# Supplementary material for: Fur-type transcriptional repressors and metal homeostasis in the cyanobacterium Synechococcus sp. PCC 7002
Source: Front Microbiol. 2015 Oct 31;6:1217. doi: 10.3389/fmicb.2015.01217 (PMC4628125; doi:10.3389/fmicb.2015.01217)
Supplement: Supplementary file 1 [file Table_1.XLSX]

## Sheet: WtStdMeanOf3Repl_5500
Supplemental Table S1:
Transcript levels for all protein-coding genes and for all samples presented in this study.
SOLiD 5500 data sets for the wild type under standard conditions were taken from our previous study (Ludwig et al. 2014)
SOLiD 4 data sets for the wild type under standard conditions were taken from our previous study (Ludwig et al. 2012b)																																																	[Δzur std]
	Counts/	Counts/	Counts/																																				Counts/	Counts/	Counts/
	total counts	total counts	total counts	Mean of counts	Standard			Counts/	Counts			Counts/	Counts			Counts/	Counts			Counts/	Counts			Counts/	Counts			Counts/	Counts			Counts/	Counts			Counts/	Counts		total counts	total counts	total counts	Mean of counts	Standard			Counts/	Counts
	[WT std/ #1]	[WT std/ #2]	[WT std/ #3]	per total counts	deviation		Counts	total counts	per 1 kb		Counts	total counts	per 1 kb		Counts	total counts	per 1 kb		Counts	total counts	per 1 kb		Counts	total counts	per 1 kb		Counts	total counts	per 1 kb		Counts	total counts	per 1 kb		Counts	total counts	per 1 kb		[WT std/ #1]	[WT std/ #2]	[WT std/ #3]	per total counts	deviation		Counts	total counts	per 1 kb		Counts
Locus tag	(SOLiD 5500)	(SOLiD 5500)	(SOLiD 5500)	(WT std/ SOLiD 5500)	(WT std/ SOLiD 5500)		[Zn limited]	[Zn limited]	[Zn limited]		[100 µM Zn]	[100 µM Zn]	[100 µM Zn]		[Δfur std]	[Δfur std]	[Δfur std]		[Δfur Fe-lim]	[Δfur Fe-lim]	[Δfur Fe-lim]		[ΔperR std]	[ΔperR std]	[ΔperR std]		[ΔperR Fe-lim]	[ΔperR Fe-lim]	[ΔperR Fe-lim]		[Δzur std]	[Δzur std]	[Δzur std]		[Δzur Fe-lim]	[Δzur Fe-lim]	[Δzur Fe-lim]		(SOLiD 4)	(SOLiD 4)	(SOLiD 4)	(WT std/ SOLiD 4)	(WT std/ SOLiD 4)		[ΔA0590 std]	[ΔA0590 std]	[ΔA0590 std]		[ΔsmtB std]
SYNPCC7002_A0001	4.19294e-05	4.52596e-05	9.83418e-05	6.18436e-05	3.16522e-05		78	0.000118678	57.9065		49	5.26229e-05	36.3771		30	8.24212e-05	22.2717		7	5.10156e-05	5.19673		85	3.56843e-05	63.1032		145	7.72683e-05	107.647		41	5.26119e-05	30.438		44	0.000108458	32.6652		4.98094e-05	5.69118e-05	5.41158e-05	5.36123e-05	3.57785e-06		20	2.71243e-05	14.8478		65
SYNPCC7002_A0002	5.05303e-05	3.77164e-05	2.26943e-05	3.69803e-05	1.39326e-05		81	0.000123243	87.3786		95	0.000102024	102.481		32	8.7916e-05	34.52		11	8.01673e-05	11.8662		105	4.40806e-05	113.269		156	8.313e-05	168.285		28	3.59301e-05	30.205		48	0.000118318	51.7799		6.16688e-05	3.43433e-05	3.65281e-05	4.41801e-05	1.5185e-05		30	4.06864e-05	32.3625		41
SYNPCC7002_A0003	0.000162342	0.000107492	0.000131122	0.000133652	2.75126e-05		57	8.67264e-05	243.59		120	0.000128872	512.821		47	0.000129127	200.855		16	0.000116607	68.3761		241	0.000101176	1029.91		197	0.000104978	841.88		93	0.000119339	397.436		67	0.000165152	286.325		0.000215841	0.000136392	0.000146113	0.000166115	4.33371e-05		63	8.54415e-05	269.231		93
SYNPCC7002_A0004	6.45068e-06	1.32007e-05	1.00863e-05	9.91258e-06	3.37838e-06		17	2.58658e-05	61.5942		13	1.39612e-05	47.1014		10	2.74737e-05	36.2319		2	1.45759e-05	7.24638		28	1.17548e-05	101.449		31	1.65194e-05	112.319		9	1.1549e-05	32.6087		14	3.45093e-05	50.7246		1.18594e-05	9.81238e-06	8.11737e-06	9.92971e-06	1.87377e-06		7	9.49349e-06	25.3623		9
SYNPCC7002_A0005	1.61267e-05	2.45156e-05	5.04317e-06	1.52285e-05	9.76725e-06		17	2.58658e-05	67.4603		26	2.79224e-05	103.175		7	1.92316e-05	27.7778		4	2.91518e-05	15.873		41	1.72124e-05	162.698		53	2.82429e-05	210.317		16	2.05315e-05	63.4921		15	3.69742e-05	59.5238		3.32063e-05	3.43433e-05	9.47026e-06	2.56733e-05	1.40437e-05		8	1.08497e-05	31.746		16
SYNPCC7002_A0006	2.04271e-05	1.32007e-05	1.76511e-05	1.7093e-05	3.64539e-06		4	6.08607e-06	5.7971		11	1.18133e-05	15.942		7	1.92316e-05	10.1449		2	1.45759e-05	2.89855		31	1.30143e-05	44.9275		46	2.45127e-05	66.6667		13	1.66818e-05	18.8406		9	2.21845e-05	13.0435		3.08344e-05	8.83114e-06	1.89405e-05	1.95354e-05	1.10137e-05		14	1.8987e-05	20.2899		9
SYNPCC7002_A0007	2.04271e-05	2.26298e-05	3.0259e-05	2.44387e-05	5.15949e-06		20	3.04303e-05	31.1526		32	3.4366e-05	49.8442		5	1.37369e-05	7.78816		4	2.91518e-05	6.23053		87	3.65239e-05	135.514		64	3.41046e-05	99.6885		22	2.82308e-05	34.2679		16	3.94392e-05	24.9221		2.37188e-05	2.35497e-05	2.29992e-05	2.34226e-05	3.76256e-07		21	2.84805e-05	32.7103		29
SYNPCC7002_A0008	4.19294e-05	1.88582e-05	2.01727e-05	2.69868e-05	1.29574e-05		28	4.26025e-05	82.5959		25	2.68484e-05	73.7463		14	3.84632e-05	41.2979		6	4.37276e-05	17.6991		86	3.61041e-05	253.687		86	4.58281e-05	253.687		29	3.72133e-05	85.5457		20	4.9299e-05	58.9971		9.48751e-06	3.33621e-05	3.24695e-05	2.51064e-05	1.35337e-05		22	2.98367e-05	64.8968		25
SYNPCC7002_A0009	3.22534e-06	1.50865e-05	2.01727e-05	1.28282e-05	8.69645e-06		7	1.06506e-05	19.6078		9	9.66544e-06	25.2101		12	3.29685e-05	33.6134		5	3.64397e-05	14.0056		37	1.55332e-05	103.641		27	1.43879e-05	75.6303		15	1.92483e-05	42.0168		1	2.46495e-06	2.80112		2.37188e-06	1.07936e-05	1.35289e-05	8.89815e-06	5.81504e-06		4	5.42485e-06	11.2045		5
SYNPCC7002_A0010	0.000108586	5.28029e-05	5.79964e-05	7.31286e-05	3.0817e-05		116	0.000176496	107.407		99	0.00010632	91.6667		46	0.000126379	42.5926		23	0.000167623	21.2963		221	9.27792e-05	204.63		457	0.000243528	423.148		97	0.000124472	89.8148		138	0.000340163	127.778		0.000130453	7.75178e-05	9.87613e-05	0.000102244	2.6639e-05		42	5.6961e-05	38.8889		72
SYNPCC7002_A0011	0.000347261	0.000154637	0.000151295	0.000217731	0.000112189		241	0.000366685	425.044		310	0.000332921	546.737		106	0.000291222	186.949		78	0.000568459	137.566		181	7.59866e-05	319.224		511	0.000272304	901.235		139	0.000178367	245.15		332	0.000818363	585.538		0.000474375	0.000303202	0.000293578	0.000357052	0.000101719		102	0.000138334	179.894		204
SYNPCC7002_A0012	0.000425745	0.000116921	0.00015886	0.000233842	0.000167511		218	0.000331691	401.473		243	0.000260967	447.514		117	0.000321443	215.47		88	0.000641339	162.063		267	0.000112091	491.713		630	0.000335717	1160.22		151	0.000193766	278.085		331	0.000815898	609.576		0.000571622	0.000227647	0.000355811	0.000385027	0.000173839		126	0.000170883	232.044		210
SYNPCC7002_A0013	0.000463374	0.000171609	0.000289982	0.000308322	0.000146744		455	0.00069229	346.271		424	0.000455349	322.679		140	0.000384632	106.545		126	0.00091828	95.8904		371	0.000155752	282.344		740	0.000394335	563.166		164	0.000210448	124.81		406	0.00100077	308.98		0.000680729	0.000199191	0.000397751	0.00042589	0.000241999		97	0.000131553	73.8204		223
SYNPCC7002_A0014	4.51547e-05	6.60036e-05	9.58202e-05	6.89929e-05	2.54647e-05		117	0.000178017	155.378		109	0.000117059	144.754		29	7.96738e-05	38.5126		18	0.000131183	23.9044		223	9.36188e-05	296.149		308	0.000164129	409.031		67	8.59756e-05	88.9774		83	0.000204591	110.226		6.40407e-05	6.1818e-05	6.22331e-05	6.26973e-05	1.1818e-06		37	5.01799e-05	49.1368		43
SYNPCC7002_A0015	5.91312e-05	7.54327e-05	4.03454e-05	5.83031e-05	1.75583e-05		105	0.000159759	130.112		68	7.30277e-05	84.2627		20	5.49475e-05	24.7831		6	4.37276e-05	7.43494		131	5.49958e-05	162.33		244	0.000130024	302.354		63	8.08427e-05	78.0669		76	0.000187336	94.176		9.01313e-05	0.000114805	5.68216e-05	8.72526e-05	2.90986e-05		76	0.000103072	94.176		68
SYNPCC7002_A0016	1.72018e-05	3.96022e-05	7.56475e-05	4.41505e-05	2.94871e-05		37	5.62961e-05	97.8836		58	6.22884e-05	153.439		15	4.12106e-05	39.6825		9	6.55915e-05	23.8095		54	2.267e-05	142.857		27	1.43879e-05	71.4286		23	2.9514e-05	60.8466		19	4.6834e-05	50.2646		3.08344e-05	1.07936e-05	3.11166e-05	2.42482e-05	1.16529e-05		21	2.84805e-05	55.5556		13
SYNPCC7002_A0017	5.26805e-05	4.90313e-05	7.06044e-05	5.74387e-05	1.15469e-05		43	6.54252e-05	143.333		76	8.16192e-05	253.333		19	5.22001e-05	63.3333		10	7.28794e-05	33.3333		108	4.53401e-05	360		85	4.52952e-05	283.333		43	5.51784e-05	143.333		37	9.12031e-05	123.333		0.000156544	6.86866e-05	5.141e-05	9.22135e-05	5.63775e-05		49	6.64545e-05	163.333		33
SYNPCC7002_A0018	0.000107511	6.2232e-05	0.00011095	9.35643e-05	2.7189e-05		17	2.58658e-05	74.5614		67	7.19538e-05	293.86		33	9.06633e-05	144.737		19	0.000138471	83.3333		105	4.40806e-05	460.526		123	6.55448e-05	539.474		44	5.64616e-05	192.982		29	7.14835e-05	127.193		7.59001e-05	3.43433e-05	9.33497e-05	6.78644e-05	3.03128e-05		40	5.42485e-05	175.439		63
SYNPCC7002_A0019	0.000113962	0.000115035	0.000181554	0.00013685	3.87183e-05		121	0.000184103	78.776		199	0.000213714	129.557		43	0.000118137	27.9948		18	0.000131183	11.7188		181	7.59866e-05	117.839		184	9.80508e-05	119.792		83	0.000106507	54.0365		50	0.000123247	32.5521		0.000104363	6.27992e-05	0.000100114	8.9092e-05	2.28691e-05		40	5.42485e-05	26.0417		75
SYNPCC7002_A0020	1.18262e-05	5.65745e-06	1.76511e-05	1.17116e-05	5.99764e-06		14	2.13012e-05	26.0708		23	2.47006e-05	42.8305		17	4.67053e-05	31.6574		4	2.91518e-05	7.44879		38	1.5953e-05	70.7635		46	2.45127e-05	85.6611		6	7.69931e-06	11.1732		11	2.71144e-05	20.4842		1.66031e-05	1.47186e-05	1.08232e-05	1.40483e-05	2.94771e-06		18	2.44118e-05	33.5196		14
SYNPCC7002_A0021	5.80561e-05	7.35469e-05	3.27806e-05	5.47945e-05	2.05779e-05		110	0.000167367	112.13		83	8.91368e-05	84.6075		24	6.5937e-05	24.4648		23	0.000167623	23.4455		133	5.58355e-05	135.576		237	0.000126294	241.59		57	7.31434e-05	58.104		109	0.000268679	111.111		0.00011385	0.000133448	7.44092e-05	0.000107236	3.00702e-05		85	0.000115278	86.6463		66
SYNPCC7002_A0022	3.76289e-05	5.84603e-05	7.06044e-05	5.55646e-05	1.66773e-05		41	6.23822e-05	9.86051		53	5.69187e-05	12.7465		17	4.67053e-05	4.0885		1	7.28794e-06	0.2405		93	3.90428e-05	22.3665		71	3.78348e-05	17.0755		39	5.00455e-05	9.37951		31	7.64134e-05	7.45551		6.40407e-05	7.16304e-05	4.46455e-05	6.01055e-05	1.39162e-05		56	7.5948e-05	13.468		42
SYNPCC7002_A0023	4.83801e-05	6.2232e-05	4.53885e-05	5.20002e-05	8.98635e-06		81	0.000123243	93.4256		78	8.37671e-05	89.9654		29	7.96738e-05	33.4487		10	7.28794e-05	11.534		219	9.19396e-05	252.595		220	0.000117235	253.749		29	3.72133e-05	33.4487		40	9.85979e-05	46.1361		8.30157e-05	7.35928e-05	4.87042e-05	6.84376e-05	1.77272e-05		73	9.90036e-05	84.1984		50
SYNPCC7002_A0024	0.000326834	0.000475226	0.000436234	0.000412765	7.69294e-05		791	0.00120352	635.341		599	0.000643288	481.124		181	0.000497275	145.382		75	0.000546595	60.241		1242	0.000521411	997.59		1250	0.000666106	1004.02		371	0.000476074	297.992		273	0.000672931	219.277		0.000405591	0.000375814	0.000362576	0.000381327	2.20312e-05		262	0.000355328	210.442		333
SYNPCC7002_A0025	5.6981e-05	9.80625e-05	0.000118514	9.1186e-05	3.13378e-05		182	0.000276916	227.216		189	0.000202974	235.955		47	0.000129127	58.6767		25	0.000182198	31.211		162	6.80101e-05	202.247		169	9.00575e-05	210.986		74	9.49581e-05	92.3845		31	7.64134e-05	38.7016		0.00011385	0.000104992	7.17034e-05	9.68486e-05	2.22222e-05		40	5.42485e-05	49.9376		63
SYNPCC7002_A0026	3.97792e-05	5.46887e-05	4.28669e-05	4.57783e-05	7.86959e-06		45	6.84682e-05	33.3333		52	5.58447e-05	38.5185		27	7.41791e-05	20		3	2.18638e-05	2.22222		115	4.82788e-05	85.1852		89	4.74268e-05	65.9259		60	7.69931e-05	44.4444		23	5.66938e-05	17.037		7.11563e-05	4.41557e-05	5.00571e-05	5.5123e-05	1.41953e-05		46	6.23858e-05	34.0741		45
SYNPCC7002_A0027	3.01032e-05	2.64014e-05	2.26943e-05	2.63996e-05	3.70445e-06		45	6.84682e-05	102.74		30	3.22181e-05	68.4932		14	3.84632e-05	31.9635		9	6.55915e-05	20.5479		47	1.97313e-05	107.306		45	2.39798e-05	102.74		28	3.59301e-05	63.9269		10	2.46495e-05	22.8311		4.03219e-05	9.81238e-06	1.89405e-05	2.30249e-05	1.56595e-05		5	6.78107e-06	11.4155		24
SYNPCC7002_A0028	5.05303e-05	6.41178e-05	4.53885e-05	5.33455e-05	9.67681e-06		45	6.84682e-05	41.7827		40	4.29575e-05	37.1402		21	5.76948e-05	19.4986		7	5.10156e-05	6.49954		88	3.69438e-05	81.7084		102	5.43543e-05	94.7075		39	5.00455e-05	36.2117		28	6.90186e-05	25.9981		6.16688e-05	5.88743e-05	6.22331e-05	6.09254e-05	1.79861e-06		29	3.93302e-05	26.9266		46
SYNPCC7002_A0029	2.9028e-05	2.45156e-05	4.03454e-05	3.12963e-05	8.155e-06		37	5.62961e-05	60.1626		27	2.89963e-05	43.9024		16	4.3958e-05	26.0163		7	5.10156e-05	11.3821		37	1.55332e-05	60.1626		55	2.93087e-05	89.4309		31	3.97797e-05	50.4065		14	3.45093e-05	22.7642		2.37188e-05	1.96248e-05	2.97637e-05	2.43691e-05	5.10065e-06		27	3.66178e-05	43.9024		27
SYNPCC7002_A0030	2.68778e-05	3.01731e-05	1.00863e-05	2.23791e-05	1.07726e-05		17	2.58658e-05	16.5209		19	2.04048e-05	18.4645		13	3.57159e-05	12.6336		5	3.64397e-05	4.85909		86	3.61041e-05	83.5763		63	3.35717e-05	61.2245		25	3.20804e-05	24.2954		14	3.45093e-05	13.6054		2.13469e-05	3.43433e-05	3.92339e-05	3.16414e-05	9.24456e-06		26	3.52616e-05	25.2672		15
SYNPCC7002_A0031	0.000130089	0.000182924	0.000113471	0.000142161	3.62663e-05		282	0.000429068	580.247		168	0.000180421	345.679		58	0.000159348	119.342		38	0.000276942	78.1893		260	0.000109152	534.979		472	0.000251522	971.193		202	0.00025921	415.638		106	0.000261285	218.107		0.0001518	0.00026199	0.000169112	0.000194301	5.92566e-05		103	0.00013969	211.934		121
SYNPCC7002_A0033	0.000151591	0.000158409	0.000171468	0.000160489	1.01004e-05		246	0.000374293	186.788		220	0.000236266	167.046		62	0.000170337	47.0767		22	0.000160335	16.7046		359	0.000150714	272.589		342	0.000182247	259.681		146	0.00018735	110.858		58	0.000142967	44.0395		0.000173147	0.000131486	0.000127172	0.000143935	2.53902e-05		104	0.000141046	78.9674		110
SYNPCC7002_A0034	0.000116112	8.2976e-05	8.82555e-05	9.57812e-05	1.78039e-05		46	6.99898e-05	54.567		86	9.23586e-05	102.017		19	5.22001e-05	22.5386		4	2.91518e-05	4.74496		106	4.45004e-05	125.741		67	3.57033e-05	79.4781		52	6.67273e-05	61.6845		22	5.42289e-05	26.0973		8.53876e-05	0.000107936	9.06439e-05	9.46559e-05	1.17975e-05		44	5.96734e-05	52.1945		75
SYNPCC7002_A0035	0.000236525	0.000171609	0.000148774	0.000185636	4.55261e-05		70	0.000106506	43.3705		166	0.000178274	102.85		38	0.0001044	23.544		12	8.74553e-05	7.43494		351	0.000147355	217.472		139	7.4071e-05	86.1214		169	0.000216864	104.709		63	0.000155292	39.0335		0.000225328	0.00019036	0.000265167	0.000226952	3.743e-05		141	0.000191226	87.3606		209
SYNPCC7002_A0036	3.22534e-05	2.0744e-05	1.26079e-05	2.18684e-05	9.87088e-06		16	2.43443e-05	16.4609		7	7.51756e-06	7.20165		5	1.37369e-05	5.14403		4	2.91518e-05	4.11523		41	1.72124e-05	42.1811		38	2.02496e-05	39.0947		10	1.28322e-05	10.2881		21	5.17639e-05	21.6049		4.26938e-05	5.00431e-05	4.87042e-05	4.7147e-05	3.9143e-06		10	1.35621e-05	10.2881		36
SYNPCC7002_A0037	0.000117187	8.2976e-05	6.0518e-05	8.68938e-05	2.8537e-05		78	0.000118678	77.381		81	8.69889e-05	80.3571		47	0.000129127	46.627		8	5.83035e-05	7.93651		282	0.000118388	279.762		172	9.16562e-05	170.635		96	0.000123189	95.2381		40	9.85979e-05	39.6825		0.000111478	9.61613e-05	9.33497e-05	0.00010033	9.75667e-06		91	0.000123415	90.2778		114
SYNPCC7002_A0038	7.95583e-05	5.46887e-05	7.06044e-05	6.82838e-05	1.25962e-05		62	9.4334e-05	68.2068		94	0.00010095	103.41		23	6.31896e-05	25.3025		12	8.74553e-05	13.2013		156	6.54912e-05	171.617		164	8.73931e-05	180.418		57	7.31434e-05	62.7063		46	0.000113388	50.6051		9.7247e-05	7.55553e-05	9.19968e-05	8.82664e-05	1.13168e-05		46	6.23858e-05	50.6051		63
SYNPCC7002_A0039	1.50516e-05	1.32007e-05	3.27806e-05	2.03443e-05	1.08098e-05		15	2.28227e-05	16.6667		25	2.68484e-05	27.7778		4	1.09895e-05	4.44444		6	4.37276e-05	6.66667		52	2.18304e-05	57.7778		59	3.14402e-05	65.5556		13	1.66818e-05	14.4444		13	3.20443e-05	14.4444		3.08344e-05	5.88743e-05	2.02934e-05	3.66674e-05	1.99409e-05		36	4.88237e-05	40		28
SYNPCC7002_A0040	0.000992329	0.00111452	0.0011801	0.00109565	9.52977e-05		2039	0.00310237	1096.24		1307	0.00140364	702.688		383	0.00105224	205.914		211	0.00153776	113.441		3566	0.00149706	1917.2		2762	0.00147183	1484.95		929	0.00119211	499.462		380	0.00093668	204.301		0.000813554	0.00090372	0.0008645	0.000860591	4.52099e-05		971	0.00131688	522.043		767
SYNPCC7002_A0041	0.00047305	0.000509171	0.000511882	0.000498034	2.16795e-05		427	0.000649688	73.7096		581	0.000623958	100.293		163	0.000447822	28.1374		64	0.000466428	11.0478		969	0.000406801	167.271		1069	0.000569654	184.533		364	0.000467091	62.8345		355	0.000875057	61.2809		0.000602457	0.000587761	0.000510041	0.000566753	4.96606e-05		325	0.000440769	56.1022		373
SYNPCC7002_A0042	0.00028813	0.000373392	0.000259723	0.000307082	5.91567e-05		83	0.000126286	217.848		188	0.0002019	493.438		69	0.000189569	181.102		13	9.47432e-05	34.1207		543	0.00022796	1425.2		166	8.84589e-05	435.696		463	0.00059413	1215.22		14	3.45093e-05	36.7454		0.000282253	0.000179567	0.000290872	0.000250897	6.19245e-05		148	0.00020072	388.451		253
SYNPCC7002_A0043	6.88072e-05	7.73185e-05	4.28669e-05	6.29976e-05	1.79455e-05		139	0.000211491	90.3184		127	0.00013639	82.5211		24	6.5937e-05	15.5945		10	7.28794e-05	6.49773		148	6.21327e-05	96.1663		152	8.09985e-05	98.7654		59	7.57098e-05	38.3366		67	0.000165152	43.5348		0.000111478	6.96679e-05	7.84679e-05	8.6538e-05	2.20425e-05		65	8.81539e-05	42.2352		65
SYNPCC7002_A0044	1.82769e-05	1.50865e-05	3.27806e-05	2.2048e-05	9.43058e-06		22	3.34734e-05	32.5926		49	5.26229e-05	72.5926		13	3.57159e-05	19.2593		4	2.91518e-05	5.92593		101	4.24014e-05	149.63		39	2.07825e-05	57.7778		14	1.7965e-05	20.7407		10	2.46495e-05	14.8148		2.37188e-06	1.86435e-05	2.29992e-05	1.46715e-05	1.08722e-05		24	3.25491e-05	35.5556		32
SYNPCC7002_A0045	0.00103533	0.00119372	0.00149782	0.00124229	0.000235038		311	0.000473192	257.877		857	0.000920364	710.614		514	0.00141215	426.202		133	0.000969296	110.282		6167	0.002589	5113.6		5238	0.00279125	4343.28		861	0.00110485	713.93		422	0.00104021	349.917		0.00103888	0.00151111	0.000924027	0.00115801	0.00031114		2210	0.00299723	1832.5		1300
SYNPCC7002_A0046	0.000174168	0.000228184	0.000322763	0.000241705	7.52144e-05		120	0.000182582	333.333		291	0.000312516	808.333		130	0.000357159	361.111		26	0.000189486	72.2222		1003	0.000421075	2786.11		839	0.00044709	2330.56		147	0.000188633	408.333		43	0.000105993	119.444		0.000111478	0.000101067	0.000139348	0.000117298	1.97928e-05		194	0.000263105	538.889		125
SYNPCC7002_A0047	0.000102136	0.000271558	0.000277374	0.000217023	9.95374e-05		70	0.000106506	143.149		209	0.000224453	427.403		118	0.00032419	241.309		21	0.000153047	42.9448		1092	0.000458438	2233.13		996	0.000530753	2036.81		109	0.000139871	222.904		44	0.000108458	89.9796		0.000104363	0.000141298	9.87613e-05	0.000114807	2.31121e-05		225	0.000305148	460.123		167
SYNPCC7002_A0048	0.00139442	0.00201217	0.00250141	0.00196933	0.000554737		723	0.00110006	161.745		2000	0.00214787	447.427		931	0.0025578	208.277		171	0.00124624	38.255		11530	0.00484047	2579.42		8169	0.00435314	1827.52		1162	0.0014911	259.955		440	0.00108458	98.434		0.00131639	0.00211162	0.00141107	0.00161303	0.000434384		2630	0.00356684	588.367		2102
SYNPCC7002_A0049	0.000841813	0.00117486	0.001344	0.00112023	0.000255515		292	0.000444283	93.2312		1038	0.00111475	331.418		399	0.0010962	127.395		84	0.000612187	26.8199		3679	0.0015445	1174.65		3100	0.00165194	989.783		678	0.000870022	216.475		294	0.000724695	93.8697		0.000823041	0.00122164	0.000833383	0.000959355	0.000227205		1023	0.00138741	326.628		906
SYNPCC7002_A0050	0.000213947	0.000260243	0.00026981	0.000248	2.98758e-05		285	0.000433632	437.788		370	0.000397357	568.356		90	0.000247264	138.249		70	0.000510156	107.527		601	0.000252309	923.195		1022	0.000544608	1569.89		213	0.000273325	327.189		223	0.000549684	342.55		0.000284625	0.000224703	0.000252991	0.000254107	2.99765e-05		151	0.000204788	231.951		262
SYNPCC7002_A0051	0.000391341	0.000267786	0.000353022	0.000337383	6.32447e-05		282	0.000429068	817.391		399	0.000428501	1156.52		131	0.000359906	379.71		95	0.000692354	275.362		375	0.000157431	1086.96		504	0.000268574	1460.87		195	0.000250227	565.217		232	0.000571868	672.464		0.000322575	0.000193304	0.000294931	0.00027027	6.80727e-05		135	0.000183089	391.304		168
SYNPCC7002_A0052	0.00028168	0.000424309	0.000358065	0.000354685	7.13748e-05		148	0.000225184	298.99		350	0.000375878	707.071		107	0.000293969	216.162		34	0.00024779	68.6869		726	0.000304786	1466.67		455	0.000242463	919.192		262	0.000336203	529.293		68	0.000167616	137.374		0.000263278	0.000291428	0.000251638	0.000268781	2.04575e-05		250	0.000339053	505.051		262
SYNPCC7002_A0053	0.000545082	0.000394136	0.000355543	0.000431587	0.000100166		166	0.000252572	299.099		300	0.000322181	540.541		190	0.000522001	342.342		46	0.000335245	82.8829		819	0.000343829	1475.68		482	0.000256851	868.468		375	0.000481207	675.676		110	0.000271144	198.198		0.0004554	0.000505337	0.000592568	0.000517769	6.94235e-05		348	0.000471962	627.027		356
SYNPCC7002_A0054	1.82769e-05	9.42909e-06	4.03454e-05	2.26838e-05	1.59223e-05		16	2.43443e-05	24.4648		16	1.7183e-05	24.4648		2	5.49475e-06	3.0581		1	7.28794e-06	1.52905		24	1.00756e-05	36.6972		23	1.22564e-05	35.1682		5	6.41609e-06	7.64526		7	1.72546e-05	10.7034		1.66031e-05	2.74747e-05	1.62347e-05	2.01042e-05	6.38568e-06		2	2.71243e-06	3.0581		7
SYNPCC7002_A0055	7.31077e-05	7.16611e-05	4.53885e-05	6.33858e-05	1.56028e-05		51	7.75973e-05	122.302		54	5.79926e-05	129.496		28	7.69265e-05	67.1463		10	7.28794e-05	23.9808		62	2.60286e-05	148.681		74	3.94335e-05	177.458		49	6.28777e-05	117.506		22	5.42289e-05	52.7578		0.000111478	4.51369e-05	6.62918e-05	7.43023e-05	3.38883e-05		32	4.33988e-05	76.7386		45
SYNPCC7002_A0056	4.08543e-05	4.90313e-05	2.52158e-05	3.83671e-05	1.21009e-05		27	4.10809e-05	113.924		21	2.25527e-05	88.6076		18	4.94527e-05	75.9494		10	7.28794e-05	42.1941		47	1.97313e-05	198.312		55	2.93087e-05	232.068		25	3.20804e-05	105.485		25	6.16237e-05	105.485		2.84625e-05	1.6681e-05	3.38224e-05	2.6322e-05	8.76885e-06		17	2.30556e-05	71.73		20
SYNPCC7002_A0057	0.000355862	0.00018481	0.000249637	0.000263436	8.6357e-05		774	0.00117765	851.485		257	0.000276002	282.728		129	0.000354411	141.914		83	0.000604899	91.3091		419	0.000175903	460.946		636	0.000338915	699.67		238	0.000305406	261.826		151	0.000372207	166.117		0.000317832	0.000348339	0.000336871	0.000334347	1.54097e-05		204	0.000276668	224.422		387
SYNPCC7002_A0058	0.000501003	0.00031116	0.000274853	0.000362338	0.000121451		170	0.000258658	177.638		324	0.000347956	338.558		113	0.000310453	118.077		39	0.00028423	40.7524		753	0.000316121	786.834		595	0.000317066	621.735		313	0.000401647	327.064		175	0.000431366	182.863		0.000486235	0.00041212	0.000438338	0.000445564	3.75822e-05		289	0.000391946	301.985		306
SYNPCC7002_A0059	9.78353e-05	8.67476e-05	0.000115993	0.000100192	1.47644e-05		48	7.30328e-05	231.884		159	0.000170756	768.116		57	0.0001566	275.362		29	0.00021135	140.097		301	0.000126364	1454.11		191	0.000101781	922.705		66	8.46924e-05	318.841		62	0.000152827	299.517		0.000256163	0.000357171	0.000159642	0.000257658	9.8773e-05		97	0.000131553	468.599		153
SYNPCC7002_A0060	3.54787e-05	2.64014e-05	3.0259e-05	3.07131e-05	4.55564e-06		25	3.80379e-05	63.1313		48	5.1549e-05	121.212		22	6.04422e-05	55.5556		8	5.83035e-05	20.202		65	2.7288e-05	164.141		65	3.46375e-05	164.141		36	4.61958e-05	90.9091		9	2.21845e-05	22.7273		4.26938e-05	3.63058e-05	6.08802e-05	4.66266e-05	1.27505e-05		31	4.20426e-05	78.2828		29
SYNPCC7002_A0061	8.38588e-05	5.84603e-05	4.79101e-05	6.34097e-05	1.84784e-05		87	0.000132372	121.339		102	0.000109542	142.259		23	6.31896e-05	32.0781		18	0.000131183	25.1046		156	6.54912e-05	217.573		224	0.000119366	312.413		67	8.59756e-05	93.4449		93	0.00022924	129.707		9.25032e-05	7.8499e-05	8.38795e-05	8.49606e-05	7.06441e-06		56	7.5948e-05	78.1032		92
SYNPCC7002_A0062	6.77321e-05	8.2976e-05	5.29533e-05	6.78871e-05	1.50119e-05		40	6.08607e-05	72.0721		129	0.000138538	232.432		61	0.00016759	109.91		19	0.000138471	34.2342		197	8.27036e-05	354.955		217	0.000115636	390.991		62	7.95595e-05	111.712		68	0.000167616	122.523		9.01313e-05	0.000109899	7.17034e-05	9.05778e-05	1.91015e-05		62	8.40852e-05	111.712		67
SYNPCC7002_A0063	0.000266628	0.000256471	0.000289982	0.000271027	1.71832e-05		184	0.000279959	61.3333		398	0.000427427	132.667		104	0.000285727	34.6667		46	0.000335245	15.3333		638	0.000267842	212.667		742	0.000395401	247.333		251	0.000322088	83.6667		144	0.000354953	48		0.000298857	0.000398383	0.000286814	0.000328018	6.12346e-05		239	0.000324135	79.6667		239
SYNPCC7002_A0064	0.000106436	0.000109377	0.000123558	0.000113124	9.15492e-06		68	0.000103463	46.9289		95	0.000102024	65.5625		30	8.24212e-05	20.7039		12	8.74553e-05	8.28157		305	0.000128044	210.49		230	0.000122564	158.73		64	8.21259e-05	44.1684		46	0.000113388	31.746		9.01313e-05	0.000129523	0.00010282	0.000107492	2.01072e-05		84	0.000113922	57.971		82
SYNPCC7002_A0065	3.65538e-05	5.28029e-05	4.03454e-05	4.3234e-05	8.50096e-06		29	4.4124e-05	115.079		45	4.83272e-05	178.571		17	4.67053e-05	67.4603		8	5.83035e-05	31.746		109	4.57599e-05	432.54		103	5.48871e-05	408.73		35	4.49126e-05	138.889		28	6.90186e-05	111.111		7.11563e-06	3.82683e-05	4.46455e-05	3.00098e-05	2.00817e-05		33	4.4755e-05	130.952		32
SYNPCC7002_A0066	0.000107511	9.99483e-05	8.82555e-05	9.85717e-05	9.70144e-06		67	0.000101942	46.9188		137	0.000147129	95.9384		35	9.61581e-05	24.5098		12	8.74553e-05	8.40336		197	8.27036e-05	137.955		219	0.000116702	153.361		99	0.000127039	69.3277		73	0.000179941	51.1204		0.000130453	0.00010303	8.38795e-05	0.000105788	2.3409e-05		61	8.2729e-05	42.7171		69
SYNPCC7002_A0067	4.30045e-05	3.77164e-05	4.03454e-05	4.03554e-05	2.64409e-06		20	3.04303e-05	112.994		44	4.72532e-05	248.588		22	6.04422e-05	124.294		8	5.83035e-05	45.1977		68	2.85475e-05	384.181		74	3.94335e-05	418.079		41	5.26119e-05	231.638		39	9.6133e-05	220.339		6.87844e-05	2.35497e-05	3.51753e-05	4.25031e-05	2.34908e-05		22	2.98367e-05	124.294		20
SYNPCC7002_A0068	3.54787e-05	4.71454e-05	3.78238e-05	4.01493e-05	6.17124e-06		28	4.26025e-05	23.9316		40	4.29575e-05	34.188		16	4.3958e-05	13.6752		7	5.10156e-05	5.98291		88	3.69438e-05	75.2137		55	2.93087e-05	47.0085		23	2.9514e-05	19.6581		17	4.19041e-05	14.5299		4.50657e-05	0.000100086	6.22331e-05	6.91284e-05	2.81509e-05		46	6.23858e-05	39.3162		39
SYNPCC7002_A0069	5.6981e-05	4.52596e-05	5.54749e-05	5.25718e-05	6.37717e-06		36	5.47746e-05	45.283		70	7.51756e-05	88.0503		23	6.31896e-05	28.9308		6	4.37276e-05	7.54717		159	6.67507e-05	200		96	5.11569e-05	120.755		44	5.64616e-05	55.3459		28	6.90186e-05	35.2201		5.92969e-05	4.41557e-05	3.65281e-05	4.66603e-05	1.15892e-05		48	6.50983e-05	60.3774		56
SYNPCC7002_A0070	4.83801e-05	3.39447e-05	5.54749e-05	4.59332e-05	1.09717e-05		25	3.80379e-05	53.7634		67	7.19538e-05	144.086		28	7.69265e-05	60.2151		6	4.37276e-05	12.9032		143	6.00336e-05	307.527		67	3.57033e-05	144.086		34	4.36294e-05	73.1183		16	3.94392e-05	34.4086		1.42313e-05	5.88743e-05	5.27629e-05	4.19561e-05	2.42041e-05		40	5.42485e-05	86.0215		48
SYNPCC7002_A0071	2.25774e-05	2.26298e-05	1.26079e-05	1.92717e-05	5.77106e-06		23	3.49949e-05	90.1961		28	3.00702e-05	109.804		9	2.47264e-05	35.2941		3	2.18638e-05	11.7647		31	1.30143e-05	121.569		33	1.75852e-05	129.412		22	2.82308e-05	86.2745		9	2.21845e-05	35.2941		4.74375e-06	1.6681e-05	1.62347e-05	1.25532e-05	6.76684e-06		6	8.13728e-06	23.5294		14
SYNPCC7002_A0072	4.19294e-05	5.28029e-05	7.06044e-05	5.51122e-05	1.44763e-05		17	2.58658e-05	20.3837		52	5.58447e-05	62.3501		30	8.24212e-05	35.9712		7	5.10156e-05	8.39329		210	8.81612e-05	251.799		125	6.66106e-05	149.88		56	7.18602e-05	67.1463		23	5.66938e-05	27.5779		5.21813e-05	3.04184e-05	2.70579e-05	3.65525e-05	1.36388e-05		28	3.7974e-05	33.5731		27
SYNPCC7002_A0073	0.000339736	0.000224412	0.000259723	0.000274624	5.9088e-05		185	0.000281481	143.411		272	0.000292111	210.853		103	0.000282979	79.845		27	0.000196774	20.9302		819	0.000343829	634.884		480	0.000255785	372.093		230	0.00029514	178.295		51	0.000125712	39.5349		0.000270394	0.000360114	0.00029899	0.000309833	4.58324e-05		224	0.000303792	173.643		250
SYNPCC7002_A0074	6.6657e-05	0.000105606	8.82555e-05	8.68394e-05	1.9513e-05		127	0.000193233	323.155		116	0.000124577	295.165		40	0.000109895	101.781		28	0.000204062	71.2468		234	9.82368e-05	595.42		266	0.000141747	676.845		84	0.00010779	213.74		34	8.38082e-05	86.514		3.795e-05	3.43433e-05	5.68216e-05	4.30383e-05	1.20721e-05		42	5.6961e-05	106.87		55
SYNPCC7002_A0075	0.000120413	0.000130121	0.000148774	0.000133103	1.44135e-05		136	0.000206926	85.213		160	0.00017183	100.251		40	0.000109895	25.0627		17	0.000123895	10.6516		220	9.23594e-05	137.845		210	0.000111906	131.579		106	0.000136021	66.416		86	0.000211986	53.8847		0.000175519	0.000153073	0.000124466	0.000151019	2.55882e-05		82	0.00011121	51.3784		109
SYNPCC7002_A0076	0.000115037	0.000135779	0.000123558	0.000124791	1.04258e-05		87	0.000132372	353.659		117	0.000125651	475.61		35	9.61581e-05	142.276		23	0.000167623	93.4959		446	0.000187238	1813.01		689	0.000367158	2800.81		124	0.000159119	504.065		136	0.000335233	552.846		0.000170775	0.000147186	0.00011229	0.000143417	2.9424e-05		138	0.000187157	560.976		91
SYNPCC7002_A0077	3.44036e-05	5.65745e-05	6.55612e-05	5.21798e-05	1.6037e-05		29	4.4124e-05	120.833		82	8.80629e-05	341.667		16	4.3958e-05	66.6667		12	8.74553e-05	50		160	6.71705e-05	666.667		192	0.000102314	800		47	6.03112e-05	195.833		43	0.000105993	179.167		0.000104363	1.37373e-05	3.24695e-05	5.01898e-05	4.78408e-05		30	4.06864e-05	125		32
SYNPCC7002_A0078	0.000375214	0.000307388	0.000337892	0.000340165	3.39701e-05		598	0.000909867	1545.22		363	0.000389839	937.984		178	0.000489032	459.948		121	0.000881841	312.661		660	0.000277078	1705.43		1286	0.00068529	3323		323	0.000414479	834.625		210	0.000517639	542.636		0.000372385	0.000238441	0.000349047	0.000319957	7.15534e-05		123	0.000166814	317.829		208
SYNPCC7002_A0079	4.94552e-05	4.1488e-05	5.29533e-05	4.79655e-05	5.87602e-06		52	7.91189e-05	150.725		85	9.12847e-05	246.377		10	2.74737e-05	28.9855		3	2.18638e-05	8.69565		131	5.49958e-05	379.71		95	5.06241e-05	275.362		51	6.54441e-05	147.826		13	3.20443e-05	37.6812		5.92969e-05	6.86866e-05	4.46455e-05	5.7543e-05	1.21161e-05		36	4.88237e-05	104.348		34
SYNPCC7002_A0081	9.89104e-05	3.77164e-05	5.29533e-05	6.31933e-05	3.18563e-05		43	6.54252e-05	223.958		75	8.05453e-05	390.625		28	7.69265e-05	145.833		6	4.37276e-05	31.25		99	4.15617e-05	515.625		121	6.44791e-05	630.208		51	6.54441e-05	265.625		31	7.64134e-05	161.458		8.77595e-05	7.94803e-05	9.60555e-05	8.77651e-05	8.28762e-06		74	0.00010036	385.417		63
SYNPCC7002_A0082	0.000179544	0.000137665	0.000121036	0.000146082	3.01483e-05		173	0.000263222	250.725		186	0.000199752	269.565		61	0.00016759	88.4058		22	0.000160335	31.8841		393	0.000164987	569.565		353	0.000188108	511.594		122	0.000156553	176.812		86	0.000211986	124.638		0.000185006	0.000183491	0.000156936	0.000175145	1.57875e-05		112	0.000151896	162.319		176
SYNPCC7002_A0083	0.000135464	0.000192353	0.000126079	0.000151299	3.58625e-05		204	0.000310389	158.508		198	0.00021264	153.846		102	0.000280232	79.2541		27	0.000196774	20.979		451	0.000189337	350.427		359	0.000191306	278.943		173	0.000221997	134.421		59	0.000145432	45.843		0.000187378	0.000319884	0.000183994	0.000230418	7.74975e-05		155	0.000210213	120.435		153
SYNPCC7002_A0084	2.04271e-05	1.50865e-05	1.76511e-05	1.77216e-05	2.671e-06		9	1.36936e-05	11.6732		13	1.39612e-05	16.8612		8	2.1979e-05	10.3761		0	0	0		42	1.76322e-05	54.4747		41	2.18483e-05	53.1777		13	1.66818e-05	16.8612		5	1.23247e-05	6.48508		1.42313e-05	1.17749e-05	1.08232e-05	1.22764e-05	1.75854e-06		17	2.30556e-05	22.0493		6
SYNPCC7002_A0085	3.54787e-05	3.20589e-05	1.51295e-05	2.75557e-05	1.08964e-05		24	3.65164e-05	36.1991		35	3.75878e-05	52.7903		22	6.04422e-05	33.1825		3	2.18638e-05	4.52489		59	2.47691e-05	88.9894		58	3.09073e-05	87.4811		25	3.20804e-05	37.7074		11	2.71144e-05	16.5913		6.64126e-05	2.64934e-05	1.62347e-05	3.63802e-05	2.65097e-05		26	3.52616e-05	39.2157		21
SYNPCC7002_A0086	2.58027e-05	3.96022e-05	1.00863e-05	2.51637e-05	1.47683e-05		52	7.91189e-05	53.3333		24	2.57745e-05	24.6154		12	3.29685e-05	12.3077		10	7.28794e-05	10.2564		88	3.69438e-05	90.2564		121	6.44791e-05	124.103		38	4.87623e-05	38.9744		26	6.40887e-05	26.6667		4.98094e-05	5.59306e-05	2.97637e-05	4.51679e-05	1.3687e-05		27	3.66178e-05	27.6923		52
SYNPCC7002_A0087	2.68778e-05	2.26298e-05	3.27806e-05	2.74294e-05	5.09783e-06		51	7.75973e-05	40.38		70	7.51756e-05	55.4236		19	5.22001e-05	15.0435		4	2.91518e-05	3.16706		50	2.09908e-05	39.5883		65	3.46375e-05	51.4648		18	2.30979e-05	14.2518		15	3.69742e-05	11.8765		2.37188e-05	1.96248e-05	2.43521e-05	2.25652e-05	2.56612e-06		17	2.30556e-05	13.46		20
SYNPCC7002_A0088	1.07511e-06	5.65745e-06	7.56475e-06	4.76577e-06	3.33544e-06		3	4.56455e-06	10		6	6.44362e-06	20		0	0	0		0	0	0		10	4.19815e-06	33.3333		13	6.9275e-06	43.3333		0	0	0		3	7.39485e-06	10		4.74375e-06	4.90619e-06	4.05868e-06	4.56954e-06	4.4981e-07		4	5.42485e-06	13.3333		2
SYNPCC7002_A0089	7.74081e-05	6.78894e-05	6.0518e-05	6.86052e-05	8.46776e-06		102	0.000155195	206.061		67	7.19538e-05	135.354		32	8.7916e-05	64.6465		16	0.000116607	32.3232		85	3.56843e-05	171.717		258	0.000137484	521.212		37	4.74791e-05	74.7475		132	0.000325373	266.667		9.01313e-05	0.00011873	9.47026e-05	0.000101188	1.53627e-05		43	5.83172e-05	86.8687		47
SYNPCC7002_A0090	8.92344e-05	4.90313e-05	5.04317e-05	6.28991e-05	2.28177e-05		81	0.000123243	150.838		79	8.48411e-05	147.114		29	7.96738e-05	54.0037		17	0.000123895	31.6574		90	3.77834e-05	167.598		341	0.000181714	635.009		31	3.97797e-05	57.7281		91	0.00022431	169.46		0.000118594	0.000104011	9.47026e-05	0.000105769	1.20423e-05		17	2.30556e-05	31.6574		59
SYNPCC7002_A0091	6.55819e-05	8.86334e-05	0.000126079	9.34315e-05	3.05328e-05		95	0.000144544	103.825		133	0.000142834	145.355		43	0.000118137	46.9945		7	5.10156e-05	7.65027		216	9.06801e-05	236.066		176	9.37877e-05	192.35		88	0.000112923	96.1749		32	7.88783e-05	34.9727		5.69251e-05	8.34052e-05	0.00010282	8.10501e-05	2.30379e-05		70	9.49349e-05	76.5027		59
SYNPCC7002_A0092	8.70841e-05	0.000137665	7.3126e-05	9.92916e-05	3.3957e-05		93	0.000141501	116.105		139	0.000149277	173.533		57	0.0001566	71.161		12	8.74553e-05	14.9813		350	0.000146935	436.954		210	0.000111906	262.172		133	0.000170668	166.042		27	6.65536e-05	33.7079		0.000132825	0.000142279	0.000100114	0.000125073	2.21258e-05		93	0.000126128	116.105		95
SYNPCC7002_A0093	0.0002376	0.000205554	0.00019164	0.000211598	2.35683e-05		124	0.000188668	317.949		160	0.00017183	410.256		64	0.000175832	164.103		22	0.000160335	56.4103		448	0.000188077	1148.72		262	0.000139616	671.795		177	0.00022713	453.846		46	0.000113388	117.949		0.000230072	0.000122655	0.000236757	0.000196494	6.40344e-05		139	0.000188514	356.41		112
SYNPCC7002_A0094	8.27837e-05	0.000122578	0.000115993	0.000107118	2.133e-05		112	0.00017041	151.762		127	0.00013639	172.087		69	0.000189569	93.4959		19	0.000138471	25.7453		351	0.000147355	475.61		285	0.000151872	386.179		73	9.36749e-05	98.916		43	0.000105993	58.2656		0.000101991	9.41988e-05	0.000106879	0.000101023	6.3951e-06		90	0.000122059	121.951		71
SYNPCC7002_A0095	0.00131701	0.00120881	0.00140452	0.00131011	9.8039e-05		896	0.00136328	696.193		1095	0.00117596	850.816		363	0.000997297	282.051		130	0.000947432	101.01		2370	0.000994963	1841.49		1954	0.00104126	1518.26		1037	0.0013307	805.75		329	0.000810968	255.633		0.00116459	0.00125991	0.00137048	0.00126499	0.000103039		753	0.00102123	585.082		840
SYNPCC7002_A0096	2.36525e-05	3.20589e-05	3.53022e-05	3.03379e-05	6.01252e-06		44	6.69467e-05	79.7101		35	3.75878e-05	63.4058		15	4.12106e-05	27.1739		9	6.55915e-05	16.3043		54	2.267e-05	97.8261		39	2.07825e-05	70.6522		25	3.20804e-05	45.2899		18	4.43691e-05	32.6087		1.8975e-05	9.81238e-06	1.62347e-05	1.50074e-05	4.70301e-06		10	1.35621e-05	18.1159		9
SYNPCC7002_A0097	0.000598838	0.000552545	0.000491709	0.000547697	5.37286e-05		400	0.000608607	288.6		568	0.000609996	409.812		167	0.000458811	120.491		49	0.000357109	35.3535		1298	0.00054492	936.508		762	0.000406058	549.784		456	0.000585147	329.004		190	0.00046834	137.085		0.000678357	0.000762422	0.000619626	0.000686801	7.17716e-05		466	0.000631996	336.219		567
SYNPCC7002_A0098	9.35348e-05	7.54327e-05	9.83418e-05	8.91031e-05	1.20804e-05		37	5.62961e-05	42.0933		78	8.37671e-05	88.7372		33	9.06633e-05	37.5427		9	6.55915e-05	10.2389		168	7.0529e-05	191.126		108	5.75516e-05	122.867		76	9.75245e-05	86.4619		30	7.39485e-05	34.1297		0.000128081	9.02739e-05	8.65852e-05	0.000101647	2.29672e-05		60	8.13728e-05	68.2594		77
SYNPCC7002_A0099	0.000107511	7.35469e-05	6.30396e-05	8.13659e-05	2.3244e-05		48	7.30328e-05	65.3061		95	0.000102024	129.252		29	7.96738e-05	39.4558		18	0.000131183	24.4898		158	6.63308e-05	214.966		167	8.89918e-05	227.211		111	0.000142437	151.02		54	0.000133107	73.4694		9.25032e-05	0.000128542	0.000125819	0.000115622	2.00673e-05		83	0.000112566	112.925		87
SYNPCC7002_A0101	0.000339736	0.000286644	0.000388324	0.000338235	5.08565e-05		221	0.000336255	110.279		309	0.000331847	154.192		129	0.000354411	64.3713		44	0.000320669	21.9561		511	0.000214526	254.99		536	0.000285626	267.465		268	0.000343902	133.733		154	0.000379602	76.8463		0.0003795	0.000310071	0.000335518	0.000341696	3.51246e-05		191	0.000259037	95.3094		209
SYNPCC7002_A0102	4.62298e-05	2.64014e-05	2.01727e-05	3.09347e-05	1.36072e-05		17	2.58658e-05	125.926		17	1.82569e-05	125.926		12	3.29685e-05	88.8889		7	5.10156e-05	51.8519		89	3.73636e-05	659.259		107	5.70187e-05	792.593		38	4.87623e-05	281.481		14	3.45093e-05	103.704		7.59001e-05	1.27561e-05	3.38224e-05	4.08262e-05	3.21493e-05		11	1.49183e-05	81.4815		33
SYNPCC7002_A0103	0.000209647	0.00023007	0.000121036	0.000186918	5.79617e-05		190	0.000289088	575.758		231	0.00024808	700		135	0.000370895	409.091		58	0.0004227	175.758		852	0.000357683	2581.82		782	0.000416716	2369.7		241	0.000309255	730.303		99	0.00024403	300		0.000253791	0.000137373	0.000211052	0.000200739	5.889e-05		183	0.000248187	554.545		152
SYNPCC7002_A0104	0.000194595	0.000152751	0.000163903	0.000170417	2.16692e-05		103	0.000156716	109.342		216	0.00023197	229.299		52	0.000142863	55.2017		12	8.74553e-05	12.7389		404	0.000169605	428.875		371	0.0001977	393.843		189	0.000242528	200.637		87	0.000214451	92.3567		0.000332063	0.000220778	0.000229992	0.000260944	6.17623e-05		194	0.000263105	205.945		199
SYNPCC7002_A0105	0.000320384	0.000224412	0.000224421	0.000256406	5.54065e-05		133	0.000202362	90.847		285	0.000306072	194.672		90	0.000247264	61.4754		23	0.000167623	15.7104		517	0.000217045	353.142		333	0.000177451	227.459		233	0.00029899	159.153		141	0.000347558	96.3115		0.000284625	0.000409176	0.000319283	0.000337695	6.42843e-05		223	0.000302436	152.322		260
SYNPCC7002_A0106	0.00271896	0.00272501	0.00274348	0.00272915	1.27764e-05		1022	0.00155499	1007.89		2388	0.00256456	2355.03		865	0.00237648	853.057		322	0.00234672	317.554		4861	0.00204072	4793.89		3880	0.00206759	3826.43		2156	0.00276662	2126.23		566	0.00139516	558.185		0.00225566	0.00201546	0.0025962	0.00228911	0.000291813		1363	0.00184852	1344.18		1866
SYNPCC7002_A0107	5.59059e-05	5.28029e-05	4.28669e-05	5.05252e-05	6.81133e-06		59	8.97695e-05	172.515		53	5.69187e-05	154.971		12	3.29685e-05	35.0877		0	0	0		70	2.93871e-05	204.678		77	4.10321e-05	225.146		42	5.38951e-05	122.807		33	8.13433e-05	96.4912		7.11563e-05	6.86866e-05	5.68216e-05	6.55548e-05	7.66338e-06		28	3.7974e-05	81.8713		43
SYNPCC7002_A0108	7.95583e-05	5.09171e-05	4.28669e-05	5.77808e-05	1.92846e-05		55	8.36834e-05	63.2184		38	4.08096e-05	43.6782		17	4.67053e-05	19.5402		4	2.91518e-05	4.5977		149	6.25525e-05	171.264		143	7.62025e-05	164.368		65	8.34092e-05	74.7126		49	0.000120782	56.3218		8.53876e-05	0.000156998	9.33497e-05	0.000111912	3.92483e-05		87	0.000117991	100		62
SYNPCC7002_A0109	3.65538e-05	2.0744e-05	3.0259e-05	2.91856e-05	7.95939e-06		22	3.34734e-05	38.1944		20	2.14787e-05	34.7222		8	2.1979e-05	13.8889		4	2.91518e-05	6.94444		52	2.18304e-05	90.2778		68	3.62362e-05	118.056		33	4.23462e-05	57.2917		20	4.9299e-05	34.7222		5.21813e-05	5.20056e-05	4.32926e-05	4.91598e-05	5.08192e-06		8	1.08497e-05	13.8889		23
SYNPCC7002_A0110	0.000551533	0.0005186	0.000501795	0.000523976	2.53008e-05		287	0.000436675	219.419		564	0.000605701	431.193		240	0.00065937	183.486		68	0.00049558	51.9878		1596	0.000670025	1220.18		1437	0.000765756	1098.62		406	0.000520986	310.398		207	0.000510244	158.257		0.000483863	0.000612292	0.000638566	0.00057824	8.27824e-05		514	0.000697094	392.966		516
SYNPCC7002_A0111	5.37556e-06	9.42909e-06	0	4.93488e-06	4.72997e-06		0	0	0		3	3.22181e-06	26.3158		1	2.74737e-06	8.77193		0	0	0		6	2.51889e-06	52.6316		2	1.06577e-06	17.5439		4	5.13287e-06	35.0877		2	4.9299e-06	17.5439		0	0	4.05868e-06	1.35289e-06	2.34328e-06		0	0	0		0
SYNPCC7002_A0112	0.00299204	0.00292113	0.00227447	0.00272921	0.000395412		676	0.00102855	1325.49		2522	0.00270847	4945.1		687	0.00188745	1347.06		110	0.000801673	215.686		5838	0.00245088	11447.1		2885	0.00153737	5656.86		2370	0.00304123	4647.06		213	0.000525034	417.647		0.00291741	0.0032842	0.00282078	0.00300747	0.000244483		2370	0.00321423	4647.06		1950
SYNPCC7002_A0113	7.52579e-06	7.54327e-06	7.56475e-06	7.5446e-06	1.95168e-08		8	1.21721e-05	11.396		18	1.93309e-05	25.641		3	8.24212e-06	4.2735		1	7.28794e-06	1.4245		34	1.42737e-05	48.433		15	7.99327e-06	21.3675		9	1.1549e-05	12.8205		15	3.69742e-05	21.3675		9.48751e-06	7.8499e-06	6.76447e-06	8.03396e-06	1.37082e-06		7	9.49349e-06	9.97151		9
SYNPCC7002_A0114	4.40796e-05	2.45156e-05	2.52158e-05	3.12704e-05	1.10987e-05		4	6.08607e-06	6.90846		23	2.47006e-05	39.7237		14	3.84632e-05	24.1796		5	3.64397e-05	8.63558		94	3.94627e-05	162.349		66	3.51704e-05	113.99		19	2.43811e-05	32.8152		7	1.72546e-05	12.0898		4.26938e-05	5.00431e-05	2.5705e-05	3.94806e-05	1.24832e-05		46	6.23858e-05	79.4473		42
SYNPCC7002_A0115	0.000326834	0.000284758	0.000282417	0.000298003	2.49957e-05		418	0.000635994	187.781		268	0.000287815	120.395		89	0.000244516	39.982		37	0.000269654	16.6217		719	0.000301847	323.001		626	0.000333586	281.222		216	0.000277175	97.035		165	0.000406716	74.124		0.000360525	0.000529868	0.000365281	0.000418558	9.64266e-05		253	0.000343122	113.657		251
SYNPCC7002_A0116	1.61267e-05	3.20589e-05	2.01727e-05	2.27861e-05	8.28138e-06		80	0.000121721	68.0272		46	4.94011e-05	39.1156		13	3.57159e-05	11.0544		11	8.01673e-05	9.35374		87	3.65239e-05	73.9796		93	4.95583e-05	79.0816		35	4.49126e-05	29.7619		25	6.16237e-05	21.2585		5.69251e-05	3.33621e-05	1.89405e-05	3.64092e-05	1.91747e-05		12	1.62746e-05	10.2041		24
SYNPCC7002_A0117	0.000215023	0.0002659	0.00019164	0.000224188	3.79688e-05		334	0.000508187	678.862		172	0.000184717	349.593		101	0.000277485	205.285		45	0.000327957	91.4634		545	0.000228799	1107.72		414	0.000220614	841.463		247	0.000316955	502.033		57	0.000140502	115.854		0.000173147	0.000121673	0.000193464	0.000162761	3.70049e-05		113	0.000153252	229.675		88
SYNPCC7002_A0118	7.20326e-05	0.000113149	0.000103385	9.61889e-05	2.14821e-05		237	0.000360599	296.992		114	0.000122429	142.857		32	8.7916e-05	40.1003		19	0.000138471	23.8095		142	5.96138e-05	177.945		217	0.000115636	271.93		82	0.000105224	102.757		50	0.000123247	62.6566		4.74375e-05	4.70994e-05	7.44092e-05	5.63154e-05	1.56706e-05		34	4.61113e-05	42.6065		41
SYNPCC7002_A0119	0.000179544	0.000254585	0.000118514	0.000184215	6.81556e-05		252	0.000383422	705.882		217	0.000233044	607.843		99	0.00027199	277.311		43	0.000313381	120.448		602	0.000252729	1686.27		633	0.000337316	1773.11		211	0.000270759	591.036		126	0.000310584	352.941		0.000213469	0.000116767	0.000158289	0.000162842	4.85113e-05		106	0.000143759	296.919		137
SYNPCC7002_A0120	0.000180619	0.000147094	0.000121036	0.000149583	2.98693e-05		132	0.00020084	75.3425		198	0.00021264	113.014		53	0.000145611	30.2511		32	0.000233214	18.2648		350	0.000146935	199.772		446	0.000237667	254.566		143	0.0001835	81.621		148	0.000364812	84.4749		0.000185006	0.000216854	0.00017317	0.000191677	2.25925e-05		130	0.000176308	74.2009		118
SYNPCC7002_A0121	0.000210722	0.000235727	0.000216856	0.000221102	1.3032e-05		155	0.000235835	103.54		240	0.000257745	160.321		91	0.000250011	60.7882		36	0.000262366	24.0481		391	0.000164148	261.189		524	0.000279232	350.033		173	0.000221997	115.564		190	0.00046834	126.921		0.000211097	0.000158961	0.000200228	0.000190095	2.75057e-05		78	0.000105785	52.1042		117
SYNPCC7002_A0122	3.01032e-05	4.71454e-05	2.77374e-05	3.49953e-05	1.05886e-05		49	7.45543e-05	89.2532		37	3.97357e-05	67.3953		22	6.04422e-05	40.0729		4	2.91518e-05	7.28597		64	2.68682e-05	116.576		77	4.10321e-05	140.255		45	5.77448e-05	81.9672		20	4.9299e-05	36.4299		5.69251e-05	6.1818e-05	5.00571e-05	5.62667e-05	5.90802e-06		42	5.6961e-05	76.5027		69
SYNPCC7002_A0123	0.000379515	0.000248928	0.000322763	0.000317069	6.54794e-05		324	0.000492971	238.411		278	0.000298555	204.562		118	0.00032419	86.8286		41	0.000298806	30.1692		752	0.000315701	553.348		1103	0.000587772	811.626		288	0.000369567	211.921		261	0.000643352	192.053		0.000403219	0.000476882	0.000397751	0.000425951	4.41922e-05		335	0.000454332	246.505		334
SYNPCC7002_A0124	2.58027e-05	3.39447e-05	6.55612e-05	4.17695e-05	2.10025e-05		99	0.00015063	80.6846		78	8.37671e-05	63.5697		21	5.76948e-05	17.1149		6	4.37276e-05	4.88998		92	3.8623e-05	74.9796		85	4.52952e-05	69.2747		61	7.82763e-05	49.7148		25	6.16237e-05	20.3749		6.64126e-05	5.29868e-05	3.51753e-05	5.15249e-05	1.56699e-05		25	3.39053e-05	20.3749		63
SYNPCC7002_A0125	0.00177824	0.00143888	0.00172981	0.00164897	0.000183552		2801	0.00426177	3334.52		1389	0.0014917	1653.57		598	0.00164293	711.905		421	0.00306822	501.19		3908	0.00164064	4652.38		1962	0.00104552	2335.71		1090	0.00139871	1297.62		140	0.000345093	166.667		0.00146108	0.00123243	0.00153012	0.00140788	0.000155811		967	0.00131146	1151.19		1374
SYNPCC7002_A0126	3.11783e-05	3.20589e-05	3.27806e-05	3.20059e-05	8.02479e-07		21	3.19518e-05	31.9635		33	3.54399e-05	50.2283		20	5.49475e-05	30.4414		7	5.10156e-05	10.6545		160	6.71705e-05	243.531		86	4.58281e-05	130.898		31	3.97797e-05	47.1842		30	7.39485e-05	45.6621		9.25032e-05	4.41557e-05	6.49389e-05	6.71993e-05	2.42529e-05		52	7.05231e-05	79.1476		70
SYNPCC7002_A0127	1.29014e-05	5.65745e-06	1.00863e-05	9.54838e-06	3.65179e-06		4	6.08607e-06	10.4167		13	1.39612e-05	33.8542		1	2.74737e-06	2.60417		2	1.45759e-05	5.20833		18	7.55668e-06	46.875		18	9.59193e-06	46.875		14	1.7965e-05	36.4583		2	4.9299e-06	5.20833		1.8975e-05	1.47186e-05	2.43521e-05	1.93486e-05	4.82762e-06		8	1.08497e-05	20.8333		2
SYNPCC7002_A0128	1.61267e-05	1.88582e-05	5.04317e-06	1.33427e-05	7.31619e-06		8	1.21721e-05	18.1406		9	9.66544e-06	20.4082		1	2.74737e-06	2.26757		0	0	0		24	1.00756e-05	54.4218		29	1.54537e-05	65.7596		16	2.05315e-05	36.2812		13	3.20443e-05	29.4785		4.03219e-05	2.94371e-05	2.43521e-05	3.13704e-05	8.15854e-06		20	2.71243e-05	45.3515		17
SYNPCC7002_A0129	0.000648293	0.000639292	0.000549705	0.00061243	5.45073e-05		323	0.00049145	841.146		487	0.000523007	1268.23		187	0.000513759	486.979		94	0.000685066	244.792		1413	0.000593199	3679.69		1201	0.000639995	3127.6		474	0.000608245	1234.38		232	0.000571868	604.167		0.00093452	0.000394458	0.000597979	0.000642319	0.000272748		497	0.000674038	1294.27		525
SYNPCC7002_A0130	5.05303e-05	3.96022e-05	4.53885e-05	4.51737e-05	5.46723e-06		16	2.43443e-05	25.1572		39	4.18836e-05	61.3208		17	4.67053e-05	26.7296		3	2.18638e-05	4.71698		71	2.98069e-05	111.635		82	4.36966e-05	128.931		52	6.67273e-05	81.761		11	2.71144e-05	17.2956		4.98094e-05	7.55553e-05	4.19397e-05	5.57682e-05	1.75821e-05		35	4.74675e-05	55.0314		61
SYNPCC7002_A0131	5.6981e-05	6.41178e-05	7.56475e-05	6.55821e-05	9.41904e-06		104	0.000158238	251.208		133	0.000142834	321.256		34	9.34107e-05	82.1256		20	0.000145759	48.3092		92	3.8623e-05	222.222		157	8.36629e-05	379.227		85	0.000109074	205.314		100	0.000246495	241.546		3.55782e-05	4.41557e-05	3.38224e-05	3.78521e-05	5.52924e-06		36	4.88237e-05	86.9565		41
SYNPCC7002_A0132	3.87041e-05	3.39447e-05	0.000100863	5.78374e-05	3.73375e-05		71	0.000108028	251.773		93	9.98762e-05	329.787		32	8.7916e-05	113.475		35	0.000255078	124.113		104	4.36608e-05	368.794		198	0.000105511	702.128		66	8.46924e-05	234.043		63	0.000155292	223.404		6.16688e-05	2.84559e-05	2.5705e-05	3.86099e-05	2.00169e-05		19	2.57681e-05	67.3759		42
SYNPCC7002_A0133	4.08543e-05	1.69724e-05	3.27806e-05	3.02024e-05	1.21479e-05		27	4.10809e-05	30.8219		35	3.75878e-05	39.9543		9	2.47264e-05	10.274		7	5.10156e-05	7.99087		65	2.7288e-05	74.2009		85	4.52952e-05	97.032		22	2.82308e-05	25.1142		24	5.91588e-05	27.3973		3.08344e-05	5.59306e-05	3.7881e-05	4.15487e-05	1.29438e-05		28	3.7974e-05	31.9635		30
SYNPCC7002_A0134	1.9352e-05	4.33738e-05	4.28669e-05	3.51976e-05	1.3725e-05		40	6.08607e-05	25.0156		52	5.58447e-05	32.5203		22	6.04422e-05	13.7586		5	3.64397e-05	3.12695		118	4.95382e-05	73.7961		44	2.34469e-05	27.5172		47	6.03112e-05	29.3934		23	5.66938e-05	14.384		5.45532e-05	3.7287e-05	2.97637e-05	4.05346e-05	1.27098e-05		41	5.56048e-05	25.641		38
SYNPCC7002_A0135	0.00126003	0.000550659	0.000484144	0.000764945	0.000430046		144	0.000219098	774.194		600	0.000644362	3225.81		205	0.000563212	1102.15		55	0.000400837	295.699		2042	0.000857263	10978.5		1199	0.000638929	6446.24		684	0.000877721	3677.42		184	0.000453551	989.247		0.00163897	0.00195168	0.00175606	0.00178224	0.000157992		2054	0.00278566	11043		1765
SYNPCC7002_A0136	8.38588e-05	6.60036e-05	5.79964e-05	6.92863e-05	1.324e-05		29	4.4124e-05	61.1814		77	8.26932e-05	162.447		29	7.96738e-05	61.1814		8	5.83035e-05	16.8776		272	0.00011419	573.84		172	9.16562e-05	362.869		51	6.54441e-05	107.595		31	7.64134e-05	65.4008		3.795e-05	4.31745e-05	6.62918e-05	4.91388e-05	1.50829e-05		79	0.000107141	166.667		71
SYNPCC7002_A0138	0.000213947	0.00028853	0.000305112	0.000269196	4.856e-05		371	0.000564483	154.006		455	0.000488642	188.875		116	0.000318695	48.1528		38	0.000276942	15.7742		668	0.000280437	277.293		638	0.000339981	264.84		203	0.000260493	84.2673		107	0.000263749	44.4168		0.000263278	0.000270822	0.000188052	0.000240717	4.5765e-05		135	0.000183089	56.0399		196
SYNPCC7002_A0139	3.97792e-05	3.39447e-05	1.26079e-05	2.87773e-05	1.43037e-05		17	2.58658e-05	24.9633		38	4.08096e-05	55.8003		14	3.84632e-05	20.558		4	2.91518e-05	5.87372		87	3.65239e-05	127.753		79	4.20979e-05	116.006		17	2.18147e-05	24.9633		14	3.45093e-05	20.558		4.03219e-05	3.43433e-05	1.62347e-05	3.03e-05	1.25423e-05		19	2.57681e-05	27.9001		25
SYNPCC7002_A0140	0.000278454	0.000290416	0.00039841	0.000322427	6.60749e-05		31	4.7167e-05	75.4258		333	0.000357621	810.219		86	0.000236274	209.246		88	0.000641339	214.112		582	0.000244333	1416.06		1055	0.000562194	2566.91		206	0.000264343	501.217		562	0.0013853	1367.4		0.000322575	0.000202135	0.000243521	0.000256077	6.1194e-05		158	0.000214282	384.428		241
SYNPCC7002_A0141	0.00140087	0.00196502	0.00209292	0.0018196	0.000368227		2858	0.00434849	1160.37		2784	0.00298984	1130.33		901	0.00247538	365.814		547	0.0039865	222.087		3571	0.00149916	1449.86		6513	0.00347068	2644.34		1302	0.00167075	528.624		1229	0.00302942	498.985		0.00138755	0.00115982	0.00132448	0.00129062	0.000117579		864	0.00117177	350.792		1086
SYNPCC7002_A0142	3.11783e-05	7.54327e-06	1.26079e-05	1.71098e-05	1.2444e-05		19	2.89088e-05	51.4905		21	2.25527e-05	56.9106		6	1.64842e-05	16.2602		6	4.37276e-05	16.2602		33	1.38539e-05	89.4309		55	2.93087e-05	149.051		20	2.56644e-05	54.2005		17	4.19041e-05	46.0705		9.48751e-06	4.1212e-05	1.75876e-05	2.27624e-05	1.64831e-05		25	3.39053e-05	67.7507		18
SYNPCC7002_A0143	6.88072e-05	4.1488e-05	4.28669e-05	5.1054e-05	1.53901e-05		45	6.84682e-05	75		36	3.86617e-05	60		11	3.02211e-05	18.3333		3	2.18638e-05	5		117	4.91184e-05	195		154	8.20643e-05	256.667		56	7.18602e-05	93.3333		30	7.39485e-05	50		4.26938e-05	6.96679e-05	7.57621e-05	6.27079e-05	1.75985e-05		83	0.000112566	138.333		51
SYNPCC7002_A0144	9.5685e-05	0.000107492	8.32123e-05	9.5463e-05	1.21412e-05		122	0.000185625	76.2977		141	0.000151425	88.1801		60	0.000164842	37.5235		22	0.000160335	13.7586		258	0.000108312	161.351		270	0.000143879	168.856		82	0.000105224	51.2821		67	0.000165152	41.9012		0.000111478	5.00431e-05	9.06439e-05	8.40551e-05	3.1243e-05		94	0.000127484	58.7867		74
SYNPCC7002_A0145	1.82769e-05	1.88582e-05	3.53022e-05	2.41458e-05	9.66612e-06		23	3.49949e-05	39.7237		44	4.72532e-05	75.9931		10	2.74737e-05	17.2712		8	5.83035e-05	13.8169		47	1.97313e-05	81.1744		64	3.41046e-05	110.535		15	1.92483e-05	25.9067		12	2.95794e-05	20.7254		2.60906e-05	1.07936e-05	2.29992e-05	1.99612e-05	8.08839e-06		8	1.08497e-05	13.8169		26
SYNPCC7002_A0146	0.000117187	7.92043e-05	4.79101e-05	8.14339e-05	3.46924e-05		64	9.73771e-05	36.2812		85	9.12847e-05	48.1859		34	9.34107e-05	19.2744		11	8.01673e-05	6.23583		144	6.04534e-05	81.6327		175	9.32549e-05	99.2063		76	9.75245e-05	43.0839		58	0.000142967	32.8798		0.00011385	0.000114805	9.74084e-05	0.000108688	9.77988e-06		69	9.35787e-05	39.1156		65
SYNPCC7002_A0147	0.000549383	0.00062232	0.000617788	0.000596497	4.0865e-05		501	0.00076228	300.901		575	0.000617514	345.345		273	0.000750033	163.964		92	0.00067049	55.2553		2349	0.000986147	1410.81		2395	0.00127626	1438.44		507	0.000650591	304.505		253	0.000623632	151.952		0.0004554	0.000352264	0.000469454	0.000425706	6.39897e-05		466	0.000631996	279.88		423
SYNPCC7002_A0148	5.26805e-05	8.86334e-05	5.79964e-05	6.64368e-05	1.94057e-05		52	7.91189e-05	16.109		82	8.80629e-05	25.4027		28	7.69265e-05	8.6741		5	3.64397e-05	1.54895		64	2.68682e-05	19.8265		61	3.2506e-05	18.8971		45	5.77448e-05	13.9405		35	8.62732e-05	10.8426		6.64126e-05	0.000105974	5.81745e-05	7.68536e-05	2.55529e-05		41	5.56048e-05	12.7014		37
SYNPCC7002_A0149	4.30045e-06	9.42909e-06	2.52158e-06	5.41704e-06	3.58657e-06		3	4.56455e-06	2.14592		9	9.66544e-06	6.43777		2	5.49475e-06	1.43062		1	7.28794e-06	0.715308		13	5.4576e-06	9.299		8	4.26308e-06	5.72246		4	5.13287e-06	2.86123		3	7.39485e-06	2.14592		1.42313e-05	2.0606e-05	1.35289e-06	1.20634e-05	9.80792e-06		3	4.06864e-06	2.14592		4
SYNPCC7002_A0150	6.45068e-06	1.13149e-05	5.04317e-06	7.60292e-06	3.29081e-06		6	9.1291e-06	3.01659		16	1.7183e-05	8.04424		8	2.1979e-05	4.02212		0	0	0		17	7.13686e-06	8.54701		15	7.99327e-06	7.54148		10	1.28322e-05	5.02765		13	3.20443e-05	6.53595		9.48751e-06	2.0606e-05	1.08232e-05	1.36389e-05	6.07054e-06		3	4.06864e-06	1.5083		17
SYNPCC7002_A0151	0.000482726	0.000669465	0.000635439	0.000595877	9.94576e-05		738	0.00112288	465.909		450	0.000483272	284.091		177	0.000486285	111.742		53	0.000386261	33.4596		2101	0.000882032	1326.39		1209	0.000644258	763.258		556	0.000713469	351.01		127	0.000313048	80.1768		0.000460144	0.000448426	0.00043022	0.000446263	1.50786e-05		233	0.000315998	147.096		354
SYNPCC7002_A0152	5.37556e-06	1.69724e-05	1.51295e-05	1.24925e-05	6.23192e-06		23	3.49949e-05	52.1542		11	1.18133e-05	24.9433		5	1.37369e-05	11.3379		1	7.28794e-06	2.26757		38	1.5953e-05	86.1678		51	2.71771e-05	115.646		17	2.18147e-05	38.5488		8	1.97196e-05	18.1406		7.11563e-06	1.47186e-05	1.2176e-05	1.13367e-05	3.87033e-06		5	6.78107e-06	11.3379		22
SYNPCC7002_A0153	0.000112887	0.000128236	0.00011095	0.000117357	9.47046e-06		134	0.000203883	496.296		156	0.000167534	577.778		39	0.000107148	144.444		34	0.00024779	125.926		405	0.000170025	1500		454	0.00024193	1681.48		114	0.000146287	422.222		70	0.000172546	259.259		0.000158916	7.75178e-05	0.000136642	0.000124359	4.20663e-05		132	0.00017902	488.889		106
SYNPCC7002_A0154	7.20326e-05	7.54327e-05	6.80828e-05	7.18493e-05	3.67838e-06		60	9.1291e-05	90.0901		58	6.22884e-05	87.0871		35	9.61581e-05	52.5526		14	0.000102031	21.021		211	8.85811e-05	316.817		189	0.000100715	283.784		58	7.44266e-05	87.0871		43	0.000105993	64.5646		6.64126e-05	7.8499e-05	7.30563e-05	7.2656e-05	6.05317e-06		56	7.5948e-05	84.0841		65
SYNPCC7002_A0155	3.01032e-05	1.88582e-05	3.78238e-05	2.89284e-05	9.53722e-06		25	3.80379e-05	58.6854		16	1.7183e-05	37.5587		14	3.84632e-05	32.8638		4	2.91518e-05	9.38967		65	2.7288e-05	152.582		51	2.71771e-05	119.718		13	1.66818e-05	30.5164		25	6.16237e-05	58.6854		4.74375e-05	2.25685e-05	2.02934e-05	3.00998e-05	1.50579e-05		17	2.30556e-05	39.9061		16
SYNPCC7002_A0156	6.34317e-05	3.20589e-05	3.27806e-05	4.27571e-05	1.79084e-05		64	9.73771e-05	75.6501		60	6.44362e-05	70.922		18	4.94527e-05	21.2766		9	6.55915e-05	10.6383		74	3.10663e-05	87.4704		154	8.20643e-05	182.033		41	5.26119e-05	48.4634		32	7.88783e-05	37.8251		2.60906e-05	5.00431e-05	5.68216e-05	4.43184e-05	1.61455e-05		23	3.11929e-05	27.1868		23
SYNPCC7002_A0157	0.00369624	0.00422612	0.00246863	0.00346366	0.000901531		4893	0.00744478	4686.78		3064	0.00329054	2934.87		1471	0.00404139	1409		849	0.00618746	813.218		10256	0.00430563	9823.75		13115	0.00698878	12562.3		5395	0.00692296	5167.62		2870	0.0070744	2749.04		0.00312376	0.00463831	0.00350535	0.00375581	0.000787725		4646	0.00630097	4450.19		4274
SYNPCC7002_A0158	7.6333e-05	5.28029e-05	4.03454e-05	5.64938e-05	1.82755e-05		89	0.000135415	41.3761		121	0.000129946	56.2529		15	4.12106e-05	6.9735		18	0.000131183	8.3682		121	5.07977e-05	56.2529		207	0.000110307	96.2343		38	4.87623e-05	17.6662		61	0.000150362	28.3589		4.74375e-05	5.59306e-05	7.03505e-05	5.79062e-05	1.15835e-05		49	6.64545e-05	22.7801		46
SYNPCC7002_A0159	3.97792e-05	1.50865e-05	1.51295e-05	2.33317e-05	1.42439e-05		39	5.93391e-05	37.1429		21	2.25527e-05	20		19	5.22001e-05	18.0952		5	3.64397e-05	4.7619		62	2.60286e-05	59.0476		63	3.35717e-05	60		50	6.41609e-05	47.619		27	6.65536e-05	25.7143		5.21813e-05	6.57429e-05	3.51753e-05	5.10332e-05	1.53161e-05		31	4.20426e-05	29.5238		47
SYNPCC7002_A0160	5.59059e-05	5.28029e-05	2.01727e-05	4.29605e-05	1.97957e-05		33	5.021e-05	70.9677		44	4.72532e-05	94.6237		15	4.12106e-05	32.2581		17	0.000123895	36.5591		107	4.49203e-05	230.108		121	6.44791e-05	260.215		34	4.36294e-05	73.1183		40	9.85979e-05	86.0215		0.000109106	0.000154054	8.65852e-05	0.000116582	3.43502e-05		68	9.22225e-05	146.237		61
SYNPCC7002_A0161	1.9352e-05	4.52596e-05	3.53022e-05	3.33046e-05	1.30688e-05		24	3.65164e-05	43.4783		85	9.12847e-05	153.986		19	5.22001e-05	34.4203		4	2.91518e-05	7.24638		116	4.86986e-05	210.145		110	5.86173e-05	199.275		31	3.97797e-05	56.1594		29	7.14835e-05	52.5362		6.16688e-05	4.1212e-05	2.29992e-05	4.196e-05	1.93456e-05		31	4.20426e-05	56.1594		26
SYNPCC7002_A0162	6.98823e-05	9.05192e-05	0.000133644	9.80152e-05	3.2535e-05		90	0.000136936	82.1918		140	0.000150351	127.854		27	7.41791e-05	24.6575		5	3.64397e-05	4.56621		211	8.85811e-05	192.694		75	3.99664e-05	68.4932		59	7.57098e-05	53.8813		11	2.71144e-05	10.0457		4.50657e-05	7.16304e-05	5.41158e-05	5.69373e-05	1.35052e-05		66	8.95101e-05	60.274		75
SYNPCC7002_A0163	0.000291356	0.000245156	0.000249637	0.00026205	2.54784e-05		173	0.000263222	238.292		210	0.000225527	289.256		103	0.000282979	141.873		22	0.000160335	30.303		512	0.000214946	705.234		379	0.000201963	522.039		201	0.000257927	276.86		135	0.000332768	185.95		0.000256163	0.000333621	0.000277343	0.000289042	4.00323e-05		179	0.000242762	246.556		249
SYNPCC7002_A0164	0.000562284	0.000439395	0.000388324	0.000463335	8.94166e-05		338	0.000514273	625.926		259	0.00027815	479.63		188	0.000516506	348.148		85	0.000619475	157.407		1182	0.000496222	2188.89		1035	0.000551536	1916.67		355	0.000455542	657.407		271	0.000668001	501.852		0.000464888	0.000455294	0.000543864	0.000488015	4.86033e-05		325	0.000440769	601.852		458
SYNPCC7002_A0165	0.000230074	0.000294188	0.000252158	0.000258807	3.25696e-05		254	0.000386465	177.498		293	0.000314664	204.752		68	0.000186821	47.5192		20	0.000145759	13.9762		543	0.00022796	379.455		432	0.000230206	301.887		193	0.000247661	134.871		91	0.00022431	63.5919		0.00020161	0.000219797	0.000192111	0.000204506	1.40685e-05		127	0.000172239	88.7491		140
SYNPCC7002_A0166	8.38588e-05	9.99483e-05	7.56475e-05	8.64849e-05	1.23614e-05		54	8.21619e-05	54.878		115	0.000123503	116.87		44	0.000120884	44.7154		16	0.000116607	16.2602		206	8.6482e-05	209.35		146	7.78012e-05	148.374		119	0.000152703	120.935		31	7.64134e-05	31.5041		8.30157e-05	6.47617e-05	5.68216e-05	6.81997e-05	1.34312e-05		48	6.50983e-05	48.7805		67
SYNPCC7002_A0167	0.0061991	0.00688135	0.00597363	0.00635136	0.000472624		1081	0.00164476	3079.77		4648	0.00499166	13242.2		1812	0.00497824	5162.39		279	0.00203334	794.872		12643	0.00530773	36019.9		3963	0.00211182	11290.6		4190	0.00537668	11937.3		731	0.00180188	2082.62		0.005887	0.00569412	0.00516535	0.00558216	0.000373626		3563	0.00483219	10151		3785
SYNPCC7002_A0168	0.000393491	0.000367734	0.00026981	0.000343678	6.52557e-05		1263	0.00192168	972.286		319	0.000342586	245.574		120	0.000329685	92.3788		127	0.000925568	97.7675		668	0.000280437	514.242		2378	0.0012672	1830.64		426	0.000546651	327.945		1270	0.00313048	977.675		0.000301228	0.000410157	0.000413986	0.000375124	6.40239e-05		275	0.000372959	211.701		413
SYNPCC7002_A0169	6.6657e-05	9.24051e-05	8.57339e-05	8.15986e-05	1.33629e-05		167	0.000254093	124.813		169	0.000181495	126.308		35	9.61581e-05	26.1584		7	5.10156e-05	5.23169		182	7.64064e-05	136.024		151	8.04656e-05	112.855		65	8.34092e-05	48.58		43	0.000105993	32.1375		9.48751e-05	8.34052e-05	6.62918e-05	8.1524e-05	1.43842e-05		46	6.23858e-05	34.3797		77
SYNPCC7002_A0170	3.54787e-05	5.09171e-05	6.0518e-05	4.89713e-05	1.26326e-05		102	0.000155195	74.7253		104	0.000111689	76.1905		30	8.24212e-05	21.978		9	6.55915e-05	6.59341		138	5.79345e-05	101.099		261	0.000139083	191.209		54	6.92938e-05	39.5604		51	0.000125712	37.3626		5.92969e-05	0.000130505	6.76447e-05	8.58154e-05	3.89264e-05		49	6.64545e-05	35.8974		42
SYNPCC7002_A0171	0.000194595	0.000190468	0.000153817	0.000179627	2.24471e-05		283	0.000430589	303.323		256	0.000274928	274.384		139	0.000381885	148.982		56	0.000408125	60.0214		367	0.000154072	393.355		883	0.000470537	946.409		212	0.000272042	227.224		469	0.00115606	502.68		0.00018975	0.000265915	0.000206993	0.000220886	3.99381e-05		165	0.000223775	176.849		194
SYNPCC7002_A0172	5.26805e-05	6.97752e-05	6.30396e-05	6.18318e-05	8.61113e-06		99	0.00015063	53.5714		61	6.55102e-05	33.0087		27	7.41791e-05	14.6104		9	6.55915e-05	4.87013		164	6.88497e-05	88.7446		250	0.000133221	135.281		67	8.59756e-05	36.2554		58	0.000142967	31.3853		6.16688e-05	5.29868e-05	5.81745e-05	5.761e-05	4.36842e-06		60	8.13728e-05	32.4675		78
SYNPCC7002_A0173	2.9028e-05	9.42909e-06	3.0259e-05	2.29054e-05	1.1687e-05		62	9.4334e-05	41.4993		29	3.11442e-05	19.411		12	3.29685e-05	8.03213		7	5.10156e-05	4.68541		68	2.85475e-05	45.5154		140	7.46039e-05	93.7082		59	7.57098e-05	39.4913		36	8.87381e-05	24.0964		3.08344e-05	4.02307e-05	2.97637e-05	3.36096e-05	5.75901e-06		21	2.84805e-05	14.0562		33
SYNPCC7002_A0174	5.05303e-05	2.82873e-05	3.0259e-05	3.63589e-05	1.23124e-05		83	0.000126286	64.7931		43	4.61793e-05	33.5675		23	6.31896e-05	17.9547		6	4.37276e-05	4.68384		102	4.28212e-05	79.6253		184	9.80508e-05	143.638		55	7.0577e-05	42.9352		53	0.000130642	41.3739		1.8975e-05	3.53246e-05	4.32926e-05	3.25307e-05	1.23972e-05		43	5.83172e-05	33.5675		55
SYNPCC7002_A0175	3.97792e-05	4.1488e-05	0.000173989	8.50855e-05	7.69977e-05		77	0.000117157	192.982		47	5.04751e-05	117.794		31	8.51686e-05	77.6942		20	0.000145759	50.1253		69	2.89673e-05	172.932		101	5.38214e-05	253.133		51	6.54441e-05	127.82		36	8.87381e-05	90.2256		4.74375e-05	3.04184e-05	3.11166e-05	3.63242e-05	9.6308e-06		22	2.98367e-05	55.1378		24
SYNPCC7002_A0176	0.000129014	0.000143322	0.000146252	0.000139529	9.2239e-06		122	0.000185625	153.459		187	0.000200826	235.22		64	0.000175832	80.5031		26	0.000189486	32.7044		197	8.27036e-05	247.799		189	0.000100715	237.736		126	0.000161685	158.491		64	0.000157757	80.5031		0.000147056	9.9105e-05	9.33497e-05	0.00011317	2.94869e-05		53	7.18793e-05	66.6667		96
SYNPCC7002_A0177	0.000211797	0.000209326	0.000204248	0.000208457	3.84866e-06		73	0.000111071	63.6998		154	0.000165386	134.38		60	0.000164842	52.356		21	0.000153047	18.3246		650	0.00027288	567.19		311	0.000165727	271.379		187	0.000239962	163.176		39	9.6133e-05	34.0314		0.000237188	0.000183491	0.000197523	0.000206067	2.78492e-05		182	0.000246831	158.813		183
SYNPCC7002_A0178	0.000105361	0.000143322	9.58202e-05	0.000114834	2.5128e-05		102	0.000155195	38.5925		151	0.000162165	57.132		45	0.000123632	17.0261		27	0.000196774	10.2157		265	0.000111251	100.265		235	0.000125228	88.9141		118	0.00015142	44.6462		70	0.000172546	26.4851		0.000118594	9.51801e-05	0.000109584	0.000107786	1.181e-05		85	0.000115278	32.1604		116
SYNPCC7002_A0179	9.67601e-06	1.32007e-05	1.00863e-05	1.09877e-05	1.92749e-06		3	4.56455e-06	11.6279		8	8.5915e-06	31.0078		2	5.49475e-06	7.75194		1	7.28794e-06	3.87597		20	8.39631e-06	77.5194		19	1.01248e-05	73.6434		8	1.02657e-05	31.0078		11	2.71144e-05	42.6357		7.11563e-06	4.90619e-06	1.48818e-05	8.96789e-06	5.23942e-06		5	6.78107e-06	19.3798		5
SYNPCC7002_A0180	0.000149441	0.000143322	0.000128601	0.000140455	1.07118e-05		129	0.000196276	241.573		142	0.000152499	265.918		56	0.000153853	104.869		30	0.000218638	56.1798		455	0.000191016	852.06		362	0.000192904	677.903		127	0.000162969	237.828		54	0.000133107	101.124		0.00018975	0.000173679	0.000167759	0.000177063	1.13794e-05		139	0.000188514	260.3		145
SYNPCC7002_A0181	0.000102136	9.05192e-05	0.000103385	9.868e-05	7.09495e-06		63	9.58555e-05	39.8482		121	0.000129946	76.5338		63	0.000173085	39.8482		20	0.000145759	12.6502		311	0.000130563	196.711		265	0.000141214	167.615		106	0.000136021	67.0462		65	0.000160222	41.1132		8.30157e-05	9.71425e-05	7.44092e-05	8.48558e-05	1.14778e-05		73	9.90036e-05	46.1733		62
SYNPCC7002_A0183	0.000125788	6.97752e-05	5.29533e-05	8.28389e-05	3.81343e-05		29	4.4124e-05	24.2881		81	8.69889e-05	67.8392		33	9.06633e-05	27.6382		8	5.83035e-05	6.70017		224	9.40387e-05	187.605		96	5.11569e-05	80.402		62	7.95595e-05	51.9263		26	6.40887e-05	21.7755		9.01313e-05	0.000168773	0.000110937	0.000123281	4.07479e-05		82	0.00011121	68.6767		58
SYNPCC7002_A0184	0.000272004	0.000350762	0.000373195	0.000331987	5.31441e-05		246	0.000374293	719.298		273	0.000293185	798.246		125	0.000343422	365.497		86	0.000626763	251.462		346	0.000145256	1011.7		462	0.000246193	1350.88		195	0.000250227	570.175		226	0.000557078	660.819		0.000460144	9.22363e-05	0.000208346	0.000253575	0.000188078		18	2.44118e-05	52.6316		105
SYNPCC7002_A0185	1.18262e-05	0	1.76511e-05	9.82578e-06	8.99398e-06		12	1.82582e-05	45.977		13	1.39612e-05	49.8084		2	5.49475e-06	7.66284		4	2.91518e-05	15.3257		20	8.39631e-06	76.6284		22	1.17235e-05	84.2912		6	7.69931e-06	22.9885		13	3.20443e-05	49.8084		2.37188e-05	0	4.05868e-06	9.25915e-06	1.26858e-05		7	9.49349e-06	26.8199		5
SYNPCC7002_A0186	7.84832e-05	4.71454e-05	5.04317e-05	5.86868e-05	1.72228e-05		930	0.00141501	6888.89		114	0.000122429	844.444		112	0.000307706	829.63		185	0.00134827	1370.37		146	6.12931e-05	1081.48		944	0.000503043	6992.59		104	0.000133455	770.37		704	0.00173532	5214.81		9.96188e-05	6.27992e-05	9.60555e-05	8.61579e-05	2.03075e-05		52	7.05231e-05	385.185		73
SYNPCC7002_A0187	0.000366613	0.000377164	0.000411018	0.000384932	2.31993e-05		527	0.000801839	559.448		586	0.000629327	622.081		244	0.000670359	259.023		162	0.00118065	171.975		1339	0.000562133	1421.44		1659	0.000884056	1761.15		301	0.000386249	319.533		257	0.000633492	272.824		0.000469632	0.000294371	0.000438338	0.00040078	9.34718e-05		277	0.000375671	294.055		401
SYNPCC7002_A0188	0.000120413	0.000120692	0.000153817	0.000131641	1.92056e-05		90	0.000136936	83.5655		160	0.00017183	148.561		69	0.000189569	64.0669		15	0.000109319	13.9276		263	0.000110411	244.197		163	8.68602e-05	151.346		100	0.000128322	92.8505		68	0.000167616	63.1383		0.000135197	5.98555e-05	9.33497e-05	9.61341e-05	3.77478e-05		73	9.90036e-05	67.7809		90
SYNPCC7002_A0189	0.000137614	9.24051e-05	0.000115993	0.000115337	2.26118e-05		96	0.000146066	65.5738		95	0.000102024	64.8907		31	8.51686e-05	21.1749		11	8.01673e-05	7.51366		242	0.000101595	165.301		255	0.000135886	174.18		124	0.000159119	84.6995		72	0.000177476	49.1803		0.000137569	0.000203116	0.000132584	0.000157756	3.93619e-05		119	0.000161389	81.2842		83
SYNPCC7002_A0190	6.34317e-05	8.48618e-05	0.000161381	0.000103225	5.14922e-05		132	0.00020084	90.1639		171	0.000183643	116.803		36	9.89054e-05	24.5902		3	2.18638e-05	2.04918		233	9.7817e-05	159.153		215	0.00011457	146.858		87	0.00011164	59.4262		43	0.000105993	29.3716		7.82719e-05	9.9105e-05	5.81745e-05	7.85171e-05	2.04664e-05		52	7.05231e-05	35.5191		70
SYNPCC7002_A0191	7.6333e-05	0.00010372	0.000194162	0.000124738	6.16624e-05		33	5.021e-05	24.9433		123	0.000132094	92.9705		33	9.06633e-05	24.9433		11	8.01673e-05	8.31444		214	8.98405e-05	161.754		144	7.67354e-05	108.844		82	0.000105224	61.9803		23	5.66938e-05	17.3847		9.01313e-05	7.45741e-05	6.3586e-05	7.60971e-05	1.3338e-05		42	5.6961e-05	31.746		79
SYNPCC7002_A0192	5.48308e-05	2.82873e-05	5.79964e-05	4.70382e-05	1.63157e-05		32	4.86885e-05	55.5556		52	5.58447e-05	90.2778		15	4.12106e-05	26.0417		11	8.01673e-05	19.0972		61	2.56087e-05	105.903		47	2.50456e-05	81.5972		15	1.92483e-05	26.0417		19	4.6834e-05	32.9861		8.53876e-05	3.92495e-05	5.95274e-05	6.13881e-05	2.31253e-05		27	3.66178e-05	46.875		42
SYNPCC7002_A0193	8.27837e-05	0.000101834	0.000108428	9.7682e-05	1.33169e-05		98	0.000149109	57.4107		121	0.000129946	70.8846		46	0.000126379	26.9479		8	5.83035e-05	4.68658		257	0.000107893	150.557		118	6.28804e-05	69.1271		67	8.59756e-05	39.2501		37	9.12031e-05	21.6755		0.000104363	0.000138355	7.17034e-05	0.000104807	3.33278e-05		65	8.81539e-05	38.0785		70
SYNPCC7002_A0194	2.9028e-05	1.32007e-05	1.00863e-05	1.74384e-05	1.0157e-05		13	1.97797e-05	12.4521		39	4.18836e-05	37.3563		12	3.29685e-05	11.4943		5	3.64397e-05	4.78927		39	1.63728e-05	37.3563		36	1.91839e-05	34.4828		20	2.56644e-05	19.1571		10	2.46495e-05	9.57854		2.37188e-05	3.13996e-05	2.02934e-05	2.51373e-05	5.68735e-06		14	1.8987e-05	13.41		11
SYNPCC7002_A0195	4.19294e-05	3.20589e-05	4.28669e-05	3.89517e-05	5.98776e-06		13	1.97797e-05	26.5849		36	3.86617e-05	73.6196		10	2.74737e-05	20.4499		1	7.28794e-06	2.04499		54	2.267e-05	110.429		16	8.52616e-06	32.7198		17	2.18147e-05	34.7648		12	2.95794e-05	24.5399		3.08344e-05	2.64934e-05	3.24695e-05	2.99324e-05	3.08844e-06		15	2.03432e-05	30.6748		19
SYNPCC7002_A0196	4.7305e-05	9.24051e-05	8.06907e-05	7.34669e-05	2.34018e-05		23	3.49949e-05	14.3571		83	8.91368e-05	51.8102		14	3.84632e-05	8.73908		2	1.45759e-05	1.24844		130	5.4576e-05	81.1486		60	3.19731e-05	37.4532		36	4.61958e-05	22.4719		18	4.43691e-05	11.236		8.30157e-05	5.10244e-05	4.87042e-05	6.09148e-05	1.91751e-05		28	3.7974e-05	17.4782		49
SYNPCC7002_A0197	4.51547e-05	4.90313e-05	6.30396e-05	5.24085e-05	9.4086e-06		27	4.10809e-05	37.8151		92	9.88022e-05	128.852		17	4.67053e-05	23.8095		2	1.45759e-05	2.80112		156	6.54912e-05	218.487		81	4.31637e-05	113.445		34	4.36294e-05	47.619		18	4.43691e-05	25.2101		6.64126e-05	6.86866e-05	6.76447e-05	6.75813e-05	1.13837e-06		34	4.61113e-05	47.619		39
SYNPCC7002_A0198	7.84832e-05	3.58305e-05	4.53885e-05	5.32341e-05	2.23825e-05		38	5.78176e-05	67.3759		53	5.69187e-05	93.9716		6	1.64842e-05	10.6383		6	4.37276e-05	10.6383		94	3.94627e-05	166.667		46	2.45127e-05	81.5603		32	4.1063e-05	56.7376		17	4.19041e-05	30.1418		8.30157e-05	5.7893e-05	5.41158e-05	6.50082e-05	1.57089e-05		53	7.18793e-05	93.9716		51
SYNPCC7002_A0199	7.31077e-05	4.52596e-05	5.54749e-05	5.79474e-05	1.40877e-05		27	4.10809e-05	43.2692		44	4.72532e-05	70.5128		23	6.31896e-05	36.859		3	2.18638e-05	4.80769		118	4.95382e-05	189.103		45	2.39798e-05	72.1154		24	3.07972e-05	38.4615		24	5.91588e-05	38.4615		9.48751e-05	4.90619e-05	5.95274e-05	6.78214e-05	2.40064e-05		22	2.98367e-05	35.2564		29
SYNPCC7002_A0200	0.000118262	0.000101834	0.000115993	0.00011203	8.90233e-06		72	0.000109549	50.6329		110	0.000118133	77.3558		32	8.7916e-05	22.5035		13	9.47432e-05	9.14205		182	7.64064e-05	127.989		153	8.15314e-05	107.595		54	6.92938e-05	37.9747		34	8.38082e-05	23.91		0.000225328	8.53677e-05	0.000146113	0.00015227	7.01832e-05		60	8.13728e-05	42.1941		96
SYNPCC7002_A0201	6.77321e-05	3.39447e-05	4.79101e-05	4.98623e-05	1.69781e-05		24	3.65164e-05	55.9441		33	3.54399e-05	76.9231		18	4.94527e-05	41.958		2	1.45759e-05	4.662		68	2.85475e-05	158.508		64	3.41046e-05	149.184		29	3.72133e-05	67.5991		6	1.47897e-05	13.986		0.0001518	5.88743e-05	5.68216e-05	8.91653e-05	5.4253e-05		22	2.98367e-05	51.2821		30
SYNPCC7002_A0202	2.47276e-05	1.88582e-05	2.26943e-05	2.20933e-05	2.98049e-06		9	1.36936e-05	26.5487		17	1.82569e-05	50.1475		2	5.49475e-06	5.89971		3	2.18638e-05	8.84956		31	1.30143e-05	91.4454		37	1.97167e-05	109.145		13	1.66818e-05	38.3481		13	3.20443e-05	38.3481		2.60906e-05	1.17749e-05	3.11166e-05	2.2994e-05	1.00358e-05		16	2.16994e-05	47.1976		26
SYNPCC7002_A0203	0.000139765	4.33738e-05	5.04317e-05	7.78567e-05	5.37299e-05		33	5.021e-05	40.293		67	7.19538e-05	81.8071		14	3.84632e-05	17.094		8	5.83035e-05	9.76801		95	3.98825e-05	115.995		74	3.94335e-05	90.3541		25	3.20804e-05	30.525		29	7.14835e-05	35.409		0.000177891	7.75178e-05	9.06439e-05	0.000115351	5.45574e-05		65	8.81539e-05	79.3651		81
SYNPCC7002_A0204	0.000123638	3.58305e-05	8.32123e-05	8.08936e-05	4.39496e-05		19	2.89088e-05	8.35532		67	7.19538e-05	29.4635		12	3.29685e-05	5.27704		5	3.64397e-05	2.19877		60	2.51889e-05	26.3852		50	2.66442e-05	21.9877		26	3.33637e-05	11.4336		24	5.91588e-05	10.5541		9.96188e-05	7.94803e-05	0.000114996	9.80317e-05	1.7811e-05		37	5.01799e-05	16.2709		39
SYNPCC7002_A0205	2.04271e-05	3.01731e-05	2.52158e-05	2.5272e-05	4.87321e-06		41	6.23822e-05	172.996		72	7.73235e-05	303.797		7	1.92316e-05	29.5359		2	1.45759e-05	8.43882		107	4.49203e-05	451.477		96	5.11569e-05	405.063		20	2.56644e-05	84.3882		9	2.21845e-05	37.9747		1.8975e-05	4.80806e-05	2.70579e-05	3.13712e-05	1.50246e-05		25	3.39053e-05	105.485		23
SYNPCC7002_A0206	6.12814e-05	7.73185e-05	6.30396e-05	6.72132e-05	8.79552e-06		53	8.06404e-05	48.9381		90	9.66544e-05	83.1025		27	7.41791e-05	24.9307		4	2.91518e-05	3.69344		177	7.43073e-05	163.435		175	9.32549e-05	161.588		45	5.77448e-05	41.5512		26	6.40887e-05	24.0074		0.000111478	6.96679e-05	8.65852e-05	8.92438e-05	2.10316e-05		51	6.91669e-05	47.0914		46
SYNPCC7002_A0207	5.6981e-05	2.45156e-05	5.29533e-05	4.48166e-05	1.76961e-05		38	5.78176e-05	97.4359		50	5.36969e-05	128.205		18	4.94527e-05	46.1538		8	5.83035e-05	20.5128		71	2.98069e-05	182.051		96	5.11569e-05	246.154		32	4.1063e-05	82.0513		14	3.45093e-05	35.8974		5.45532e-05	4.80806e-05	5.68216e-05	5.31518e-05	4.53583e-06		36	4.88237e-05	92.3077		36
SYNPCC7002_A0208	3.87041e-05	2.64014e-05	1.51295e-05	2.6745e-05	1.1791e-05		34	5.17316e-05	98.5507		39	4.18836e-05	113.043		11	3.02211e-05	31.8841		7	5.10156e-05	20.2899		90	3.77834e-05	260.87		102	5.43543e-05	295.652		50	6.41609e-05	144.928		15	3.69742e-05	43.4783		4.98094e-05	4.90619e-05	4.73513e-05	4.87409e-05	1.26011e-06		58	7.86604e-05	168.116		44
SYNPCC7002_A0209	7.52579e-06	1.88582e-06	2.52158e-06	3.97773e-06	3.08911e-06		0	0	0		7	7.51756e-06	15.4525		1	2.74737e-06	2.20751		0	0	0		21	8.81612e-06	46.3576		19	1.01248e-05	41.9426		2	2.56644e-06	4.41501		4	9.85979e-06	8.83002		9.48751e-06	2.94371e-06	6.76447e-06	6.39856e-06	3.28721e-06		5	6.78107e-06	11.0375		10
SYNPCC7002_A0210	0.000610664	0.00057706	0.000617788	0.000601837	2.17515e-05		184	0.000279959	190.476		564	0.000605701	583.851		250	0.000686843	258.799		62	0.000451852	64.1822		1541	0.000646936	1595.24		1158	0.000617081	1198.76		465	0.000596696	481.366		141	0.000347558	145.963		0.000614316	0.000752609	0.00065886	0.000675262	7.05905e-05		378	0.000512649	391.304		363
SYNPCC7002_A0211	4.08543e-05	2.45156e-05	2.77374e-05	3.10358e-05	8.65432e-06		36	5.47746e-05	75.9494		30	3.22181e-05	63.2911		9	2.47264e-05	18.9873		11	8.01673e-05	23.2068		61	2.56087e-05	128.692		85	4.52952e-05	179.325		25	3.20804e-05	52.7426		35	8.62732e-05	73.8397		4.50657e-05	3.33621e-05	3.65281e-05	3.83186e-05	6.05375e-06		8	1.08497e-05	16.8776		36
SYNPCC7002_A0212	0.000410693	0.000509171	0.000446321	0.000455395	4.9862e-05		370	0.000562961	336.058		266	0.000285667	241.599		98	0.000269243	89.01		34	0.00024779	30.881		890	0.000373636	808.356		879	0.000468406	798.365		377	0.000483773	342.416		194	0.0004782	176.203		0.000457772	0.000623086	0.000441044	0.000507301	0.000100621		251	0.00034041	227.975		287
SYNPCC7002_A0213	0.000451547	0.000507285	0.000640483	0.000533105	9.7078e-05		1052	0.00160064	796.97		1025	0.00110079	776.515		259	0.00071157	196.212		213	0.00155233	161.364		1089	0.000457179	825		2094	0.00111586	1586.36		389	0.000499172	294.697		740	0.00182406	560.606		0.000495722	0.000585799	0.000477572	0.000519698	5.79603e-05		274	0.000371603	207.576		471
SYNPCC7002_A0214	0.000105361	8.2976e-05	0.000100863	9.64001e-05	1.18412e-05		70	0.000106506	22.9659		185	0.000198678	60.6955		41	0.000112642	13.4514		15	0.000109319	4.92126		186	7.80857e-05	61.0236		125	6.66106e-05	41.0105		87	0.00011164	28.5433		56	0.000138037	18.3727		0.000130453	0.000136392	0.000101467	0.000122771	1.8687e-05		44	5.96734e-05	14.4357		46
SYNPCC7002_A0215	0.000185995	0.000213097	0.000163903	0.000187665	2.46397e-05		360	0.000547746	547.945		235	0.000252375	357.686		115	0.000315948	175.038		86	0.000626763	130.898		511	0.000214526	777.778		1298	0.000691685	1975.65		179	0.000229696	272.451		198	0.00048806	301.37		0.000199238	0.000180548	0.000158289	0.000179358	2.05004e-05		95	0.00012884	144.597		150
SYNPCC7002_A0216	0.000122563	0.000226298	0.000128601	0.000159154	5.82269e-05		146	0.000222141	148.374		148	0.000158943	150.407		70	0.000192316	71.1382		14	0.000102031	14.2276		442	0.000185558	449.187		155	8.25972e-05	157.52		139	0.000178367	141.26		10	2.46495e-05	10.1626		9.25032e-05	8.34052e-05	0.000109584	9.51643e-05	1.32909e-05		65	8.81539e-05	66.0569		92
SYNPCC7002_A0217	0.000150516	0.000160294	0.000163903	0.000158238	6.92655e-06		56	8.52049e-05	59.6379		136	0.000146055	144.835		72	0.000197811	76.6773		22	0.000160335	23.4292		374	0.000157011	398.296		284	0.000151339	302.449		122	0.000156553	129.925		79	0.000194731	84.1321		0.000125709	0.000171717	0.000146113	0.000147846	2.30525e-05		94	0.000127484	100.106		137
SYNPCC7002_A0218	0.000149441	0.000132007	0.000204248	0.000161899	3.76975e-05		119	0.00018106	164.592		165	0.0001772	228.216		66	0.000181327	91.2863		13	9.47432e-05	17.9806		305	0.000128044	421.853		334	0.000177984	461.964		107	0.000137304	147.994		67	0.000165152	92.6694		0.000199238	0.000156017	0.000125819	0.000160358	3.69013e-05		94	0.000127484	130.014		102
SYNPCC7002_A0219	7.20326e-05	6.41178e-05	6.0518e-05	6.55561e-05	5.89047e-06		76	0.000115635	142.322		78	8.37671e-05	146.067		28	7.69265e-05	52.4345		11	8.01673e-05	20.5993		164	6.88497e-05	307.116		183	9.75179e-05	342.697		56	7.18602e-05	104.869		31	7.64134e-05	58.0524		8.77595e-05	8.14427e-05	6.49389e-05	7.8047e-05	1.17831e-05		52	7.05231e-05	97.3783		70
SYNPCC7002_A0220	4.94552e-05	4.1488e-05	2.26943e-05	3.78791e-05	1.37406e-05		40	6.08607e-05	54.8697		36	3.86617e-05	49.3827		14	3.84632e-05	19.2044		5	3.64397e-05	6.85871		90	3.77834e-05	123.457		115	6.12818e-05	157.75		28	3.59301e-05	38.4088		27	6.65536e-05	37.037		0.000116222	0.000108917	6.89976e-05	9.80457e-05	2.54201e-05		52	7.05231e-05	71.3306		51
SYNPCC7002_A0221	0.000312858	0.000350762	0.000272331	0.000311984	3.92228e-05		693	0.00105441	489.407		389	0.000417762	274.718		91	0.000250011	64.2655		54	0.000393549	38.1356		630	0.000264484	444.915		889	0.000473735	627.825		256	0.000328504	180.791		225	0.000554613	158.898		0.000339178	0.000326752	0.000294931	0.000320287	2.28212e-05		142	0.000192582	100.282		187
SYNPCC7002_A0222	4.30045e-05	3.58305e-05	3.53022e-05	3.80457e-05	4.30254e-06		71	0.000108028	54.0335		66	7.08799e-05	50.2283		28	7.69265e-05	21.309		15	0.000109319	11.4155		90	3.77834e-05	68.4932		168	8.95247e-05	127.854		53	6.80105e-05	40.3349		35	8.62732e-05	26.6362		7.11563e-05	2.25685e-05	4.87042e-05	4.74763e-05	2.43172e-05		39	5.28923e-05	29.6804		45
SYNPCC7002_A0224	0.000393491	0.000331904	0.000358065	0.000361153	3.09096e-05		276	0.000419939	319.444		781	0.000838745	903.935		115	0.000315948	133.102		62	0.000451852	71.7593		642	0.000269522	743.056		845	0.000450288	978.009		269	0.000345186	311.343		381	0.000939145	440.972		0.000443541	0.000338527	0.000326048	0.000369372	6.45347e-05		333	0.000451619	385.417		274
SYNPCC7002_A0225	0.000234375	0.000247042	0.000312677	0.000264698	4.20308e-05		230	0.000349949	547.619		379	0.000407022	902.381		117	0.000321443	278.571		70	0.000510156	166.667		697	0.000292611	1659.52		844	0.000449755	2009.52		218	0.000279741	519.048		83	0.000204591	197.619		0.000185006	0.000154054	0.000227286	0.000188782	3.67617e-05		127	0.000172239	302.381		136
SYNPCC7002_A0226	0.00014299	0.000182924	0.000136166	0.000154027	2.52577e-05		255	0.000387987	726.496		323	0.000346882	920.228		86	0.000236274	245.014		42	0.000306093	119.658		445	0.000186818	1267.81		685	0.000365026	1951.57		140	0.00017965	398.86		81	0.000199661	230.769		0.000166031	0.000164848	0.000152877	0.000161252	7.27712e-06		113	0.000153252	321.937		113
SYNPCC7002_A0227	0.000126863	0.000177267	0.000181554	0.000161895	3.04138e-05		148	0.000225184	76.8432		225	0.000241636	116.822		83	0.000228032	43.0945		47	0.000342533	24.4029		403	0.000169186	209.242		478	0.000254719	248.183		108	0.000138588	56.0748		111	0.000273609	57.6324		0.000154172	9.22363e-05	0.000128525	0.000124978	3.11198e-05		80	0.000108497	41.5369		95
SYNPCC7002_A0228	7.20326e-05	7.73185e-05	5.29533e-05	6.74348e-05	1.28168e-05		46	6.99898e-05	133.333		46	4.94011e-05	133.333		27	7.41791e-05	78.2609		10	7.28794e-05	28.9855		260	0.000109152	753.623		126	6.71435e-05	365.217		106	0.000136021	307.246		25	6.16237e-05	72.4638		9.48751e-05	0.000160923	9.06439e-05	0.000115481	3.9411e-05		113	0.000153252	327.536		91
SYNPCC7002_A0229	0.000263403	0.00018481	0.000204248	0.000217487	4.09346e-05		190	0.000289088	186.275		208	0.000223379	203.922		75	0.000206053	73.5294		24	0.000174911	23.5294		797	0.000334593	781.373		443	0.000236068	434.314		237	0.000304123	232.353		54	0.000133107	52.9412		0.000253791	0.000288484	0.000217816	0.000253364	3.53359e-05		276	0.000374315	270.588		205
SYNPCC7002_A0230	0.000800959	0.000963653	0.00109941	0.000954674	0.000149428		280	0.000426025	1152.26		682	0.000732425	2806.58		368	0.00101103	1514.4		129	0.000940144	530.864		2550	0.00107053	10493.8		1297	0.000691152	5337.45		791	0.00101503	3255.14		165	0.000406716	679.012		0.000913173	0.000671167	0.000753562	0.0007793	0.000123039		724	0.000981899	2979.42		706
SYNPCC7002_A0231	0.000555833	0.000467683	0.000463972	0.000495829	5.19982e-05		134	0.000203883	1038.76		433	0.000465015	3356.59		172	0.000472548	1333.33		49	0.000357109	379.845		1537	0.000645256	11914.7		763	0.000406591	5914.73		525	0.000673689	4069.77		96	0.000236635	744.186		0.000794579	0.000926288	0.000638566	0.000786478	0.000144032		868	0.00117719	6728.68		715
SYNPCC7002_A0232	0.000981578	0.000488427	0.000544662	0.000671556	0.000269955		119	0.00018106	1017.09		418	0.000448906	3572.65		198	0.00054398	1692.31		76	0.000553883	649.573		1454	0.000610412	12427.4		650	0.000346375	5555.56		600	0.000769931	5128.21		134	0.000330303	1145.3		0.00141364	0.000898814	0.00140972	0.00124072	0.000296108		1116	0.00151353	9538.46		841
SYNPCC7002_A0233	0.000538631	0.000643064	0.000678306	0.000620001	7.26374e-05		174	0.000264744	1487.18		707	0.000759274	6042.74		250	0.000686843	2136.75		89	0.000648627	760.684		1929	0.000809824	16487.2		916	0.000488123	7829.06		581	0.000745549	4965.81		182	0.000448621	1555.56		0.00054316	0.000614255	0.000599332	0.000585582	3.74889e-05		475	0.000644201	4059.83		477
SYNPCC7002_A0234	3.97792e-05	7.35469e-05	8.32123e-05	6.55128e-05	2.28039e-05		33	5.021e-05	18.1219		70	7.51756e-05	38.4404		21	5.76948e-05	11.5321		5	3.64397e-05	2.74574		151	6.33921e-05	82.9215		116	6.18146e-05	63.7013		49	6.28777e-05	26.9083		44	0.000108458	24.1625		6.64126e-05	6.1818e-05	3.38224e-05	5.40176e-05	1.76399e-05		64	8.67977e-05	35.1455		40
SYNPCC7002_A0235	0.000132239	0.000181038	0.000121036	0.000144771	3.1904e-05		96	0.000146066	75.4717		189	0.000202974	148.585		41	0.000112642	32.2327		17	0.000123895	13.3648		350	0.000146935	275.157		239	0.000127359	187.893		146	0.00018735	114.78		51	0.000125712	40.0943		0.000213469	0.000142279	0.000150171	0.00016864	3.90231e-05		115	0.000155965	90.4088		111
SYNPCC7002_A0236	0.000312858	0.000118807	0.000315198	0.000248954	0.000112717		119	0.00018106	97.7011		294	0.000315738	241.379		83	0.000228032	68.1445		28	0.000204062	22.9885		212	8.90009e-05	174.056		192	0.000102314	157.635		81	0.000103941	66.5025		77	0.000189801	63.2184		0.000426938	0.000154054	0.000284108	0.000288367	0.000136492		92	0.000124772	75.5337		142
SYNPCC7002_A0237	5.59059e-05	6.97752e-05	4.03454e-05	5.53422e-05	1.4723e-05		44	6.69467e-05	23.542		77	8.26932e-05	41.1985		17	4.67053e-05	9.09577		9	6.55915e-05	4.81541		120	5.03779e-05	64.2055		108	5.75516e-05	57.7849		48	6.15944e-05	25.6822		39	9.6133e-05	20.8668		6.64126e-05	6.77054e-05	7.30563e-05	6.90581e-05	3.52237e-06		27	3.66178e-05	14.4462		46
SYNPCC7002_A0238	0.000895569	0.00074867	0.000955681	0.00086664	0.000106494		606	0.000922039	608.434		870	0.000934326	873.494		317	0.000870917	318.273		141	0.0010276	141.566		1863	0.000782116	1870.48		2114	0.00112652	2122.49		579	0.000742983	581.325		677	0.00166877	679.719		0.00106497	0.000965538	0.000886146	0.000972219	8.96005e-05		566	0.000767617	568.273		787
SYNPCC7002_A0239	0.000125788	6.78894e-05	6.80828e-05	8.72535e-05	3.33722e-05		55	8.36834e-05	36.3036		88	9.45065e-05	58.0858		36	9.89054e-05	23.7624		11	8.01673e-05	7.26073		206	8.6482e-05	135.974		174	9.2722e-05	114.851		78	0.000100091	51.4851		53	0.000130642	34.9835		0.000106734	0.000176623	0.000127172	0.000136843	3.59338e-05		110	0.000149183	72.6073		115
SYNPCC7002_A0240	8.38588e-05	7.35469e-05	9.32986e-05	8.35681e-05	9.87908e-06		62	9.4334e-05	67.3181		90	9.66544e-05	97.7199		29	7.96738e-05	31.4875		9	6.55915e-05	9.77199		174	7.30479e-05	188.925		211	0.000112439	229.099		85	0.000109074	92.291		38	9.3668e-05	41.2595		7.59001e-05	0.000117749	0.000105526	9.97248e-05	2.15189e-05		60	8.13728e-05	65.1466		64
SYNPCC7002_A0242	0.00310923	0.00201217	0.00195927	0.00236022	0.000649196		855	0.0013009	1432.16		2252	0.00241851	3772.19		460	0.00126379	770.519		169	0.00123166	283.082		7303	0.00306591	12232.8		2500	0.00133221	4187.6		2480	0.00318238	4154.1		317	0.000781389	530.988		0.00313799	0.00399953	0.00353105	0.00355619	0.000431316		2014	0.00273141	3373.53		2020
SYNPCC7002_A0243	5.59059e-05	6.03462e-05	5.54749e-05	5.72423e-05	2.69665e-06		32	4.86885e-05	18.7135		51	5.47708e-05	29.8246		13	3.57159e-05	7.60234		13	9.47432e-05	7.60234		73	3.06465e-05	42.6901		74	3.94335e-05	43.2749		28	3.59301e-05	16.3743		39	9.6133e-05	22.807		6.87844e-05	5.69118e-05	5.00571e-05	5.85844e-05	9.47506e-06		42	5.6961e-05	24.5614		46
SYNPCC7002_A0244	0.000136539	9.05192e-05	0.00014373	0.000123596	2.88703e-05		110	0.000167367	239.651		155	0.00016646	337.691		70	0.000192316	152.505		32	0.000233214	69.7168		246	0.000103275	535.948		384	0.000204628	836.601		131	0.000168102	285.403		121	0.000298259	263.617		0.000187378	0.000127561	0.000135289	0.000150076	3.25348e-05		75	0.000101716	163.399		101
SYNPCC7002_A0245	0.000178469	0.000115035	0.000153817	0.000149107	3.19781e-05		144	0.000219098	50.9554		145	0.000155721	51.3093		54	0.000148358	19.1083		30	0.000218638	10.6157		335	0.000140638	118.542		440	0.000234469	155.697		99	0.000127039	35.0318		104	0.000256355	36.8011		0.00018975	0.000223722	0.00019617	0.000203214	1.80483e-05		102	0.000138334	36.0934		123
SYNPCC7002_A0246	0.00156214	0.00247419	0.00264514	0.00222716	0.000582232		2502	0.00380683	1151.93		1971	0.00211673	907.459		1023	0.00281056	470.994		228	0.00166165	104.972		7207	0.00302561	3318.14		2495	0.00132955	1148.71		1557	0.00199797	716.851		181	0.000446156	83.3333		0.00133299	0.0013757	0.00144354	0.00138408	5.57462e-05		1396	0.00189327	642.726		1488
SYNPCC7002_A0247	0.000183844	0.000173495	0.000179033	0.000178791	5.17877e-06		124	0.000188668	129.572		191	0.000205122	199.582		78	0.000214295	81.5047		27	0.000196774	28.2132		514	0.000215785	537.095		494	0.000263245	516.196		179	0.000229696	187.043		131	0.000322908	136.886		0.000173147	0.000211947	0.000208346	0.000197813	2.14375e-05		152	0.000206144	158.83		177
SYNPCC7002_A0248	6.23565e-05	5.84603e-05	2.01727e-05	4.69965e-05	2.33117e-05		39	5.93391e-05	106.557		43	4.61793e-05	117.486		15	4.12106e-05	40.9836		3	2.18638e-05	8.19672		115	4.82788e-05	314.208		158	8.41958e-05	431.694		36	4.61958e-05	98.3607		58	0.000142967	158.47		6.40407e-05	0.000116767	6.08802e-05	8.05627e-05	3.13939e-05		36	4.88237e-05	98.3607		49
SYNPCC7002_A0249	3.97792e-05	2.26298e-05	2.01727e-05	2.75272e-05	1.06814e-05		16	2.43443e-05	18.3276		17	1.82569e-05	19.4731		9	2.47264e-05	10.3093		5	3.64397e-05	5.72738		20	8.39631e-06	22.9095		13	6.9275e-06	14.8912		7	8.98252e-06	8.01833		14	3.45093e-05	16.0367		4.03219e-05	7.8499e-06	2.29992e-05	2.37237e-05	1.62481e-05		10	1.35621e-05	11.4548		14
SYNPCC7002_A0250	0.0002376	0.000211212	0.000307633	0.000252148	4.983e-05		170	0.000258658	68.0272		317	0.000340438	126.851		74	0.000203306	29.6118		16	0.000116607	6.40256		647	0.000271621	258.904		487	0.000259515	194.878		127	0.000162969	50.8203		85	0.000209521	34.0136		0.000296485	0.000230591	0.000280049	0.000269042	3.42983e-05		137	0.000185801	54.8219		168
SYNPCC7002_A0251	0.000125788	0.000101834	9.58202e-05	0.000107814	1.58537e-05		158	0.0002404	483.18		158	0.000169682	483.18		39	0.000107148	119.266		22	0.000160335	67.2783		194	8.14442e-05	593.272		232	0.000123629	709.48		86	0.000110357	262.997		52	0.000128177	159.021		0.000182635	5.98555e-05	0.000136642	0.000126377	6.20298e-05		34	4.61113e-05	103.976		110
SYNPCC7002_A0252	0.000109662	7.92043e-05	7.06044e-05	8.64901e-05	2.05226e-05		121	0.000184103	211.169		115	0.000123503	200.698		34	9.34107e-05	59.3368		25	0.000182198	43.63		247	0.000103694	431.065		370	0.000197167	645.724		73	9.36749e-05	127.4		110	0.000271144	191.972		0.000116222	6.27992e-05	0.000100114	9.30451e-05	2.7404e-05		80	0.000108497	139.616		107
SYNPCC7002_A0254	7.41828e-05	4.52596e-05	6.0518e-05	5.99868e-05	1.44689e-05		79	0.0001202	110.181		51	5.47708e-05	71.1297		37	0.000101653	51.6039		13	9.47432e-05	18.1311		184	7.7246e-05	256.625		234	0.000124695	326.36		65	8.34092e-05	90.6555		66	0.000162687	92.0502		0.000104363	0.000108917	5.41158e-05	8.91319e-05	3.04103e-05		51	6.91669e-05	71.1297		54
SYNPCC7002_A0255	2.68778e-05	1.50865e-05	1.26079e-05	1.81908e-05	7.62461e-06		13	1.97797e-05	16.9935		32	3.4366e-05	41.8301		4	1.09895e-05	5.22876		4	2.91518e-05	5.22876		60	2.51889e-05	78.4314		43	2.2914e-05	56.2092		19	2.43811e-05	24.8366		2	4.9299e-06	2.61438		1.18594e-05	3.13996e-05	3.92339e-05	2.74976e-05	1.40982e-05		23	3.11929e-05	30.0654		21
SYNPCC7002_A0256	3.87041e-05	4.71454e-05	8.32123e-05	5.63539e-05	2.36399e-05		45	6.84682e-05	31.3808		95	0.000102024	66.2483		26	7.14317e-05	18.1311		4	2.91518e-05	2.7894		171	7.17884e-05	119.247		150	7.99327e-05	104.603		49	6.28777e-05	34.1702		21	5.17639e-05	14.6444		3.795e-05	0.000109899	4.59984e-05	6.46157e-05	3.94221e-05		52	7.05231e-05	36.2622		48
SYNPCC7002_A0257	5.37556e-06	1.88582e-06	1.76511e-05	8.30416e-06	8.28061e-06		10	1.52152e-05	22.0751		12	1.28872e-05	26.4901		4	1.09895e-05	8.83002		1	7.28794e-06	2.20751		15	6.29723e-06	33.1126		18	9.59193e-06	39.7351		6	7.69931e-06	13.245		8	1.97196e-05	17.66		7.11563e-06	2.25685e-05	2.70579e-06	1.07966e-05	1.04304e-05		2	2.71243e-06	4.41501		2
SYNPCC7002_A0258	6.6657e-05	7.35469e-05	0.00014373	9.46447e-05	4.26487e-05		73	0.000111071	75.1029		90	9.66544e-05	92.5926		67	0.000184074	68.93		9	6.55915e-05	9.25926		286	0.000120067	294.239		156	8.313e-05	160.494		77	9.88078e-05	79.2181		26	6.40887e-05	26.749		4.50657e-05	6.57429e-05	4.87042e-05	5.31709e-05	1.10386e-05		106	0.000143759	109.053		74
SYNPCC7002_A0259	0.00014084	0.000158409	0.000123558	0.000140935	1.74257e-05		88	0.000133893	66.0661		190	0.000204048	142.643		56	0.000153853	42.042		18	0.000131183	13.5135		223	9.36188e-05	167.417		190	0.000101248	142.643		115	0.00014757	86.3363		72	0.000177476	54.0541		0.000158916	0.000138355	0.000160994	0.000152755	1.25143e-05		88	0.000119347	66.0661		136
SYNPCC7002_A0260	5.80561e-05	6.03462e-05	2.26943e-05	4.70322e-05	2.11083e-05		33	5.021e-05	34.1615		79	8.48411e-05	81.7805		14	3.84632e-05	14.4928		8	5.83035e-05	8.28157		107	4.49203e-05	110.766		70	3.73019e-05	72.4638		42	5.38951e-05	43.4783		32	7.88783e-05	33.1263		9.25032e-05	4.80806e-05	6.22331e-05	6.76057e-05	2.26934e-05		49	6.64545e-05	50.7246		73
SYNPCC7002_A0261	7.31077e-05	8.48618e-05	6.80828e-05	7.53507e-05	8.61146e-06		42	6.39037e-05	60.0858		64	6.8732e-05	91.5594		38	0.0001044	54.3634		9	6.55915e-05	12.8755		255	0.000107053	364.807		79	4.20979e-05	113.019		76	9.75245e-05	108.727		29	7.14835e-05	41.4878		4.03219e-05	4.80806e-05	8.11737e-05	5.65254e-05	2.16957e-05		73	9.90036e-05	104.435		73
SYNPCC7002_A0262	1.9352e-05	2.45156e-05	2.26943e-05	2.21873e-05	2.61886e-06		29	4.4124e-05	35.0242		41	4.40314e-05	49.5169		14	3.84632e-05	16.9082		6	4.37276e-05	7.24638		65	2.7288e-05	78.5024		54	2.87758e-05	65.2174		15	1.92483e-05	18.1159		14	3.45093e-05	16.9082		2.13469e-05	2.64934e-05	1.35289e-05	2.04564e-05	6.52795e-06		29	3.93302e-05	35.0242		22
SYNPCC7002_A0263	0.00255554	0.00148414	0.00289478	0.00231149	0.000736308		587	0.00089313	1013.82		1977	0.00212317	3414.51		622	0.00170887	1074.27		224	0.0016325	386.874		2197	0.000922335	3794.47		2324	0.00123842	4013.82		1177	0.00151035	2032.82		700	0.00172546	1208.98		0.00237188	0.00161315	0.00215516	0.00204673	0.00039081		720	0.000976474	1243.52		1431
SYNPCC7002_A0264	1.18262e-05	7.54327e-06	5.04317e-06	8.13756e-06	3.43036e-06		8	1.21721e-05	10.1781		7	7.51756e-06	8.90585		2	5.49475e-06	2.54453		3	2.18638e-05	3.81679		17	7.13686e-06	21.6285		24	1.27892e-05	30.5344		3	3.84965e-06	3.81679		17	4.19041e-05	21.6285		2.37188e-05	4.90619e-06	1.62347e-05	1.49532e-05	9.47154e-06		2	2.71243e-06	2.54453		10
SYNPCC7002_A0265	5.26805e-05	9.99483e-05	0.00011095	8.78595e-05	3.09585e-05		13	1.97797e-05	80.2469		102	0.000109542	629.63		25	6.86843e-05	154.321		12	8.74553e-05	74.0741		238	9.99161e-05	1469.14		358	0.000190773	2209.88		72	9.23917e-05	444.444		166	0.000409181	1024.69		0.000104363	7.35928e-05	5.81745e-05	7.871e-05	2.35154e-05		27	3.66178e-05	166.667		26
SYNPCC7002_A0266	0.00108479	0.00125784	0.0017525	0.00136504	0.000346525		588	0.000894652	506.46		1336	0.00143478	1150.73		431	0.00118412	371.232		195	0.00142115	167.959		2573	0.00108019	2216.19		2116	0.00112758	1822.57		834	0.0010702	718.346		312	0.000769064	268.734		0.00080881	0.0009675	0.00105661	0.000944307	0.000125518		813	0.0011026	700.258		1002
SYNPCC7002_A0267	0.000454773	0.000569517	0.000809429	0.000611239	0.000180972		50	7.60758e-05	210.97		218	0.000234118	919.831		243	0.000667612	1025.32		57	0.000415413	240.506		1435	0.000602435	6054.85		827	0.000440696	3489.45		235	0.000301556	991.561		229	0.000564473	966.245		0.000436425	0.00081639	0.000542511	0.000598442	0.00019606		573	0.00077711	2417.72		564
SYNPCC7002_A0268	2.9028e-05	5.09171e-05	6.55612e-05	4.85021e-05	1.83859e-05		35	5.32531e-05	41.9664		53	5.69187e-05	63.5492		11	3.02211e-05	13.1894		6	4.37276e-05	7.19424		173	7.26281e-05	207.434		113	6.0216e-05	135.492		22	2.82308e-05	26.3789		10	2.46495e-05	11.9904		2.13469e-05	2.74747e-05	3.24695e-05	2.7097e-05	5.57089e-06		20	2.71243e-05	23.9808		24
SYNPCC7002_A0269	0.00341778	0.00442979	0.00550714	0.00445157	0.00104485		1116	0.00169801	1338.13		3481	0.00373838	4173.86		1096	0.00301112	1314.15		295	0.00214994	353.717		5393	0.00226406	6466.43		2435	0.00129757	2919.66		2971	0.00381244	3562.35		460	0.00113388	551.559		0.00300517	0.00384351	0.00340929	0.00341932	0.00041926		1648	0.00223504	1976.02		2126
SYNPCC7002_A0270	0.000845039	0.000844846	0.000902727	0.000864204	3.33623e-05		784	0.00119287	656.616		734	0.00078827	614.74		304	0.000835202	254.606		121	0.000881841	101.34		2483	0.0010424	2079.56		1967	0.00104818	1647.4		711	0.000912368	595.477		341	0.000840547	285.595		0.000592969	0.000718266	0.000760327	0.000690521	8.70602e-05		623	0.000844921	521.776		550
SYNPCC7002_A0271	0.000304257	0.000196125	0.000277374	0.000259252	5.62978e-05		495	0.000753151	234.708		362	0.000388765	171.645		116	0.000318695	55.0024		26	0.000189486	12.3281		497	0.000208648	235.657		203	0.000108176	96.2541		162	0.000207881	76.8137		38	9.3668e-05	18.018		0.000415078	0.000313015	0.00031793	0.000348675	5.756e-05		162	0.000219707	76.8137		254
SYNPCC7002_A0272	0.00198358	0.00234973	0.00201222	0.00211518	0.00020363		1891	0.00287719	7503.97		2719	0.00292004	10789.7		996	0.00273638	3952.38		446	0.00325042	1769.84		4594	0.00192863	18230.2		4339	0.00231219	17218.3		1568	0.00201209	6222.22		2018	0.00497427	8007.94		0.00153223	0.00111174	0.00157206	0.00140535	0.000255047		1277	0.00173188	5067.46		1956
SYNPCC7002_A0273	9.03095e-05	4.71454e-05	6.30396e-05	6.68315e-05	2.18304e-05		96	0.000146066	70.1754		102	0.000109542	74.5614		49	0.000134621	35.8187		13	9.47432e-05	9.50292		187	7.85055e-05	136.696		164	8.73931e-05	119.883		74	9.49581e-05	54.0936		54	0.000133107	39.4737		9.01313e-05	7.26116e-05	0.000101467	8.807e-05	1.45378e-05		61	8.2729e-05	44.5906		80
SYNPCC7002_A0274	0.000264478	0.000182924	0.000221899	0.0002231	4.079e-05		160	0.000243443	102.762		234	0.000251301	150.289		79	0.000217043	50.7386		30	0.000218638	19.2678		449	0.000188497	288.375		340	0.000181181	218.369		158	0.000202748	101.477		99	0.00024403	63.5838		0.000346294	0.000466088	0.000304401	0.000372261	8.39128e-05		188	0.000254968	120.745		217
SYNPCC7002_A0275	9.03095e-05	6.97752e-05	8.57339e-05	8.19395e-05	1.07801e-05		72	0.000109549	47.8088		95	0.000102024	63.081		29	7.96738e-05	19.2563		13	9.47432e-05	8.63214		215	9.02603e-05	142.762		177	9.43206e-05	117.53		94	0.000120622	62.417		23	5.66938e-05	15.2722		0.000118594	4.90619e-05	9.33497e-05	8.70018e-05	3.51979e-05		91	0.000123415	60.425		97
SYNPCC7002_A0276	8.17086e-05	0.000132007	0.00014373	0.000119149	3.29497e-05		148	0.000225184	156.118		145	0.000155721	152.954		40	0.000109895	42.1941		13	9.47432e-05	13.7131		222	9.3199e-05	234.177		236	0.000125761	248.945		68	8.72588e-05	71.73		73	0.000179941	77.0042		0.000116222	8.34052e-05	7.98208e-05	9.31493e-05	2.00617e-05		53	7.18793e-05	55.9072		85
SYNPCC7002_A0277	0.000136539	8.48618e-05	0.00011095	0.000110784	2.58392e-05		54	8.21619e-05	272.727		82	8.80629e-05	414.141		34	9.34107e-05	171.717		10	7.28794e-05	50.5051		214	8.98405e-05	1080.81		90	4.79596e-05	454.545		51	6.54441e-05	257.576		31	7.64134e-05	156.566		0.000187378	0.000115786	0.000133937	0.0001457	3.72176e-05		74	0.00010036	373.737		98
SYNPCC7002_A0278	9.67601e-06	1.69724e-05	3.0259e-05	1.89691e-05	1.04358e-05		17	2.58658e-05	84.5771		25	2.68484e-05	124.378		12	3.29685e-05	59.7015		5	3.64397e-05	24.8756		56	2.35097e-05	278.607		41	2.18483e-05	203.98		16	2.05315e-05	79.602		19	4.6834e-05	94.5274		4.74375e-06	1.37373e-05	1.2176e-05	1.0219e-05	4.80557e-06		11	1.49183e-05	54.7264		7
SYNPCC7002_A0279	4.51547e-05	4.33738e-05	4.28669e-05	4.37985e-05	1.20157e-06		40	6.08607e-05	37.5587		43	4.61793e-05	40.3756		19	5.22001e-05	17.8404		5	3.64397e-05	4.69484		173	7.26281e-05	162.441		103	5.48871e-05	96.7136		37	4.74791e-05	34.7418		34	8.38082e-05	31.9249		3.795e-05	0.000116767	4.73513e-05	6.73562e-05	4.30487e-05		31	4.20426e-05	29.108		57
SYNPCC7002_A0280	4.7305e-05	2.64014e-05	1.51295e-05	2.9612e-05	1.63262e-05		45	6.84682e-05	68.8073		27	2.89963e-05	41.2844		10	2.74737e-05	15.2905		8	5.83035e-05	12.2324		81	3.40051e-05	123.853		93	4.95583e-05	142.202		19	2.43811e-05	29.052		28	6.90186e-05	42.8135		5.21813e-05	3.92495e-05	6.89976e-05	5.34761e-05	1.49163e-05		33	4.4755e-05	50.4587		56
SYNPCC7002_A0281	4.83801e-05	3.96022e-05	4.28669e-05	4.36164e-05	4.43668e-06		52	7.91189e-05	77.037		49	5.26229e-05	72.5926		17	4.67053e-05	25.1852		12	8.74553e-05	17.7778		66	2.77078e-05	97.7778		82	4.36966e-05	121.481		39	5.00455e-05	57.7778		34	8.38082e-05	50.3704		6.40407e-05	4.1212e-05	4.19397e-05	4.90641e-05	1.29752e-05		29	3.93302e-05	42.963		37
SYNPCC7002_A0282	3.22534e-05	5.46887e-05	4.53885e-05	4.41102e-05	1.12722e-05		75	0.000114114	284.091		62	6.65841e-05	234.848		39	0.000107148	147.727		28	0.000204062	106.061		107	4.49203e-05	405.303		191	0.000101781	723.485		44	5.64616e-05	166.667		77	0.000189801	291.667		7.35282e-05	4.1212e-05	2.97637e-05	4.8168e-05	2.26963e-05		31	4.20426e-05	117.424		71
SYNPCC7002_A0283	0.000251576	0.000233841	0.000209292	0.00023157	2.12338e-05		107	0.000162802	52.5282		263	0.000282446	129.111		65	0.000178579	31.9097		24	0.000174911	11.782		405	0.000170025	198.822		358	0.000190773	175.749		225	0.000288724	110.457		115	0.000283469	56.4556		0.000289369	0.000270822	0.000296284	0.000285491	1.31665e-05		194	0.000263105	95.2381		222
SYNPCC7002_A0284	2.58027e-05	2.0744e-05	2.26943e-05	2.30803e-05	2.55136e-06		23	3.49949e-05	39.9306		44	4.72532e-05	76.3889		10	2.74737e-05	17.3611		6	4.37276e-05	10.4167		67	2.81276e-05	116.319		249	0.000132688	432.292		25	3.20804e-05	43.4028		57	0.000140502	98.9583		3.32063e-05	2.45309e-05	3.38224e-05	3.05199e-05	5.19569e-06		22	2.98367e-05	38.1944		32
SYNPCC7002_A0285	0.001689	0.00140116	0.00209544	0.00172853	0.000348821		955	0.00145305	3498.17		2901	0.00311549	10626.4		484	0.00132973	1772.89		258	0.00188029	945.055		1493	0.000626784	5468.86		1355	0.000722059	4963.37		1071	0.00137433	3923.08		424	0.00104514	1553.11		0.00175519	0.00128935	0.00139483	0.00147979	0.000244265		886	0.00120161	3245.42		1262
SYNPCC7002_A0286	0.000626791	0.000871248	0.000610224	0.000702754	0.000146155		623	0.000947905	477.395		891	0.000956878	682.759		185	0.000508264	141.762		109	0.000794385	83.5249		2383	0.00100042	1826.05		2229	0.0011878	1708.05		906	0.0011626	694.253		605	0.00149129	463.602		0.000652266	0.000898814	0.000691329	0.00074747	0.000132515		617	0.000836784	472.797		686
SYNPCC7002_A0287	0.000731077	0.000675123	0.000648047	0.000684749	4.23434e-05		621	0.000944862	401.163		799	0.000858076	516.15		231	0.000634643	149.225		83	0.000604899	53.6176		1090	0.000457599	704.134		951	0.000506773	614.341		514	0.000659574	332.041		287	0.00070744	185.401		0.000849132	0.000420951	0.000643978	0.00063802	0.000214153		492	0.000667257	317.829		657
SYNPCC7002_A0288	0.000228999	0.000173495	0.00019164	0.000198045	2.83007e-05		107	0.000162802	336.478		132	0.00014176	415.094		50	0.000137369	157.233		27	0.000196774	84.9057		328	0.000137699	1031.45		348	0.000185444	1094.34		132	0.000169385	415.094		140	0.000345093	440.252		0.000313088	0.000281615	0.000211052	0.000268585	5.22512e-05		127	0.000172239	399.371		185
SYNPCC7002_A0289	0.00014514	7.73185e-05	0.000126079	0.000116179	3.49779e-05		58	8.8248e-05	64.66		87	9.34326e-05	96.99		49	0.000134621	54.6265		20	0.000145759	22.2965		165	6.92696e-05	183.946		168	8.95247e-05	187.291		91	0.000116773	101.449		116	0.000285934	129.32		0.000170775	0.000163867	0.000179935	0.000171526	8.06037e-06		103	0.00013969	114.827		102
SYNPCC7002_A0290	6.6657e-05	5.46887e-05	5.79964e-05	5.97807e-05	6.18042e-06		65	9.88986e-05	36.5374		97	0.000104172	54.525		29	7.96738e-05	16.3013		11	8.01673e-05	6.18325		191	8.01848e-05	107.364		120	6.39462e-05	67.4536		63	8.08427e-05	35.4132		31	7.64134e-05	17.4255		7.11563e-05	0.000113824	6.62918e-05	8.37572e-05	2.61516e-05		67	9.08663e-05	37.6616		69
SYNPCC7002_A0291	6.23565e-05	0.000111263	0.000121036	9.82186e-05	3.14395e-05		131	0.000199319	48.5185		129	0.000138538	47.7778		38	0.0001044	14.0741		18	0.000131183	6.66667		237	9.94963e-05	87.7778		194	0.00010338	71.8519		100	0.000128322	37.037		43	0.000105993	15.9259		5.69251e-05	7.75178e-05	6.76447e-05	6.73625e-05	1.02993e-05		80	0.000108497	29.6296		86
SYNPCC7002_A0292	0.000115037	0.000124464	0.00011095	0.000116817	6.93069e-06		110	0.000167367	93.5374		145	0.000155721	123.299		51	0.000140116	43.3673		23	0.000167623	19.5578		318	0.000133501	270.408		224	0.000119366	190.476		124	0.000159119	105.442		55	0.000135572	46.7687		0.000149428	0.00026984	0.00014476	0.000188009	7.09061e-05		191	0.000259037	162.415		179
SYNPCC7002_A0293	6.02063e-05	7.35469e-05	0.00011095	8.15676e-05	2.63054e-05		80	0.000121721	246.914		105	0.000112763	324.074		39	0.000107148	120.37		10	7.28794e-05	30.8642		149	6.25525e-05	459.877		125	6.66106e-05	385.802		55	7.0577e-05	169.753		38	9.3668e-05	117.284		5.21813e-05	6.57429e-05	6.76447e-05	6.18563e-05	8.4326e-06		39	5.28923e-05	120.37		61
SYNPCC7002_A0294	0.000370914	0.000339447	0.000428669	0.000379677	4.5252e-05		626	0.000952469	781.523		477	0.000512268	595.506		190	0.000522001	237.203		108	0.000787097	134.831		808	0.000339211	1008.74		1103	0.000587772	1377.03		267	0.000342619	333.333		296	0.000729625	369.538		0.000443541	0.000350302	0.000336871	0.000376905	5.80983e-05		189	0.000256324	235.955		268
SYNPCC7002_A0295	0.000190295	0.00016218	0.000287461	0.000213312	6.57353e-05		110	0.000167367	94.0171		243	0.000260967	207.692		93	0.000255506	79.4872		21	0.000153047	17.9487		263	0.000110411	224.786		250	0.000133221	213.675		105	0.000134738	89.7436		109	0.000268679	93.1624		0.000199238	0.000175642	0.000211052	0.00019531	1.80287e-05		107	0.000145115	91.453		94
SYNPCC7002_A0296	0.00033006	0.000469569	0.000416061	0.00040523	7.03824e-05		352	0.000535574	281.375		458	0.000491863	366.107		170	0.000467053	135.891		65	0.000473716	51.9584		1085	0.0004555	867.306		1305	0.000695415	1043.17		378	0.000485056	302.158		263	0.000648281	210.232		0.000431682	0.000528887	0.000332812	0.000431127	9.80387e-05		386	0.000523498	308.553		355
SYNPCC7002_A0297	9.13846e-05	0.000130121	9.58202e-05	0.000105775	2.12006e-05		202	0.000307346	307.458		151	0.000162165	229.833		65	0.000178579	98.9346		64	0.000466428	97.4125		341	0.000143157	519.026		666	0.000354901	1013.7		59	7.57098e-05	89.8021		163	0.000401787	248.097		0.000111478	0.000161904	9.06439e-05	0.000121342	3.66399e-05		120	0.000162746	182.648		127
SYNPCC7002_A0298	6.12814e-05	6.97752e-05	5.79964e-05	6.30177e-05	6.07832e-06		100	0.000152152	595.238		58	6.22884e-05	345.238		43	0.000118137	255.952		42	0.000306093	250		233	9.7817e-05	1386.9		534	0.000284561	3178.57		40	5.13287e-05	238.095		86	0.000211986	511.905		6.87844e-05	0.000124617	7.30563e-05	8.88193e-05	3.10754e-05		61	8.2729e-05	363.095		84
SYNPCC7002_A0299	8.17086e-05	8.10902e-05	8.57339e-05	8.28442e-05	2.52157e-06		70	0.000106506	105.581		93	9.98762e-05	140.271		47	0.000129127	70.8899		24	0.000174911	36.1991		168	7.0529e-05	253.394		157	8.36629e-05	236.802		76	9.75245e-05	114.63		59	0.000145432	88.9894		0.000118594	7.26116e-05	5.54687e-05	8.22247e-05	3.26421e-05		77	0.000104428	116.139		68
SYNPCC7002_A0300	9.78353e-05	9.24051e-05	7.56475e-05	8.86293e-05	1.15657e-05		71	0.000108028	122.625		90	9.66544e-05	155.44		29	7.96738e-05	50.0864		19	0.000138471	32.8152		178	7.47272e-05	307.427		231	0.000123096	398.964		61	7.82763e-05	105.354		55	0.000135572	94.9914		8.06438e-05	0.000115786	7.98208e-05	9.20835e-05	2.05311e-05		52	7.05231e-05	89.81		55
SYNPCC7002_A0301	4.62298e-05	6.78894e-05	6.80828e-05	6.0734e-05	1.25614e-05		19	2.89088e-05	11.3704		60	6.44362e-05	35.9066		26	7.14317e-05	15.5595		12	8.74553e-05	7.18133		117	4.91184e-05	70.018		85	4.52952e-05	50.8677		67	8.59756e-05	40.0958		45	0.000110923	26.93		7.35282e-05	5.39681e-05	3.51753e-05	5.42238e-05	1.91777e-05		32	4.33988e-05	19.1502		51
SYNPCC7002_A0302	2.04271e-05	1.88582e-06	7.56475e-06	9.95924e-06	9.49976e-06		25	3.80379e-05	51.1247		12	1.28872e-05	24.5399		2	5.49475e-06	4.08998		1	7.28794e-06	2.04499		14	5.87742e-06	28.6299		17	9.05904e-06	34.7648		8	1.02657e-05	16.3599		1	2.46495e-06	2.04499		4.74375e-05	3.92495e-05	2.84108e-05	3.83659e-05	9.5441e-06		5	6.78107e-06	10.2249		10
SYNPCC7002_A0303	1.9352e-05	1.50865e-05	1.51295e-05	1.65227e-05	2.45037e-06		15	2.28227e-05	18.315		21	2.25527e-05	25.641		8	2.1979e-05	9.76801		2	1.45759e-05	2.442		23	9.65576e-06	28.083		9	4.79596e-06	10.989		7	8.98252e-06	8.54701		6	1.47897e-05	7.32601		1.18594e-05	1.56998e-05	2.02934e-05	1.59509e-05	4.22262e-06		0	0	0		14
SYNPCC7002_A0304	4.19294e-05	1.88582e-05	5.29533e-05	3.79136e-05	1.73987e-05		27	4.10809e-05	84.9057		36	3.86617e-05	113.208		8	2.1979e-05	25.1572		7	5.10156e-05	22.0126		20	8.39631e-06	62.8931		7	3.73019e-06	22.0126		15	1.92483e-05	47.1698		21	5.17639e-05	66.0377		3.795e-05	1.17749e-05	2.97637e-05	2.64962e-05	1.339e-05		1	1.35621e-06	3.14465		9
SYNPCC7002_A0305	0.000119338	0.000115035	0.00014373	0.000126034	1.54755e-05		192	0.000292131	402.516		141	0.000151425	295.597		81	0.000222537	169.811		22	0.000160335	46.1216		353	0.000148195	740.042		288	0.000153471	603.774		88	0.000112923	184.486		20	4.9299e-05	41.9287		9.25032e-05	6.57429e-05	0.000147465	0.000101904	4.16644e-05		87	0.000117991	182.39		70
SYNPCC7002_A0306	6.12814e-05	3.96022e-05	3.27806e-05	4.45547e-05	1.48819e-05		31	4.7167e-05	56.4663		43	4.61793e-05	78.3242		9	2.47264e-05	16.3934		3	2.18638e-05	5.46448		122	5.12175e-05	222.222		104	5.542e-05	189.435		45	5.77448e-05	81.9672		7	1.72546e-05	12.7505		3.55782e-05	4.70994e-05	5.81745e-05	4.69507e-05	1.12989e-05		62	8.40852e-05	112.933		52
SYNPCC7002_A0307	3.22534e-05	3.01731e-05	1.76511e-05	2.66925e-05	7.89889e-06		29	4.4124e-05	80.5556		15	1.61091e-05	41.6667		9	2.47264e-05	25		3	2.18638e-05	8.33333		97	4.07221e-05	269.444		72	3.83677e-05	200		33	4.23462e-05	91.6667		9	2.21845e-05	25		1.66031e-05	3.53246e-05	2.29992e-05	2.49756e-05	9.51591e-06		30	4.06864e-05	83.3333		30
SYNPCC7002_A0308	3.76289e-05	5.28029e-05	2.77374e-05	3.93898e-05	1.26252e-05		30	4.56455e-05	40.8163		51	5.47708e-05	69.3878		20	5.49475e-05	27.2109		6	4.37276e-05	8.16327		95	3.98825e-05	129.252		76	4.04992e-05	103.401		59	7.57098e-05	80.2721		25	6.16237e-05	34.0136		4.26938e-05	5.59306e-05	3.7881e-05	4.55018e-05	9.34665e-06		32	4.33988e-05	43.5374		41
SYNPCC7002_A0309	0.000252651	0.000296073	0.000216856	0.000255194	3.96697e-05		172	0.000261701	156.222		243	0.000260967	220.708		86	0.000236274	78.1108		23	0.000167623	20.8901		776	0.000325777	704.814		612	0.000326126	555.858		245	0.000314388	222.525		92	0.000226775	83.5604		0.000298857	0.000488656	0.000255697	0.000347737	0.000123933		280	0.00037974	254.314		269
SYNPCC7002_A0310	0.000161267	0.000165952	0.000239551	0.000188923	4.39072e-05		101	0.000153673	158.059		215	0.000230897	336.463		50	0.000137369	78.2473		7	5.10156e-05	10.9546		310	0.000130143	485.133		220	0.000117235	344.288		131	0.000168102	205.008		50	0.000123247	78.2473		0.000149428	0.000218816	0.000155583	0.000174609	3.84078e-05		123	0.000166814	192.488		182
SYNPCC7002_A0311	3.97792e-05	5.09171e-05	6.0518e-05	5.04048e-05	1.03789e-05		22	3.34734e-05	43.6508		28	3.00702e-05	55.5556		23	6.31896e-05	45.6349		3	2.18638e-05	5.95238		98	4.11419e-05	194.444		44	2.34469e-05	87.3016		52	6.67273e-05	103.175		21	5.17639e-05	41.6667		4.98094e-05	5.49493e-05	3.11166e-05	4.52918e-05	1.25422e-05		29	3.93302e-05	57.5397		27
SYNPCC7002_A0312	0.000743978	0.00064495	0.000781691	0.00072354	7.06248e-05		320	0.000486885	833.333		853	0.000916069	2221.35		183	0.000502769	476.562		83	0.000604899	216.146		737	0.000309404	1919.27		679	0.000361829	1768.23		319	0.000409346	830.729		460	0.00113388	1197.92		0.00109581	0.000364039	0.000588509	0.000682785	0.000374883		238	0.000322779	619.792		415
SYNPCC7002_A0313	3.44036e-05	4.71454e-05	2.01727e-05	3.39072e-05	1.34932e-05		42	6.39037e-05	37.1353		53	5.69187e-05	46.8612		9	2.47264e-05	7.95756		7	5.10156e-05	6.18921		87	3.65239e-05	76.9231		76	4.04992e-05	67.1972		30	3.84965e-05	26.5252		10	2.46495e-05	8.84173		3.32063e-05	5.00431e-05	3.65281e-05	3.99259e-05	8.91785e-06		32	4.33988e-05	28.2935		46
SYNPCC7002_A0314	3.22534e-05	4.90313e-05	4.28669e-05	4.13839e-05	8.48669e-06		56	8.52049e-05	48.9939		54	5.79926e-05	47.2441		19	5.22001e-05	16.6229		4	2.91518e-05	3.49956		110	4.61797e-05	96.238		67	3.57033e-05	58.6177		50	6.41609e-05	43.7445		21	5.17639e-05	18.3727		3.795e-05	7.75178e-05	4.19397e-05	5.24692e-05	2.17843e-05		59	8.00166e-05	51.6185		46
SYNPCC7002_A0315	7.95583e-05	0.000109377	0.000105907	9.82808e-05	1.63067e-05		100	0.000152152	157.978		133	0.000142834	210.111		45	0.000123632	71.09		23	0.000167623	36.3349		296	0.000124265	467.615		233	0.000124162	368.088		90	0.00011549	142.18		59	0.000145432	93.207		8.53876e-05	9.51801e-05	7.84679e-05	8.63452e-05	8.39715e-06		72	9.76474e-05	113.744		80
SYNPCC7002_A0316	8.38588e-05	5.28029e-05	7.3126e-05	6.99292e-05	1.57728e-05		61	9.28125e-05	114.232		90	9.66544e-05	168.539		31	8.51686e-05	58.0524		14	0.000102031	26.2172		196	8.22838e-05	367.041		145	7.72683e-05	271.536		61	7.82763e-05	114.232		49	0.000120782	91.7603		6.64126e-05	3.7287e-05	7.30563e-05	5.89186e-05	1.90258e-05		69	9.35787e-05	129.213		83
SYNPCC7002_A0317	0.000101061	0.000124464	6.55612e-05	9.70286e-05	2.96577e-05		57	8.67264e-05	76		101	0.000108468	134.667		30	8.24212e-05	40		9	6.55915e-05	12		357	0.000149874	476		219	0.000116702	292		94	0.000120622	125.333		47	0.000115853	62.6667		7.11563e-05	0.000102049	9.19968e-05	8.84006e-05	1.57571e-05		67	9.08663e-05	89.3333		65
SYNPCC7002_A0318	0.000520355	0.000669465	0.00060518	0.000598333	7.47908e-05		446	0.000678596	205.625		755	0.000810823	348.087		203	0.000557717	93.5915		78	0.000568459	35.9613		1329	0.000557935	612.725		1107	0.000589904	510.373		418	0.000536385	192.716		284	0.000700045	130.936		0.000545532	0.000546549	0.000519511	0.000537198	1.53251e-05		417	0.000565541	192.254		500
SYNPCC7002_A0319	0.000137614	0.000118807	0.000100863	0.000119095	1.83772e-05		91	0.000138458	110.303		170	0.000182569	206.061		27	7.41791e-05	32.7273		14	0.000102031	16.9697		263	0.000110411	318.788		193	0.000102847	233.939		82	0.000105224	99.3939		42	0.000103528	50.9091		0.000144685	0.000153073	0.000125819	0.000141192	1.39585e-05		62	8.40852e-05	75.1515		115
SYNPCC7002_A0320	0.000480575	0.000480883	0.000395889	0.000452449	4.8983e-05		601	0.000914431	949.447		442	0.00047468	698.262		114	0.000313201	180.095		54	0.000393549	85.3081		981	0.000411839	1549.76		1154	0.000614949	1823.06		447	0.000573598	706.161		174	0.000428901	274.882		0.00046726	0.000379739	0.000447808	0.000431602	4.59559e-05		342	0.000463825	540.284		310
SYNPCC7002_A0321	2.79529e-05	2.0744e-05	3.53022e-05	2.79997e-05	7.27921e-06		29	4.4124e-05	169.591		20	2.14787e-05	116.959		9	2.47264e-05	52.6316		4	2.91518e-05	23.3918		40	1.67926e-05	233.918		42	2.23812e-05	245.614		31	3.97797e-05	181.287		12	2.95794e-05	70.1754		1.66031e-05	2.94371e-06	4.32926e-05	2.09465e-05	2.05221e-05		34	4.61113e-05	198.83		17
SYNPCC7002_A0322	0.00331457	0.00333035	0.00202735	0.00289076	0.000747773		1102	0.00167671	2661.84		1807	0.0019406	4364.73		835	0.00229406	2016.91		170	0.00123895	410.628		9226	0.00387322	22285		2767	0.00147449	6683.57		2770	0.00355451	6690.82		245	0.000603912	591.787		0.00265887	0.00263364	0.00309678	0.00279643	0.000260412		3792	0.00514276	9159.42		2676
SYNPCC7002_A0323	0.000260177	0.000181038	0.000168946	0.000203387	4.95518e-05		72	0.000109549	51.0638		148	0.000158943	104.965		59	0.000162095	41.844		14	0.000102031	9.92908		369	0.000154912	261.702		247	0.000131623	175.177		166	0.000213014	117.73		85	0.000209521	60.2837		0.000327319	0.000479825	0.000252991	0.000353379	0.000115641		147	0.000199363	104.255		164
SYNPCC7002_A0324	0.000282755	0.000654379	0.000405975	0.000447703	0.000189293		149	0.000226706	216.885		333	0.000357621	484.716		132	0.000362653	192.14		80	0.000583035	116.448		1495	0.000627624	2176.13		963	0.000513168	1401.75		487	0.000624927	708.879		118	0.000290864	171.761		0.00027751	0.000281615	0.000303048	0.000287391	1.37141e-05		248	0.000336341	360.99		303
SYNPCC7002_A0325	7.95583e-05	2.82873e-05	3.78238e-05	4.85565e-05	2.72686e-05		38	5.78176e-05	35.8829		67	7.19538e-05	63.2672		29	7.96738e-05	27.3843		8	5.83035e-05	7.5543		72	3.02267e-05	67.9887		88	4.68939e-05	83.0973		35	4.49126e-05	33.05		39	9.6133e-05	36.8272		0.000106734	8.83114e-05	7.57621e-05	9.02693e-05	1.55787e-05		55	7.45917e-05	51.9358		53
SYNPCC7002_A0326	0.000392416	0.000365849	0.000360587	0.00037295	1.70619e-05		466	0.000709027	371.611		413	0.000443536	329.346		98	0.000269243	78.1499		51	0.000371685	40.6699		862	0.000361881	687.4		847	0.000451353	675.439		235	0.000301556	187.4		177	0.000436296	141.148		0.000388988	0.000414082	0.000362576	0.000388549	2.57561e-05		251	0.00034041	200.159		279
SYNPCC7002_A0327	0.000344036	0.000309274	0.000242072	0.000298461	5.18349e-05		480	0.000730328	307.102		421	0.000452128	269.354		76	0.0002088	48.6244		49	0.000357109	31.35		752	0.000315701	481.126		1104	0.000588305	706.334		277	0.000355451	177.223		335	0.000825758	214.331		0.0004554	0.000506319	0.000362576	0.000441432	7.28825e-05		243	0.00032956	155.47		270
SYNPCC7002_A0328	3.65538e-05	4.1488e-05	3.78238e-05	3.86219e-05	2.56206e-06		31	4.7167e-05	143.519		63	6.76581e-05	291.667		18	4.94527e-05	83.3333		5	3.64397e-05	23.1481		82	3.44249e-05	379.63		124	6.60777e-05	574.074		32	4.1063e-05	148.148		36	8.87381e-05	166.667		1.8975e-05	2.35497e-05	3.7881e-05	2.68019e-05	9.86368e-06		26	3.52616e-05	120.37		21
SYNPCC7002_A0329	0.000284905	0.000214983	0.000221899	0.000240596	3.85283e-05		155	0.000235835	148.042		189	0.000202974	180.516		59	0.000162095	56.3515		21	0.000153047	20.0573		466	0.000195634	445.081		563	0.000300014	537.727		169	0.000216864	161.414		176	0.000433831	168.099		0.000339178	0.000360114	0.000301695	0.000333663	2.95974e-05		138	0.000187157	131.805		159
SYNPCC7002_A0330	0.000348337	0.000330018	0.000325284	0.000334546	1.21749e-05		487	0.000740979	355.215		517	0.000555226	377.097		150	0.000412106	109.409		56	0.000408125	40.8461		709	0.000297649	517.141		631	0.00033625	460.248		349	0.000447843	254.559		249	0.000613772	181.619		0.000370013	0.000421932	0.000335518	0.000375821	4.3499e-05		237	0.000321423	172.867		326
SYNPCC7002_A0331	3.54787e-05	4.33738e-05	0.000133644	7.08322e-05	5.45397e-05		45	6.84682e-05	118.11		60	6.44362e-05	157.48		14	3.84632e-05	36.7454		2	1.45759e-05	5.24934		59	2.47691e-05	154.856		60	3.19731e-05	157.48		37	4.74791e-05	97.1129		17	4.19041e-05	44.6194		4.03219e-05	3.92495e-05	3.24695e-05	3.7347e-05	4.25793e-06		10	1.35621e-05	26.2467		23
SYNPCC7002_A0332	0.00144925	0.000914621	0.00159868	0.00132085	0.000359653		540	0.000821619	382.166		1060	0.00113837	750.177		429	0.00117862	303.609		125	0.000910992	88.4643		2126	0.000892528	1504.6		1207	0.000643192	854.211		785	0.00100733	555.556		309	0.000761669	218.684		0.00122863	0.000738872	0.00125413	0.00107388	0.000290405		463	0.000627927	327.672		568
SYNPCC7002_A0333	0.000764405	0.000452596	0.000953159	0.000723387	0.00025279		323	0.00049145	468.116		694	0.000745313	1005.8		342	0.000939602	495.652		89	0.000648627	128.986		1201	0.000504198	1740.58		1011	0.000538747	1465.22		372	0.000477357	539.13		208	0.000512709	301.449		0.000728166	0.000395439	0.000712975	0.000612193	0.000187869		226	0.000306504	327.536		373
SYNPCC7002_A0334	0.000322534	0.000120692	0.000363108	0.000268778	0.000129841		70	0.000106506	83.632		216	0.00023197	258.065		75	0.000206053	89.6057		42	0.000306093	50.1792		285	0.000119647	340.502		226	0.000120432	270.012		108	0.000138588	129.032		60	0.000147897	71.6846		0.000296485	0.000146204	0.000243521	0.000228737	7.62231e-05		63	8.54415e-05	75.2688		152
SYNPCC7002_A0335	1.50516e-05	2.0744e-05	1.76511e-05	1.78156e-05	2.84977e-06		20	3.04303e-05	12.1212		35	3.75878e-05	21.2121		4	1.09895e-05	2.42424		2	1.45759e-05	1.21212		38	1.5953e-05	23.0303		66	3.51704e-05	40		25	3.20804e-05	15.1515		16	3.94392e-05	9.69697		4.74375e-06	2.55122e-05	2.29992e-05	1.77517e-05	1.13351e-05		15	2.03432e-05	9.09091		14
SYNPCC7002_A0336	4.62298e-05	9.80625e-05	4.79101e-05	6.40675e-05	2.94525e-05		73	0.000111071	78.4946		83	8.91368e-05	89.2473		36	9.89054e-05	38.7097		5	3.64397e-05	5.37634		250	0.000104954	268.817		150	7.99327e-05	161.29		87	0.00011164	93.5484		23	5.66938e-05	24.7312		5.92969e-05	5.39681e-05	3.7881e-05	5.0382e-05	1.11492e-05		65	8.81539e-05	69.8925		47
SYNPCC7002_A0337	9.35348e-05	6.60036e-05	5.79964e-05	7.25116e-05	1.86416e-05		132	0.00020084	335.878		96	0.000103098	244.275		22	6.04422e-05	55.9796		16	0.000116607	40.7125		255	0.000107053	648.855		274	0.00014601	697.201		69	8.8542e-05	175.573		26	6.40887e-05	66.1578		6.40407e-05	5.49493e-05	8.9291e-05	6.9427e-05	1.77932e-05		58	7.86604e-05	147.583		63
SYNPCC7002_A0338	2.79529e-05	2.82873e-05	3.78238e-05	3.13547e-05	5.60491e-06		49	7.45543e-05	41.6667		52	5.58447e-05	44.2177		14	3.84632e-05	11.9048		7	5.10156e-05	5.95238		91	3.82032e-05	77.381		101	5.38214e-05	85.8844		28	3.59301e-05	23.8095		32	7.88783e-05	27.2109		3.32063e-05	1.86435e-05	2.70579e-05	2.63026e-05	7.3107e-06		40	5.42485e-05	34.0136		21
SYNPCC7002_A0339	5.05303e-05	4.90313e-05	4.03454e-05	4.66356e-05	5.49886e-06		33	5.021e-05	13.6646		32	3.4366e-05	13.2505		6	1.64842e-05	2.48447		4	2.91518e-05	1.65631		62	2.60286e-05	25.6729		57	3.03744e-05	23.6025		23	2.9514e-05	9.52381		16	3.94392e-05	6.62526		5.21813e-05	5.10244e-05	4.32926e-05	4.88328e-05	4.83265e-06		29	3.93302e-05	12.0083		38
SYNPCC7002_A0340	0.000139765	0.000248928	0.00026981	0.000219501	6.98383e-05		135	0.000205405	223.881		267	0.000286741	442.786		98	0.000269243	162.521		20	0.000145759	33.1675		578	0.000242653	958.541		457	0.000243528	757.877		182	0.000233546	301.824		75	0.000184871	124.378		0.000156544	0.000172698	0.000117702	0.000148981	2.82672e-05		114	0.000154608	189.055		131
SYNPCC7002_A0341	0.00153311	0.00163689	0.00241316	0.00186105	0.000480944		1353	0.00205861	648.921		1613	0.00173226	773.621		728	0.00200009	349.161		312	0.00227384	149.64		3978	0.00167003	1907.91		3144	0.00167539	1507.91		1045	0.00134096	501.199		474	0.00116839	227.338		0.00139466	0.00103521	0.00142189	0.00128392	0.000215823		794	0.00107683	380.815		1224
SYNPCC7002_A0342	9.67601e-06	1.88582e-05	2.01727e-05	1.62356e-05	5.71868e-06		23	3.49949e-05	30.6667		31	3.32921e-05	41.3333		12	3.29685e-05	16		0	0	0		59	2.47691e-05	78.6667		49	2.61114e-05	65.3333		14	1.7965e-05	18.6667		6	1.47897e-05	8		7.11563e-06	8.83114e-06	1.08232e-05	8.92331e-06	1.85548e-06		5	6.78107e-06	6.66667		16
SYNPCC7002_A0343	0.000117187	0.000133893	9.83418e-05	0.000116474	1.77863e-05		192	0.000292131	125.984		470	0.000504751	308.399		32	8.7916e-05	20.9974		14	0.000102031	9.18635		236	9.90764e-05	154.856		159	8.47287e-05	104.331		125	0.000160402	82.021		71	0.000175011	46.5879		0.000137569	0.000135411	0.000120408	0.000131129	9.34757e-06		66	8.95101e-05	43.3071		117
SYNPCC7002_A0344	0.000164492	0.000113149	7.56475e-05	0.000117763	4.46017e-05		103	0.000156716	119.213		231	0.00024808	267.361		39	0.000107148	45.1389		11	8.01673e-05	12.7315		170	7.13686e-05	196.759		141	7.51368e-05	163.194		132	0.000169385	152.778		102	0.000251425	118.056		0.000168403	0.000208022	0.0001637	0.000180042	2.43456e-05		34	4.61113e-05	39.3519		77
SYNPCC7002_A0345	0.000102136	9.61767e-05	7.3126e-05	9.04795e-05	1.53211e-05		96	0.000146066	93.8416		145	0.000155721	141.74		33	9.06633e-05	32.2581		6	4.37276e-05	5.8651		252	0.000105793	246.334		174	9.2722e-05	170.088		69	8.8542e-05	67.4487		39	9.6133e-05	38.1232		9.25032e-05	8.2424e-05	0.00012176	9.88959e-05	2.04326e-05		81	0.000109853	79.1789		85
SYNPCC7002_A0346	0.000125788	0.000132007	0.000115993	0.000124596	8.07344e-06		65	9.88986e-05	146.396		185	0.000198678	416.667		54	0.000148358	121.622		12	8.74553e-05	27.027		267	0.000112091	601.351		196	0.000104445	441.441		106	0.000136021	238.739		64	0.000157757	144.144		0.00018975	8.92926e-05	0.00011229	0.000130444	5.26318e-05		137	0.000185801	308.559		155
SYNPCC7002_A0347	0.000272004	0.0002527	0.000277374	0.000267359	1.29765e-05		124	0.000188668	266.667		303	0.000325403	651.613		83	0.000228032	178.495		23	0.000167623	49.4624		532	0.000223342	1144.09		519	0.000276567	1116.13		225	0.000288724	483.871		100	0.000246495	215.054		0.000332063	0.00020606	0.000258403	0.000265509	6.33013e-05		152	0.000206144	326.882		176
SYNPCC7002_A0348	0.000331135	0.00031116	0.000340414	0.00032757	1.49493e-05		105	0.000159759	160.55		299	0.000321107	457.187		83	0.000228032	126.911		26	0.000189486	39.7554		747	0.000313602	1142.2		494	0.000263245	755.352		275	0.000352885	420.489		129	0.000317978	197.248		0.00041745	0.00038857	0.000415339	0.00040712	1.6099e-05		349	0.000473319	533.639		263
SYNPCC7002_A0349	0.00042682	0.00068078	0.000585008	0.000564203	0.000128252		1324	0.00201449	702.76		603	0.000647584	320.064		242	0.000664864	128.45		83	0.000604899	44.0552		2096	0.000879933	1112.53		1189	0.0006336	631.104		588	0.000754532	312.102		190	0.00046834	100.849		0.000400847	0.000455294	0.000431573	0.000429238	2.72985e-05		398	0.000539773	211.253		378
SYNPCC7002_A0350	4.83801e-05	4.90313e-05	2.77374e-05	4.17163e-05	1.21104e-05		52	7.91189e-05	50.5345		56	6.01405e-05	54.4218		18	4.94527e-05	17.4927		10	7.28794e-05	9.71817		122	5.12175e-05	118.562		78	4.1565e-05	75.8017		54	6.92938e-05	52.4781		37	9.12031e-05	35.9572		6.16688e-05	8.63489e-05	5.54687e-05	6.78288e-05	1.63357e-05		37	5.01799e-05	35.9572		40
SYNPCC7002_A0351	0.000170943	0.000224412	0.000234507	0.000209954	3.41597e-05		116	0.000176496	292.929		268	0.000287815	676.768		81	0.000222537	204.545		32	0.000233214	80.8081		423	0.000177582	1068.18		190	0.000101248	479.798		149	0.000191199	376.263		30	7.39485e-05	75.7576		0.000106734	6.27992e-05	0.000132584	0.000100706	3.52807e-05		90	0.000122059	227.273		137
SYNPCC7002_A0352	0.000119338	0.000152751	0.000115993	0.000129361	2.03258e-05		154	0.000234314	116.402		198	0.00021264	149.66		58	0.000159348	43.8398		40	0.000291518	30.2343		347	0.000145676	262.283		432	0.000230206	326.531		129	0.000165535	97.5057		96	0.000236635	72.5624		0.000128081	0.000171717	0.000129878	0.000143225	2.46906e-05		110	0.000149183	83.1444		122
SYNPCC7002_A0353	0.000269853	0.000290416	0.000332849	0.000297706	3.21245e-05		235	0.000357556	228.377		342	0.000367287	332.362		98	0.000269243	95.2381		39	0.00028423	37.9009		695	0.000291772	675.413		414	0.000220614	402.332		233	0.00029899	226.433		59	0.000145432	57.3372		0.000173147	0.00020606	0.000206993	0.0001954	1.92772e-05		129	0.000174952	125.364		169
SYNPCC7002_A0354	0.000218248	0.0002659	0.000249637	0.000244595	2.4223e-05		248	0.000377336	115.456		286	0.000307146	133.147		94	0.000258253	43.7616		38	0.000276942	17.6909		557	0.000233837	259.311		488	0.000260048	227.188		194	0.000248944	90.3166		137	0.000337698	63.7803		0.000166031	0.000342452	0.000213757	0.000240747	9.12545e-05		194	0.000263105	90.3166		251
SYNPCC7002_A0355	2.79529e-05	3.96022e-05	5.29533e-05	4.01695e-05	1.25098e-05		22	3.34734e-05	38.1944		40	4.29575e-05	69.4444		11	3.02211e-05	19.0972		1	7.28794e-06	1.73611		50	2.09908e-05	86.8056		34	1.81181e-05	59.0278		23	2.9514e-05	39.9306		14	3.45093e-05	24.3056		4.03219e-05	2.64934e-05	3.38224e-05	3.35459e-05	6.91839e-06		6	8.13728e-06	10.4167		11
SYNPCC7002_A0356	1.18262e-05	2.0744e-05	1.26079e-05	1.50594e-05	4.9385e-06		16	2.43443e-05	33.543		24	2.57745e-05	50.3145		5	1.37369e-05	10.4822		7	5.10156e-05	14.6751		46	1.93115e-05	96.4361		22	1.17235e-05	46.1216		13	1.66818e-05	27.2537		16	3.94392e-05	33.543		1.18594e-05	2.25685e-05	1.08232e-05	1.50837e-05	6.5027e-06		18	2.44118e-05	37.7358		7
SYNPCC7002_A0357	5.05303e-05	8.86334e-05	5.29533e-05	6.4039e-05	2.13338e-05		134	0.000203883	113.08		92	9.88022e-05	77.6371		36	9.89054e-05	30.3797		22	0.000160335	18.5654		191	8.01848e-05	161.181		203	0.000108176	171.308		68	8.72588e-05	57.384		74	0.000182406	62.4473		0.000101991	0.000121673	6.3586e-05	9.57501e-05	2.95423e-05		59	8.00166e-05	49.789		81
SYNPCC7002_A0358	0.000250501	0.00018481	0.000221899	0.00021907	3.29368e-05		216	0.000328648	61.6438		265	0.000284593	75.6279		92	0.000252758	26.2557		44	0.000320669	12.5571		330	0.000138539	94.1781		516	0.000274969	147.26		122	0.000156553	34.8174		119	0.000293329	33.9612		0.000244303	0.000106955	0.000183994	0.000178417	6.88438e-05		70	9.49349e-05	19.9772		131
SYNPCC7002_A0359	3.22534e-05	3.77164e-05	1.51295e-05	2.83664e-05	1.17844e-05		24	3.65164e-05	46.2428		19	2.04048e-05	36.6089		14	3.84632e-05	26.975		5	3.64397e-05	9.63391		55	2.30899e-05	105.973		47	2.50456e-05	90.5588		11	1.41154e-05	21.1946		14	3.45093e-05	26.975		1.18594e-05	1.96248e-05	2.5705e-05	1.9063e-05	6.93987e-06		9	1.22059e-05	17.341		24
SYNPCC7002_A0360	9.13846e-05	9.99483e-05	6.55612e-05	8.56314e-05	1.79009e-05		134	0.000203883	87.7538		126	0.000135316	82.5147		32	8.7916e-05	20.9561		17	0.000123895	11.1329		253	0.000106213	165.684		277	0.000147609	181.401		69	8.8542e-05	45.1866		62	0.000152827	40.6025		6.87844e-05	6.08367e-05	9.60555e-05	7.52256e-05	1.84718e-05		63	8.54415e-05	41.2574		56
SYNPCC7002_A0361	5.80561e-05	4.52596e-05	6.80828e-05	5.71328e-05	1.14396e-05		59	8.97695e-05	34.2625		97	0.000104172	56.3298		18	4.94527e-05	10.453		7	5.10156e-05	4.06504		107	4.49203e-05	62.137		120	6.39462e-05	69.6864		50	6.41609e-05	29.036		34	8.38082e-05	19.7445		6.16688e-05	6.96679e-05	4.87042e-05	6.00136e-05	1.05794e-05		49	6.64545e-05	28.4553		55
SYNPCC7002_A0362	0.000170943	0.000196125	0.000211813	0.00019296	2.06181e-05		191	0.00029061	135.173		266	0.000285667	188.252		81	0.000222537	57.3248		32	0.000233214	22.6469		500	0.000209908	353.857		394	0.000209957	278.839		148	0.000189916	104.742		105	0.00025882	74.31		0.000161288	0.000183491	0.0001637	0.000169493	1.21828e-05		146	0.000198007	103.326		155
SYNPCC7002_A0363	0.000662269	0.00064495	0.000756475	0.000687898	6.00177e-05		879	0.00133741	749.361		1177	0.00126402	1003.41		374	0.00102752	318.841		234	0.00170538	199.488		2212	0.000928632	1885.76		2197	0.00117075	1872.98		610	0.000782763	520.034		445	0.0010969	379.369		0.00065701	0.000606405	0.000573627	0.000612347	4.20078e-05		548	0.000743205	467.178		531
SYNPCC7002_A0364	0.00277594	0.00247231	0.00207779	0.00244201	0.000350062		1380	0.00209969	1260.27		1712	0.00183858	1563.47		525	0.00144237	479.452		200	0.00145759	182.648		6049	0.00253946	5524.2		5546	0.00295538	5064.84		1668	0.00214041	1523.29		1168	0.00287906	1066.67		0.00371199	0.00295745	0.00282755	0.00316566	0.000477569		1807	0.00245068	1650.23		1937
SYNPCC7002_A0365	0.000105361	8.10902e-05	0.000108428	9.82931e-05	1.49769e-05		64	9.73771e-05	26.567		104	0.000111689	43.1714		34	9.34107e-05	14.1137		8	5.83035e-05	3.32088		201	8.43829e-05	83.4371		90	4.79596e-05	37.3599		66	8.46924e-05	27.3973		22	5.42289e-05	9.13242		0.000109106	9.81238e-05	0.000113643	0.000106958	7.97966e-06		80	0.000108497	33.2088		58
SYNPCC7002_A0366	0.000125788	0.00020744	0.000284939	0.000206056	7.95845e-05		157	0.000238878	182.346		303	0.000325403	351.916		93	0.000255506	108.014		31	0.000225926	36.0046		382	0.00016037	443.67		458	0.000244061	531.94		227	0.00029129	263.647		125	0.000308119	145.18		0.000199238	0.000129523	0.000123113	0.000150625	4.22218e-05		110	0.000149183	127.758		153
SYNPCC7002_A0367	0.000269853	0.000237613	0.000310155	0.00027254	3.63455e-05		189	0.000287567	538.462		286	0.000307146	814.815		123	0.000337927	350.427		54	0.000393549	153.846		507	0.000212846	1444.44		544	0.000289889	1549.86		227	0.00029129	646.724		146	0.000359882	415.954		0.000322575	0.000271803	0.000284108	0.000292829	2.64858e-05		168	0.000227844	478.632		211
SYNPCC7002_A0368	7.31077e-05	7.54327e-05	0.000100863	8.31346e-05	1.53975e-05		72	0.000109549	57.1429		101	0.000108468	80.1587		22	6.04422e-05	17.4603		9	6.55915e-05	7.14286		127	5.33166e-05	100.794		99	5.27556e-05	78.5714		74	9.49581e-05	58.7302		33	8.13433e-05	26.1905		6.64126e-05	8.43864e-05	6.3586e-05	7.14617e-05	1.1282e-05		55	7.45917e-05	43.6508		34
SYNPCC7002_A0369	0.000135464	0.000188582	0.000168946	0.000164331	2.68579e-05		216	0.000328648	273.764		176	0.000189013	223.067		75	0.000206053	95.057		31	0.000225926	39.2902		476	0.000199832	603.295		339	0.000180648	429.658		165	0.000211731	209.125		69	0.000170081	87.4525		0.0001518	0.000153073	0.000190758	0.00016521	2.21341e-05		113	0.000153252	143.219		144
SYNPCC7002_A0370	6.45068e-05	9.05192e-05	0.000146252	0.000100426	4.17633e-05		66	0.00010042	333.333		86	9.23586e-05	434.343		33	9.06633e-05	166.667		13	9.47432e-05	65.6566		157	6.5911e-05	792.929		164	8.73931e-05	828.283		67	8.59756e-05	338.384		47	0.000115853	237.374		9.48751e-05	5.7893e-05	3.38224e-05	6.21968e-05	3.07531e-05		47	6.3742e-05	237.374		47
SYNPCC7002_A0371	0.000276304	0.000318703	0.000282417	0.000292475	2.29191e-05		319	0.000485364	223.389		307	0.000329699	214.986		116	0.000318695	81.2325		44	0.000320669	30.8123		527	0.000221243	369.048		466	0.000248324	326.331		252	0.000323371	176.471		127	0.000313048	88.9356		0.00031546	0.000209985	0.000285461	0.000270302	5.43468e-05		165	0.000223775	115.546		207
SYNPCC7002_A0372	0.000117187	9.61767e-05	8.57339e-05	9.96993e-05	1.60199e-05		96	0.000146066	101.266		106	0.000113837	111.814		31	8.51686e-05	32.7004		7	5.10156e-05	7.38397		150	6.29723e-05	158.228		160	8.52616e-05	168.776		84	0.00010779	88.6076		49	0.000120782	51.6878		7.11563e-05	6.67242e-05	0.000104173	8.06844e-05	2.04619e-05		62	8.40852e-05	65.4008		65
SYNPCC7002_A0373	0.000272004	0.000226298	0.000204248	0.000234183	3.4559e-05		255	0.000387987	131.579		329	0.000353325	169.763		115	0.000315948	59.3395		50	0.000364397	25.7998		565	0.000237196	291.538		647	0.000344777	333.849		242	0.000310539	124.871		139	0.000342628	71.7234		0.000322575	0.00041997	0.000282755	0.000341767	7.05918e-05		278	0.000377027	143.447		211
SYNPCC7002_A0374	0.000374139	0.000331904	0.000388324	0.000364789	2.93492e-05		198	0.00030126	1736.84		206	0.000221231	1807.02		207	0.000568706	1815.79		70	0.000510156	614.035		1155	0.000484887	10131.6		925	0.000492918	8114.04		223	0.000286158	1956.14		268	0.000660606	2350.88		0.000526557	0.000454313	0.000392339	0.000457736	6.71741e-05		383	0.00051943	3359.65		547
SYNPCC7002_A0375	1.72018e-05	1.69724e-05	0	1.13914e-05	9.8659e-06		28	4.26025e-05	75.2688		11	1.18133e-05	29.5699		7	1.92316e-05	18.8172		5	3.64397e-05	13.4409		35	1.46935e-05	94.086		47	2.50456e-05	126.344		10	1.28322e-05	26.8817		22	5.42289e-05	59.1398		1.18594e-05	0	2.43521e-05	1.20705e-05	1.21774e-05		6	8.13728e-06	16.129		16
SYNPCC7002_A0376	1.50516e-05	7.54327e-06	2.52158e-06	8.37214e-06	6.30599e-06		26	3.95594e-05	37.518		21	2.25527e-05	30.303		10	2.74737e-05	14.43		13	9.47432e-05	18.759		32	1.34341e-05	46.176		77	4.10321e-05	111.111		14	1.7965e-05	20.202		25	6.16237e-05	36.075		1.8975e-05	9.81238e-06	1.35289e-05	1.41054e-05	4.60844e-06		5	6.78107e-06	7.21501		18
SYNPCC7002_A0377	8.6009e-06	1.88582e-06	5.04317e-06	5.17663e-06	3.35953e-06		17	2.58658e-05	23.1293		6	6.44362e-06	8.16327		2	5.49475e-06	2.72109		4	2.91518e-05	5.44218		12	5.03779e-06	16.3265		23	1.22564e-05	31.2925		9	1.1549e-05	12.2449		17	4.19041e-05	23.1293		2.37188e-06	4.90619e-06	1.35289e-05	6.93567e-06	5.84886e-06		4	5.42485e-06	5.44218		15
SYNPCC7002_A0378	1.07511e-05	7.54327e-06	1.51295e-05	1.11413e-05	3.80814e-06		13	1.97797e-05	52.8455		4	4.29575e-06	16.2602		4	1.09895e-05	16.2602		1	7.28794e-06	4.06504		14	5.87742e-06	56.9106		8	4.26308e-06	32.5203		4	5.13287e-06	16.2602		5	1.23247e-05	20.3252		1.66031e-05	7.8499e-06	1.48818e-05	1.31116e-05	4.63735e-06		1	1.35621e-06	4.06504		1
SYNPCC7002_A0379	0.000120413	9.42909e-05	0.000201727	0.00013881	5.6031e-05		137	0.000208448	244.207		220	0.000236266	392.157		40	0.000109895	71.3012		27	0.000196774	48.1283		167	7.01092e-05	297.683		157	8.36629e-05	279.857		103	0.000132171	183.601		104	0.000256355	185.383		0.000139941	8.92926e-05	0.00012176	0.000116998	2.56577e-05		72	9.76474e-05	128.342		85
SYNPCC7002_A0380	4.08543e-05	3.01731e-05	4.28669e-05	3.79648e-05	6.82243e-06		27	4.10809e-05	33.3333		48	5.1549e-05	59.2593		17	4.67053e-05	20.9877		5	3.64397e-05	6.17284		97	4.07221e-05	119.753		70	3.73019e-05	86.4198		46	5.9028e-05	56.7901		28	6.90186e-05	34.5679		8.30157e-05	5.69118e-05	3.65281e-05	5.88185e-05	2.33024e-05		41	5.56048e-05	50.6173		23
SYNPCC7002_A0381	7.84832e-05	0.00012635	0.00011095	0.000105261	2.44351e-05		282	0.000429068	348.148		111	0.000119207	137.037		43	0.000118137	53.0864		20	0.000145759	24.6914		358	0.000150294	441.975		232	0.000123629	286.42		174	0.00022328	214.815		38	9.3668e-05	46.9136		6.40407e-05	0.000107936	8.9291e-05	8.70893e-05	2.20304e-05		90	0.000122059	111.111		111
SYNPCC7002_A0382	0.000232224	0.000156523	0.000161381	0.000183376	4.23734e-05		190	0.000289088	179.924		120	0.000128872	113.636		50	0.000137369	47.3485		30	0.000218638	28.4091		387	0.000162469	366.477		391	0.000208358	370.265		166	0.000213014	157.197		126	0.000310584	119.318		0.000225328	0.000239422	0.000223228	0.000229326	8.80629e-06		110	0.000149183	104.167		155
SYNPCC7002_A0383	0.000789133	0.000986283	0.000930465	0.00090196	0.000101619		596	0.000906824	1742.69		1075	0.00115448	3143.27		303	0.000832454	885.965		106	0.000772522	309.942		2237	0.000939127	6540.94		1592	0.000848353	4654.97		716	0.000918784	2093.57		277	0.000682791	809.942		0.000811182	0.000599536	0.000695388	0.000702035	0.000105979		411	0.000557404	1201.75		606
SYNPCC7002_A0384	5.26805e-05	0.00010372	0.000179033	0.000111811	6.35634e-05		44	6.69467e-05	111.959		88	9.45065e-05	223.919		55	0.000151106	139.949		8	5.83035e-05	20.3562		239	0.000100336	608.142		167	8.89918e-05	424.936		97	0.000124472	246.819		54	0.000133107	137.405		7.59001e-05	8.63489e-05	6.08802e-05	7.43764e-05	1.28025e-05		65	8.81539e-05	165.394		94
SYNPCC7002_A0385	8.06335e-05	9.61767e-05	8.06907e-05	8.58336e-05	8.95741e-06		298	0.000453412	256.014		175	0.000187939	150.344		119	0.000326937	102.234		46	0.000335245	39.5189		349	0.000146516	299.828		266	0.000141747	228.522		106	0.000136021	91.0653		68	0.000167616	58.4192		4.74375e-05	9.32176e-05	9.06439e-05	7.70997e-05	2.57204e-05		62	8.40852e-05	53.2646		71
SYNPCC7002_A0386	0.000349412	0.000201782	0.000161381	0.000237525	9.89798e-05		482	0.000733371	1746.38		138	0.000148203	500		119	0.000326937	431.159		30	0.000218638	108.696		509	0.000213686	1844.2		430	0.00022914	1557.97		176	0.000225846	637.681		114	0.000281004	413.043		0.000448285	0.000536737	0.000432926	0.000472649	5.60303e-05		280	0.00037974	1014.49		261
SYNPCC7002_A0387	0.000103211	8.10902e-05	5.04317e-05	7.82442e-05	2.65044e-05		81	0.000123243	92.1502		92	9.88022e-05	104.664		40	0.000109895	45.5063		10	7.28794e-05	11.3766		265	0.000111251	301.479		145	7.72683e-05	164.96		98	0.000125755	111.49		20	4.9299e-05	22.7531		8.53876e-05	7.8499e-05	0.000110937	9.1608e-05	1.70904e-05		79	0.000107141	89.8749		136
SYNPCC7002_A0388	1.50516e-05	7.16611e-05	5.79964e-05	4.82364e-05	2.95399e-05		66	0.00010042	76.1246		91	9.77283e-05	104.96		26	7.14317e-05	29.9885		6	4.37276e-05	6.92042		146	6.12931e-05	168.397		131	6.98079e-05	151.096		38	4.87623e-05	43.8293		15	3.69742e-05	17.301		3.08344e-05	3.43433e-05	2.84108e-05	3.11962e-05	2.98277e-06		48	6.50983e-05	55.3633		36
SYNPCC7002_A0389	1.82769e-05	2.26298e-05	1.76511e-05	1.95193e-05	2.71192e-06		19	2.89088e-05	30.1587		43	4.61793e-05	68.254		8	2.1979e-05	12.6984		2	1.45759e-05	3.1746		43	1.80521e-05	68.254		43	2.2914e-05	68.254		24	3.07972e-05	38.0952		8	1.97196e-05	12.6984		2.13469e-05	2.94371e-05	2.5705e-05	2.54963e-05	4.04915e-06		14	1.8987e-05	22.2222		17
SYNPCC7002_A0390	5.16054e-05	2.82873e-05	3.53022e-05	3.83983e-05	1.19634e-05		27	4.10809e-05	41.0959		46	4.94011e-05	70.0152		12	3.29685e-05	18.2648		4	2.91518e-05	6.08828		85	3.56843e-05	129.376		74	3.94335e-05	112.633		47	6.03112e-05	71.5373		30	7.39485e-05	45.6621		3.32063e-05	4.61182e-05	6.22331e-05	4.71859e-05	1.45429e-05		29	3.93302e-05	44.14		54
SYNPCC7002_A0391	0.00122563	0.00109189	0.000814472	0.001044	0.000209721		794	0.00120808	2646.67		1109	0.001191	3696.67		405	0.00111269	1350		142	0.00103489	473.333		3201	0.00134383	10670		2844	0.00151552	9480		1271	0.00163097	4236.67		457	0.00112648	1523.33		0.00158916	0.00232553	0.00161265	0.00184245	0.00041853		1652	0.00224046	5506.67		1273
SYNPCC7002_A0392	2.25774e-05	4.52596e-05	2.52158e-05	3.10176e-05	1.24043e-05		45	6.84682e-05	182.927		34	3.65139e-05	138.211		20	5.49475e-05	81.3008		9	6.55915e-05	36.5854		50	2.09908e-05	203.252		64	3.41046e-05	260.163		29	3.72133e-05	117.886		33	8.13433e-05	134.146		1.42313e-05	1.47186e-05	2.29992e-05	1.73163e-05	4.92753e-06		13	1.76308e-05	52.8455		27
SYNPCC7002_A0393	0.000185995	0.000214983	0.000189119	0.000196699	1.59116e-05		169	0.000257136	102.424		338	0.000362991	204.848		65	0.000178579	39.3939		25	0.000182198	15.1515		423	0.000177582	256.364		391	0.000208358	236.97		168	0.000215581	101.818		80	0.000197196	48.4848		0.000244303	0.000341471	0.000192111	0.000259295	7.58e-05		156	0.000211569	94.5455		212
SYNPCC7002_A0394	4.51547e-05	5.46887e-05	7.06044e-05	5.68159e-05	1.28575e-05		115	0.000174974	133.102		118	0.000126725	136.574		53	0.000145611	61.3426		5	3.64397e-05	5.78704		124	5.20571e-05	143.519		109	5.80844e-05	126.157		57	7.31434e-05	65.9722		24	5.91588e-05	27.7778		6.16688e-05	5.98555e-05	3.24695e-05	5.13313e-05	1.63599e-05		31	4.20426e-05	35.8796		59
SYNPCC7002_A0395	0.000220398	0.000216869	0.00025468	0.000230649	2.08861e-05		394	0.000599478	352.1		260	0.000279224	232.35		99	0.00027199	88.4718		25	0.000182198	22.3414		315	0.000132242	281.501		101	5.38214e-05	90.2592		209	0.000268192	186.774		23	5.66938e-05	20.5541		0.000177891	0.000214891	0.000170465	0.000187749	2.37973e-05		119	0.000161389	106.345		159
SYNPCC7002_A0396	0.000122563	0.000164066	0.000179033	0.00015522	2.92556e-05		316	0.000480799	295.051		206	0.000221231	192.344		62	0.000170337	57.8898		20	0.000145759	18.6741		286	0.000120067	267.04		92	4.90254e-05	85.901		150	0.000192483	140.056		12	2.95794e-05	11.2045		0.000135197	0.000183491	0.000119055	0.000145914	3.35287e-05		157	0.000212926	146.592		152
SYNPCC7002_A0397	0.000169868	0.000218755	0.000262245	0.000216956	4.62148e-05		321	0.000488407	272.959		276	0.000296407	234.694		76	0.0002088	64.6259		16	0.000116607	13.6054		331	0.000138959	281.463		96	5.11569e-05	81.6327		241	0.000309255	204.932		8	1.97196e-05	6.80272		0.000253791	0.000436651	0.000239462	0.000309968	0.000109944		227	0.00030786	193.027		190
SYNPCC7002_A0398	0.00115575	0.0016218	0.00163399	0.00147051	0.000272663		1856	0.00282393	1412.48		1441	0.00154754	1096.65		490	0.00134621	372.907		96	0.000699642	73.0594		3364	0.00141226	2560.12		856	0.000456149	651.446		1233	0.00158221	938.356		93	0.00022924	70.7763		0.00139704	0.00203312	0.00124331	0.00155782	0.000418738		1163	0.00157728	885.084		1173
SYNPCC7002_A0399	9.35348e-05	7.92043e-05	8.82555e-05	8.69982e-05	7.24749e-06		93	0.000141501	98.1013		78	8.37671e-05	82.2785		27	7.41791e-05	28.481		8	5.83035e-05	8.43882		192	8.06046e-05	202.532		188	0.000100182	198.312		72	9.23917e-05	75.9494		45	0.000110923	47.4684		6.16688e-05	8.43864e-05	8.79381e-05	7.79978e-05	1.42524e-05		50	6.78107e-05	52.7426		70
SYNPCC7002_A0400	2.47276e-05	4.90313e-05	3.27806e-05	3.55132e-05	1.23801e-05		32	4.86885e-05	82.6873		54	5.79926e-05	139.535		11	3.02211e-05	28.4238		8	5.83035e-05	20.6718		98	4.11419e-05	253.23		65	3.46375e-05	167.959		27	3.46469e-05	69.7674		7	1.72546e-05	18.0879		2.84625e-05	2.0606e-05	1.62347e-05	2.17678e-05	6.19613e-06		36	4.88237e-05	93.0233		22
SYNPCC7002_A0401	6.6657e-05	5.28029e-05	3.78238e-05	5.24279e-05	1.44203e-05		54	8.21619e-05	42.654		78	8.37671e-05	61.6114		28	7.69265e-05	22.1169		11	8.01673e-05	8.68878		129	5.41562e-05	101.896		97	5.16898e-05	76.6193		53	6.80105e-05	41.8641		16	3.94392e-05	12.6382		4.74375e-05	6.96679e-05	5.141e-05	5.61718e-05	1.18555e-05		39	5.28923e-05	30.8057		33
SYNPCC7002_A0402	8.06335e-05	0.000141436	0.000204248	0.000142106	6.18102e-05		222	0.000337777	517.483		223	0.000239488	519.814		115	0.000315948	268.065		50	0.000364397	116.55		342	0.000143577	797.203		513	0.00027337	1195.8		142	0.000182217	331.002		182	0.000448621	424.242		0.000123338	9.41988e-05	7.84679e-05	9.86681e-05	2.27663e-05		33	4.4755e-05	76.9231		77
SYNPCC7002_A0403	0.000112887	4.71454e-05	4.53885e-05	6.84736e-05	3.8473e-05		47	7.15113e-05	38.3987		56	6.01405e-05	45.7516		25	6.86843e-05	20.4248		11	8.01673e-05	8.98693		80	3.35852e-05	65.3595		134	7.14066e-05	109.477		60	7.69931e-05	49.0196		50	0.000123247	40.8497		0.000149428	8.53677e-05	0.000127172	0.000120656	3.25236e-05		59	8.00166e-05	48.2026		77
SYNPCC7002_A0404	0.000182769	6.03462e-05	6.55612e-05	0.000102892	6.92246e-05		86	0.00013085	93.3768		92	9.88022e-05	99.8914		39	0.000107148	42.3453		12	8.74553e-05	13.0293		122	5.12175e-05	132.465		158	8.41958e-05	171.553		71	9.11085e-05	77.0901		80	0.000197196	86.8621		0.000332063	0.000129523	0.000182641	0.000214742	0.000105016		67	9.08663e-05	72.747		105
SYNPCC7002_A0405	8.92344e-05	5.28029e-05	4.28669e-05	6.16347e-05	2.44128e-05		49	7.45543e-05	116.667		54	5.79926e-05	128.571		23	6.31896e-05	54.7619		13	9.47432e-05	30.9524		126	5.28967e-05	300		116	6.18146e-05	276.19		46	5.9028e-05	109.524		59	0.000145432	140.476		7.82719e-05	5.49493e-05	0.000110937	8.13862e-05	2.81236e-05		48	6.50983e-05	114.286		63
SYNPCC7002_A0406	3.54787e-05	7.92043e-05	4.28669e-05	5.25167e-05	2.34056e-05		68	0.000103463	266.667		94	0.00010095	368.627		29	7.96738e-05	113.725		19	0.000138471	74.5098		111	4.65995e-05	435.294		145	7.72683e-05	568.627		41	5.26119e-05	160.784		38	9.3668e-05	149.02		3.795e-05	2.25685e-05	4.19397e-05	3.41527e-05	1.02287e-05		39	5.28923e-05	152.941		41
SYNPCC7002_A0407	5.05303e-05	7.54327e-05	7.06044e-05	6.55225e-05	1.32061e-05		81	0.000123243	192.857		99	0.00010632	235.714		27	7.41791e-05	64.2857		24	0.000174911	57.1429		120	5.03779e-05	285.714		133	7.08737e-05	316.667		51	6.54441e-05	121.429		42	0.000103528	100		4.03219e-05	3.53246e-05	5.54687e-05	4.3705e-05	1.04895e-05		43	5.83172e-05	102.381		36
SYNPCC7002_A0408	6.12814e-05	1.69724e-05	5.79964e-05	4.54167e-05	2.46883e-05		46	6.99898e-05	37.037		13	1.39612e-05	10.467		19	5.22001e-05	15.2979		13	9.47432e-05	10.467		72	3.02267e-05	57.971		203	0.000108176	163.446		44	5.64616e-05	35.4267		61	0.000150362	49.1143		9.96188e-05	7.65365e-05	7.7115e-05	8.44235e-05	1.31628e-05		46	6.23858e-05	37.037		56
SYNPCC7002_A0409	6.45068e-05	4.52596e-05	4.53885e-05	5.17183e-05	1.10753e-05		71	0.000108028	183.463		57	6.12144e-05	147.287		34	9.34107e-05	87.8553		16	0.000116607	41.3437		154	6.46516e-05	397.933		325	0.000173188	839.793		50	6.41609e-05	129.199		49	0.000120782	126.615		5.69251e-05	4.41557e-05	4.46455e-05	4.85754e-05	7.23514e-06		55	7.45917e-05	142.119		56
SYNPCC7002_A0410	0.000124713	6.78894e-05	5.29533e-05	8.18519e-05	3.78627e-05		69	0.000104985	306.667		62	6.65841e-05	275.556		39	0.000107148	173.333		16	0.000116607	71.1111		179	7.5147e-05	795.556		404	0.000215285	1795.56		48	6.15944e-05	213.333		54	0.000133107	240		0.000109106	6.08367e-05	7.98208e-05	8.32546e-05	2.43173e-05		53	7.18793e-05	235.556		56
SYNPCC7002_A0411	0.000506378	0.00014898	0.000277374	0.000310911	0.000181044		112	0.00017041	112.79		202	0.000216935	203.424		115	0.000315948	115.811		746	0.0054368	751.259		116	4.86986e-05	116.818		164	8.73931e-05	165.156		66	8.46924e-05	66.4653		80	0.000197196	80.5639		0.000566879	0.000288484	0.000346341	0.000400568	0.000146906		119	0.000161389	119.839		128
SYNPCC7002_A0412	0.000399942	0.000150865	0.000345457	0.000298755	0.000130941		181	0.000275394	183.943		408	0.000438166	414.634		192	0.000527496	195.122		123	0.000896417	125		447	0.000187658	454.268		523	0.000278699	531.504		166	0.000213014	168.699		136	0.000335233	138.211		0.000564507	0.000240403	0.00036934	0.000391417	0.000163176		142	0.000192582	144.309		178
SYNPCC7002_A0413	0.000700974	0.000260243	0.000516925	0.000492714	0.000221361		188	0.000286045	213.152		478	0.000513342	541.95		236	0.00064838	267.574		90	0.000655915	102.041		426	0.000178841	482.993		495	0.000263778	561.224		184	0.000236112	208.617		175	0.000431366	198.413		0.000780348	0.00049945	0.000627743	0.000635847	0.000140624		178	0.000241406	201.814		432
SYNPCC7002_A0414	0.000190295	0.00012635	0.000216856	0.000177834	4.65223e-05		89	0.000135415	137.984		217	0.000233044	336.434		89	0.000244516	137.984		44	0.000320669	68.2171		219	9.19396e-05	339.535		485	0.000258449	751.938		93	0.000119339	144.186		123	0.000303189	190.698		0.000256163	0.000101067	0.000220522	0.000192584	8.12344e-05		102	0.000138334	158.14		153
SYNPCC7002_A0415	0.000269853	9.42909e-05	0.000166425	0.000176856	8.82449e-05		53	8.06404e-05	61.1303		157	0.000168608	181.084		77	0.000211548	88.812		30	0.000218638	34.6021		145	6.08732e-05	167.243		151	8.04656e-05	174.164		52	6.67273e-05	59.9769		85	0.000209521	98.0392		0.000282253	0.000155036	0.000147465	0.000194918	7.57292e-05		79	0.000107141	91.1188		92
SYNPCC7002_A0416	0.000123638	0.000105606	0.000171468	0.000133571	3.40359e-05		67	0.000101942	98.3847		190	0.000204048	279.001		89	0.000244516	130.69		58	0.0004227	85.1689		159	6.67507e-05	233.48		246	0.00013109	361.233		58	7.44266e-05	85.1689		81	0.000199661	118.943		0.000260906	8.2424e-05	0.000175876	0.000173069	8.92744e-05		65	8.81539e-05	95.4479		176
SYNPCC7002_A0417	0.000307482	7.35469e-05	0.000186597	0.000189209	0.00011699		54	8.21619e-05	68.1818		214	0.000229823	270.202		93	0.000255506	117.424		32	0.000233214	40.404		141	5.9194e-05	178.03		196	0.000104445	247.475		83	0.000106507	104.798		95	0.00023417	119.949		0.000388988	0.000151111	0.000307107	0.000282402	0.000120848		99	0.000134265	125		128
SYNPCC7002_A0418	0.000109662	8.2976e-05	9.83418e-05	9.69931e-05	1.33938e-05		61	9.28125e-05	46.9592		135	0.000144982	103.926		39	0.000107148	30.0231		13	9.47432e-05	10.0077		210	8.81612e-05	161.663		226	0.000120432	173.98		62	7.95595e-05	47.729		56	0.000138037	43.1101		7.11563e-05	4.51369e-05	0.000101467	7.25868e-05	2.81923e-05		82	0.00011121	63.1255		78
SYNPCC7002_A0419	9.78353e-05	6.2232e-05	7.56475e-05	7.85716e-05	1.79809e-05		60	9.1291e-05	132.45		114	0.000122429	251.656		23	6.31896e-05	50.7726		12	8.74553e-05	26.4901		122	5.12175e-05	269.316		125	6.66106e-05	275.938		70	8.98252e-05	154.525		62	0.000152827	136.865		0.000137569	5.49493e-05	9.33497e-05	9.52893e-05	4.13439e-05		33	4.4755e-05	72.8477		45
SYNPCC7002_A0420	0.000173093	0.000120692	0.000148774	0.00014752	2.62229e-05		127	0.000193233	151.19		226	0.00024271	269.048		89	0.000244516	105.952		40	0.000291518	47.619		245	0.000102855	291.667		319	0.00016999	379.762		89	0.000114206	105.952		183	0.000451086	217.857		0.00020161	0.000108917	0.000202934	0.000171154	5.39023e-05		85	0.000115278	101.19		148
SYNPCC7002_A0421	3.11783e-05	2.45156e-05	4.79101e-05	3.45347e-05	1.2053e-05		26	3.95594e-05	31.6302		36	3.86617e-05	43.7956		21	5.76948e-05	25.5474		4	2.91518e-05	4.86618		88	3.69438e-05	107.056		76	4.04992e-05	92.4574		40	5.13287e-05	48.6618		16	3.94392e-05	19.4647		5.45532e-05	4.70994e-05	5.00571e-05	5.05699e-05	3.75325e-06		33	4.4755e-05	40.146		26
SYNPCC7002_A0422	0.000225774	0.000275329	0.000252158	0.000251087	2.47952e-05		134	0.000203883	74.9441		319	0.000342586	178.412		76	0.0002088	42.5056		22	0.000160335	12.3043		498	0.000209068	278.523		267	0.00014228	149.329		207	0.000265626	115.772		44	0.000108458	24.6085		0.000241931	0.000201154	0.000234051	0.000225712	2.163e-05		163	0.000221063	91.1633		213
SYNPCC7002_A0423	4.08543e-05	2.26298e-05	7.56475e-06	2.36829e-05	1.66697e-05		35	5.32531e-05	38.3772		37	3.97357e-05	40.5702		8	2.1979e-05	8.77193		8	5.83035e-05	8.77193		86	3.61041e-05	94.2982		41	2.18483e-05	44.9561		18	2.30979e-05	19.7368		18	4.43691e-05	19.7368		2.60906e-05	2.25685e-05	4.73513e-05	3.20035e-05	1.34078e-05		27	3.66178e-05	29.6053		22
SYNPCC7002_A0424	6.02063e-05	3.20589e-05	4.28669e-05	4.50441e-05	1.41994e-05		78	0.000118678	69.5187		95	0.000102024	84.6702		25	6.86843e-05	22.2816		7	5.10156e-05	6.23886		85	3.56843e-05	75.7576		116	6.18146e-05	103.387		42	5.38951e-05	37.4332		56	0.000138037	49.9109		5.69251e-05	4.02307e-05	3.38224e-05	4.36594e-05	1.19269e-05		42	5.6961e-05	37.4332		38
SYNPCC7002_A0425	7.41828e-05	9.05192e-05	4.53885e-05	7.00302e-05	2.28501e-05		151	0.000229749	130.06		143	0.000153573	123.17		34	9.34107e-05	29.2851		27	0.000196774	23.2558		233	9.7817e-05	200.689		343	0.00018278	295.435		91	0.000116773	78.3807		97	0.0002391	83.5487		6.87844e-05	5.49493e-05	6.89976e-05	6.42438e-05	8.04996e-06		55	7.45917e-05	47.373		87
SYNPCC7002_A0426	9.46099e-05	0.000109377	0.000123558	0.000109182	1.44749e-05		136	0.000206926	130.268		136	0.000146055	130.268		49	0.000134621	46.9349		15	0.000109319	14.3678		197	8.27036e-05	188.697		308	0.000164129	295.019		104	0.000133455	99.6169		65	0.000160222	62.2605		7.11563e-05	7.06491e-05	8.52323e-05	7.56793e-05	8.2771e-06		49	6.64545e-05	46.9349		61
SYNPCC7002_A0427	0.000169868	0.000171609	0.000196684	0.000179387	1.50046e-05		184	0.000279959	110.71		243	0.000260967	146.209		114	0.000313201	68.5921		64	0.000466428	38.5078		402	0.000168766	241.877		779	0.000415117	468.712		121	0.000155269	72.8039		151	0.000372207	90.8544		0.000218213	0.000201154	0.000169112	0.000196159	2.49285e-05		113	0.000153252	67.9904		151
SYNPCC7002_A0428	0.000119338	0.000101834	0.000105907	0.000109026	9.15918e-06		73	0.000111071	44.0024		101	0.000108468	60.88		46	0.000126379	27.7275		8	5.83035e-05	4.82218		239	0.000100336	144.063		173	9.21891e-05	104.28		99	0.000127039	59.6745		58	0.000142967	34.9608		0.000128081	0.000164848	0.000152877	0.000148602	1.87524e-05		106	0.000143759	63.8939		86
SYNPCC7002_A0429	3.11783e-05	3.01731e-05	1.00863e-05	2.38126e-05	1.18979e-05		44	6.69467e-05	181.07		21	2.25527e-05	86.4198		10	2.74737e-05	41.1523		8	5.83035e-05	32.9218		101	4.24014e-05	415.638		57	3.03744e-05	234.568		30	3.84965e-05	123.457		14	3.45093e-05	57.6132		1.8975e-05	5.88743e-06	2.97637e-05	1.82087e-05	1.19566e-05		36	4.88237e-05	148.148		9
SYNPCC7002_A0430	0.000796659	0.00114469	0.000877511	0.00093962	0.00018214		331	0.000503622	771.562		823	0.00088385	1918.41		293	0.00080498	682.984		100	0.000728794	233.1		1793	0.000752729	4179.49		1364	0.000726855	3179.49		832	0.00106764	1939.39		268	0.000660606	624.709		0.000875223	0.000890964	0.000837442	0.000867876	2.7507e-05		680	0.000922225	1585.08		698
SYNPCC7002_A0431	0.000359088	0.000511057	0.000539619	0.000469921	9.70412e-05		342	0.000520359	116.445		726	0.000779679	247.191		250	0.000686843	85.1209		113	0.000823537	38.4746		1059	0.000444585	360.572		1224	0.000652251	416.752		381	0.000488906	129.724		311	0.000766599	105.89		0.000289369	0.000279653	0.000293578	0.000287533	7.14185e-06		199	0.000269886	67.7562		304
SYNPCC7002_A0432	0.000971902	0.000394136	0.00106159	0.000809208	0.00036225		205	0.000311911	152.19		786	0.000844115	583.519		268	0.000736296	198.961		123	0.000896417	91.314		885	0.000371537	657.016		983	0.000523826	729.77		348	0.00044656	258.352		205	0.000505314	152.19		0.00115985	0.000539681	0.000871264	0.000856931	0.000310332		338	0.0004584	250.928		480
SYNPCC7002_A0433	0.000562284	0.000256471	0.000847252	0.000555336	0.000295452		143	0.000217577	188.406		746	0.000801157	982.872		180	0.000494527	237.154		79	0.000575747	104.084		553	0.000232158	728.59		538	0.000286692	708.827		214	0.000274609	281.95		188	0.00046341	247.694		0.000573994	0.000175642	0.000418044	0.000389227	0.000200734		133	0.000180376	175.231		214
SYNPCC7002_A0434	0.000224699	0.000250814	0.00031772	0.000264411	4.7978e-05		376	0.00057209	181.906		404	0.000433871	195.452		155	0.000425843	74.9879		71	0.000517444	34.3493		571	0.000239715	276.246		1231	0.000655981	595.549		228	0.000292574	110.305		250	0.000616237	120.948		0.000275138	0.00022176	0.00022458	0.000240493	3.00367e-05		155	0.000210213	74.9879		190
SYNPCC7002_A0435	0.000149441	0.000107492	5.79964e-05	0.000104976	4.5774e-05		123	0.000187147	47.7299		163	0.000175052	63.2518		50	0.000137369	19.4024		9	6.55915e-05	3.49243		371	0.000155752	143.966		453	0.000241397	175.786		101	0.000129605	39.1929		139	0.000342628	53.9387		0.000111478	0.000148167	0.000140701	0.000133449	1.93897e-05		87	0.000117991	33.7602		110
SYNPCC7002_A0436	0.000491327	0.000271558	0.000201727	0.000321537	0.000151131		259	0.000394073	241.83		327	0.000351178	305.322		144	0.000395622	134.454		66	0.000481004	61.6246		846	0.000355164	789.916		1035	0.000551536	966.387		306	0.000392665	285.714		436	0.00107472	407.096		0.000490979	0.000553418	0.000480278	0.000508225	3.95026e-05		268	0.000363465	250.233		542
SYNPCC7002_A0437	0.000118262	9.61767e-05	6.0518e-05	9.16524e-05	2.91368e-05		58	8.8248e-05	429.63		100	0.000107394	740.741		35	9.61581e-05	259.259		29	0.00021135	214.815		272	0.00011419	2014.81		304	0.000161997	2251.85		109	0.000139871	807.407		118	0.000290864	874.074		0.000203981	0.000121673	0.000160994	0.000162216	4.11676e-05		94	0.000127484	696.296		127
SYNPCC7002_A0438	0.000202121	0.000192353	0.000176511	0.000190329	1.29246e-05		103	0.000156716	92.2939		176	0.000189013	157.706		63	0.000173085	56.4516		30	0.000218638	26.8817		472	0.000198153	422.939		523	0.000278699	468.638		219	0.000281025	196.237		183	0.000451086	163.978		0.000272766	0.00030909	0.000251638	0.000277831	2.90588e-05		185	0.0002509	165.771		213
SYNPCC7002_A0441	7.6333e-05	5.28029e-05	6.80828e-05	6.57396e-05	1.19388e-05		24	3.65164e-05	170.213		50	5.36969e-05	354.61		16	4.3958e-05	113.475		9	6.55915e-05	63.8298		31	1.30143e-05	219.858		42	2.23812e-05	297.872		35	4.49126e-05	248.227		23	5.66938e-05	163.121		5.69251e-05	8.14427e-05	5.54687e-05	6.46122e-05	1.45939e-05		14	1.8987e-05	99.2908		26
SYNPCC7002_A0442	0.000106436	6.60036e-05	8.57339e-05	8.60579e-05	2.02182e-05		73	0.000111071	52.4425		94	0.00010095	67.5287		31	8.51686e-05	22.2701		17	0.000123895	12.2126		183	7.68262e-05	131.466		304	0.000161997	218.391		74	9.49581e-05	53.1609		69	0.000170081	49.569		0.000182635	0.000172698	0.000128525	0.000161286	2.88034e-05		79	0.000107141	56.7529		81
SYNPCC7002_A0443	0.000808485	0.000825988	0.000617788	0.000750754	0.000115484		296	0.000450369	857.971		564	0.000605701	1634.78		355	0.000975318	1028.99		76	0.000553883	220.29		2721	0.00114232	7886.96		1783	0.000950134	5168.12		677	0.000868738	1962.32		337	0.000830688	976.812		0.00115985	0.000803634	0.000806325	0.000923269	0.000204888		847	0.00114871	2455.07		923
SYNPCC7002_A0444	5.26805e-05	0.00010372	6.55612e-05	7.39872e-05	2.65425e-05		111	0.000168888	140.152		109	0.000117059	137.626		51	0.000140116	64.3939		8	5.83035e-05	10.101		307	0.000128883	387.626		201	0.00010711	253.788		52	6.67273e-05	65.6566		29	7.14835e-05	36.6162		6.40407e-05	7.16304e-05	5.68216e-05	6.41642e-05	7.40517e-06		77	0.000104428	97.2222		61
SYNPCC7002_A0445	0.000124713	0.000179153	0.000156338	0.000153401	2.73384e-05		180	0.000273873	104.53		186	0.000199752	108.014		58	0.000159348	33.6818		17	0.000123895	9.87224		459	0.000192695	266.551		298	0.0001588	173.055		133	0.000170668	77.2358		35	8.62732e-05	20.3252		0.000170775	0.000123636	0.000136642	0.000143684	2.43458e-05		117	0.000158677	67.9443		111
SYNPCC7002_A0446	0.000118262	0.000160294	0.000141209	0.000139922	2.10456e-05		195	0.000296696	116.487		298	0.000320033	178.017		69	0.000189569	41.2186		40	0.000291518	23.8949		390	0.000163728	232.975		535	0.000285093	319.594		132	0.000169385	78.853		175	0.000431366	104.54		0.000170775	0.000236478	0.000132584	0.000179946	5.25509e-05		115	0.000155965	68.6977		130
SYNPCC7002_A0447	0.000135464	0.000194239	0.00019164	0.000173781	3.3209e-05		107	0.000162802	44.0874		175	0.000187939	72.1055		71	0.000195064	29.2542		20	0.000145759	8.24063		407	0.000170865	167.697		319	0.00016999	131.438		130	0.000166818	53.5641		52	0.000128177	21.4256		0.000132825	0.000216854	0.000132584	0.000160754	4.85837e-05		162	0.000219707	66.7491		110
SYNPCC7002_A0448	0.000103211	6.97752e-05	6.0518e-05	7.78347e-05	2.24585e-05		122	0.000185625	87.833		93	9.98762e-05	66.9546		36	9.89054e-05	25.9179		9	6.55915e-05	6.47948		233	9.7817e-05	167.747		115	6.12818e-05	82.7934		67	8.59756e-05	48.2361		19	4.6834e-05	13.6789		7.82719e-05	7.16304e-05	8.25266e-05	7.74763e-05	5.4915e-06		89	0.000120703	64.0749		87
SYNPCC7002_A0449	0.000104286	8.48618e-05	7.81691e-05	8.91056e-05	1.35657e-05		149	0.000226706	247.098		111	0.000119207	184.08		34	9.34107e-05	56.3847		20	0.000145759	33.1675		115	4.82788e-05	190.713		196	0.000104445	325.041		47	6.03112e-05	77.9436		74	0.000182406	122.72		0.000111478	8.92926e-05	0.000101467	0.000100746	1.11104e-05		54	7.32355e-05	89.5522		64
SYNPCC7002_A0450	0.000296731	0.000297959	0.000297547	0.000297412	6.24986e-07		182	0.000276916	126.126		404	0.000433871	279.972		106	0.000291222	73.4581		47	0.000342533	32.571		464	0.000194794	321.552		852	0.000454018	590.437		208	0.000266909	144.144		306	0.000754274	212.058		0.000251419	0.000248253	0.000328753	0.000276142	4.55904e-05		160	0.000216994	110.88		239
SYNPCC7002_A0451	8.27837e-05	8.86334e-05	5.79964e-05	7.64712e-05	1.62647e-05		59	8.97695e-05	33.4467		86	9.23586e-05	48.7528		31	8.51686e-05	17.5737		8	5.83035e-05	4.53515		184	7.7246e-05	104.308		198	0.000105511	112.245		48	6.15944e-05	27.2109		46	0.000113388	26.0771		8.06438e-05	8.83114e-05	6.22331e-05	7.70628e-05	1.34029e-05		34	4.61113e-05	19.2744		64
SYNPCC7002_A0452	0.000124713	6.60036e-05	5.79964e-05	8.29044e-05	3.64281e-05		54	8.21619e-05	60.4027		52	5.58447e-05	58.1655		22	6.04422e-05	24.6085		18	0.000131183	20.1342		126	5.28967e-05	140.94		277	0.000147609	309.843		63	8.08427e-05	70.4698		79	0.000194731	88.3669		0.000158916	6.96679e-05	8.65852e-05	0.000105056	4.74044e-05		64	8.67977e-05	71.5884		83
SYNPCC7002_A0453	0.000135464	0.000256471	0.000214335	0.00020209	6.14257e-05		309	0.000470149	422.131		267	0.000286741	364.754		128	0.000351664	174.863		53	0.000386261	72.4044		599	0.000251469	818.306		585	0.000311738	799.18		162	0.000207881	221.311		107	0.000263749	146.175		0.00016366	0.000157979	0.000136642	0.00015276	1.42446e-05		156	0.000211569	213.115		194
SYNPCC7002_A0454	0.000219323	0.000158409	0.000126079	0.000167937	4.73465e-05		283	0.000430589	162.644		168	0.000180421	96.5517		46	0.000126379	26.4368		37	0.000269654	21.2644		253	0.000106213	145.402		434	0.000231272	249.425		167	0.000214297	95.977		200	0.00049299	114.943		0.000144685	0.000155036	0.000200228	0.000166649	2.95371e-05		100	0.000135621	57.4713		143
SYNPCC7002_A0455	1.39765e-05	1.69724e-05	7.56475e-06	1.28379e-05	4.80605e-06		66	0.00010042	194.69		19	2.04048e-05	56.0472		18	4.94527e-05	53.0973		10	7.28794e-05	29.4985		64	2.68682e-05	188.791		84	4.47623e-05	247.788		20	2.56644e-05	58.9971		32	7.88783e-05	94.3953		1.66031e-05	2.35497e-05	1.89405e-05	1.96978e-05	3.53466e-06		13	1.76308e-05	38.3481		30
SYNPCC7002_A0456	0.000105361	0.000167838	0.000113471	0.00012889	3.39726e-05		346	0.000526445	585.448		296	0.000317885	500.846		87	0.000239021	147.208		62	0.000451852	104.907		449	0.000188497	759.729		589	0.000313869	996.616		183	0.000234829	309.645		166	0.000409181	280.88		7.35282e-05	0.000121673	0.000105526	0.000100242	2.45036e-05		103	0.00013969	174.281		156
SYNPCC7002_A0457	4.7305e-05	5.46887e-05	4.53885e-05	4.91274e-05	4.91063e-06		117	0.000178017	312		150	0.000161091	400		29	7.96738e-05	77.3333		8	5.83035e-05	21.3333		94	3.94627e-05	250.667		150	7.99327e-05	400		56	7.18602e-05	149.333		49	0.000120782	130.667		5.45532e-05	5.49493e-05	3.24695e-05	4.7324e-05	1.28659e-05		47	6.3742e-05	125.333		49
SYNPCC7002_A0458	3.65538e-05	4.33738e-05	6.30396e-05	4.76558e-05	1.37523e-05		88	0.000133893	70.3437		83	8.91368e-05	66.3469		16	4.3958e-05	12.7898		7	5.10156e-05	5.59552		62	2.60286e-05	49.5604		116	6.18146e-05	92.7258		43	5.51784e-05	34.3725		37	9.12031e-05	29.5763		7.35282e-05	9.81238e-05	5.27629e-05	7.48049e-05	2.27074e-05		47	6.3742e-05	37.5699		53
SYNPCC7002_A0459	0.000106436	0.000124464	7.56475e-05	0.000102183	2.46846e-05		148	0.000225184	88.729		230	0.000247006	137.89		52	0.000142863	31.1751		42	0.000306093	25.1799		338	0.000141898	202.638		442	0.000235535	264.988		91	0.000116773	54.5564		90	0.000221845	53.9568		0.000120966	0.000144242	0.000129878	0.000131695	1.1744e-05		84	0.000113922	50.3597		110
SYNPCC7002_A0460	4.19294e-05	5.28029e-05	4.79101e-05	4.75475e-05	5.44581e-06		39	5.93391e-05	24.1636		74	7.94714e-05	45.8488		20	5.49475e-05	12.3916		9	6.55915e-05	5.57621		163	6.84299e-05	100.991		147	7.83341e-05	91.0781		58	7.44266e-05	35.9356		46	0.000113388	28.5006		6.87844e-05	8.04615e-05	5.95274e-05	6.95911e-05	1.04904e-05		66	8.95101e-05	40.8922		64
SYNPCC7002_A0461	5.91312e-05	6.97752e-05	7.3126e-05	6.73441e-05	7.30726e-06		90	0.000136936	117.188		103	0.000110616	134.115		24	6.5937e-05	31.25		17	0.000123895	22.1354		198	8.31235e-05	257.812		249	0.000132688	324.219		45	5.77448e-05	58.5938		57	0.000140502	74.2188		8.06438e-05	5.49493e-05	7.98208e-05	7.18046e-05	1.46029e-05		79	0.000107141	102.865		77
SYNPCC7002_A0462	3.01032e-05	5.65745e-05	4.28669e-05	4.31815e-05	1.32385e-05		26	3.95594e-05	22.9885		49	5.26229e-05	43.3245		16	4.3958e-05	14.1468		10	7.28794e-05	8.84173		91	3.82032e-05	80.4598		97	5.16898e-05	85.7648		40	5.13287e-05	35.3669		39	9.6133e-05	34.4828		6.64126e-05	9.32176e-05	4.59984e-05	6.85429e-05	2.36816e-05		41	5.56048e-05	36.2511		34
SYNPCC7002_A0463	2.9028e-05	3.01731e-05	3.27806e-05	3.06606e-05	1.92319e-06		77	0.000117157	135.802		39	4.18836e-05	68.7831		23	6.31896e-05	40.5644		14	0.000102031	24.6914		77	3.23258e-05	135.802		74	3.94335e-05	130.511		45	5.77448e-05	79.3651		38	9.3668e-05	67.0194		3.55782e-05	4.70994e-05	3.11166e-05	3.79314e-05	8.24718e-06		19	2.57681e-05	33.5097		16
SYNPCC7002_A0464	6.6657e-05	4.33738e-05	7.06044e-05	6.02117e-05	1.4715e-05		57	8.67264e-05	73.0769		68	7.30277e-05	87.1795		37	0.000101653	47.4359		4	2.91518e-05	5.12821		100	4.19815e-05	128.205		100	5.32885e-05	128.205		48	6.15944e-05	61.5385		31	7.64134e-05	39.7436		6.16688e-05	7.65365e-05	7.30563e-05	7.04205e-05	7.77643e-06		48	6.50983e-05	61.5385		57
SYNPCC7002_A0465	9.35348e-05	5.65745e-05	7.3126e-05	7.44118e-05	1.85137e-05		80	0.000121721	86.2999		68	7.30277e-05	73.3549		20	5.49475e-05	21.575		8	5.83035e-05	8.62999		171	7.17884e-05	184.466		157	8.36629e-05	169.364		88	0.000112923	94.9299		47	0.000115853	50.7012		0.00011385	7.75178e-05	0.000124466	0.000105278	2.46201e-05		40	5.42485e-05	43.1499		85
SYNPCC7002_A0466	0.00018707	6.2232e-05	9.83418e-05	0.000115881	6.42404e-05		118	0.000179539	132.883		112	0.000120281	126.126		53	0.000145611	59.6847		24	0.000174911	27.027		151	6.33921e-05	170.045		106	5.64858e-05	119.369		69	8.8542e-05	77.7027		77	0.000189801	86.7117		0.000168403	0.000108917	0.000156936	0.000144752	3.1559e-05		83	0.000112566	93.4685		139
SYNPCC7002_A0467	1.50516e-05	1.32007e-05	2.01727e-05	1.61417e-05	3.61154e-06		39	5.93391e-05	44.2177		31	3.32921e-05	35.1474		11	3.02211e-05	12.4717		3	2.18638e-05	3.40136		51	2.14106e-05	57.8231		29	1.54537e-05	32.8798		22	2.82308e-05	24.9433		4	9.85979e-06	4.53515		9.48751e-06	2.55122e-05	2.97637e-05	2.15878e-05	1.06926e-05		25	3.39053e-05	28.3447		37
SYNPCC7002_A0468	3.33285e-05	2.45156e-05	2.77374e-05	2.85272e-05	4.4592e-06		78	0.000118678	82.2785		31	3.32921e-05	32.7004		9	2.47264e-05	9.49367		5	3.64397e-05	5.27426		101	4.24014e-05	106.54		39	2.07825e-05	41.1392		32	4.1063e-05	33.7553		3	7.39485e-06	3.16456		5.21813e-05	3.82683e-05	3.38224e-05	4.1424e-05	9.57766e-06		37	5.01799e-05	39.0295		40
SYNPCC7002_A0469	0.000119338	9.24051e-05	0.000136166	0.000115969	2.20738e-05		198	0.00030126	136.646		126	0.000135316	86.9565		59	0.000162095	40.7177		12	8.74553e-05	8.28157		235	9.86566e-05	162.181		60	3.19731e-05	41.4079		77	9.88078e-05	53.1401		11	2.71144e-05	7.59144		9.01313e-05	8.34052e-05	0.000123113	9.88833e-05	2.12517e-05		90	0.000122059	62.1118		152
SYNPCC7002_A0470	1.50516e-05	2.0744e-05	3.0259e-05	2.20182e-05	7.68337e-06		98	0.000149109	88.2883		35	3.75878e-05	31.5315		28	7.69265e-05	25.2252		10	7.28794e-05	9.00901		68	2.85475e-05	61.2613		73	3.89006e-05	65.7658		33	4.23462e-05	29.7297		20	4.9299e-05	18.018		7.11563e-06	3.53246e-05	2.29992e-05	2.18131e-05	1.41418e-05		24	3.25491e-05	21.6216		17
SYNPCC7002_A0471	0	0	0	0	0		0	0	0		0	0	0		0	0	0		0	0	0		0	0	0		0	0	0		0	0	0		0	0	0		0	3.92495e-06	0	1.30832e-06	2.26607e-06		2	2.71243e-06	20.202		1
SYNPCC7002_A0472	1.61267e-05	2.0744e-05	1.51295e-05	1.73334e-05	2.99545e-06		24	3.65164e-05	76.9231		14	1.50351e-05	44.8718		8	2.1979e-05	25.641		2	1.45759e-05	6.41026		44	1.84719e-05	141.026		74	3.94335e-05	237.179		26	3.33637e-05	83.3333		27	6.65536e-05	86.5385		9.48751e-06	1.27561e-05	1.75876e-05	1.32771e-05	4.07511e-06		27	3.66178e-05	86.5385		15
SYNPCC7002_A0473	4.30045e-06	3.77164e-06	2.52158e-06	3.53122e-06	9.13477e-07		7	1.06506e-05	44.8718		6	6.44362e-06	38.4615		0	0	0		1	7.28794e-06	6.41026		10	4.19815e-06	64.1026		7	3.73019e-06	44.8718		7	8.98252e-06	44.8718		7	1.72546e-05	44.8718		2.37188e-06	0	2.70579e-06	1.69256e-06	1.47527e-06		4	5.42485e-06	25.641		2
SYNPCC7002_A0474	0.000156966	0.000152751	0.000176511	0.000162076	1.26773e-05		198	0.00030126	503.817		236	0.000253449	600.509		92	0.000252758	234.097		55	0.000400837	139.949		435	0.00018262	1106.87		462	0.000246193	1175.57		161	0.000206598	409.669		146	0.000359882	371.501		0.000161288	0.000128542	0.000158289	0.000149373	1.81021e-05		97	0.000131553	246.819		156
SYNPCC7002_A0475	5.16054e-05	3.01731e-05	4.53885e-05	4.2389e-05	1.10265e-05		47	7.15113e-05	54.9708		58	6.22884e-05	67.8363		31	8.51686e-05	36.2573		5	3.64397e-05	5.84795		88	3.69438e-05	102.924		62	3.30389e-05	72.5146		33	4.23462e-05	38.5965		14	3.45093e-05	16.3743		4.98094e-05	5.39681e-05	3.65281e-05	4.67685e-05	9.10895e-06		34	4.61113e-05	39.7661		34
SYNPCC7002_A0476	0.000134389	9.80625e-05	7.3126e-05	0.000101859	3.08075e-05		77	0.000117157	48.0649		122	0.00013102	76.1548		34	9.34107e-05	21.2235		18	0.000131183	11.236		211	8.85811e-05	131.71		231	0.000123096	144.195		77	9.88078e-05	48.0649		74	0.000182406	46.1923		9.48751e-05	0.00012658	0.000116349	0.000112601	1.61811e-05		58	7.86604e-05	36.2047		84
SYNPCC7002_A0477	0.000226849	0.000216869	0.00026981	0.000237842	2.81304e-05		208	0.000316475	142.661		300	0.000322181	205.761		90	0.000247264	61.7284		59	0.000429988	40.4664		468	0.000196474	320.988		625	0.000333053	428.669		221	0.000283591	151.578		164	0.000404252	112.483		0.000194494	0.000275728	0.000221875	0.000230699	4.13296e-05		172	0.000233269	117.97		210
SYNPCC7002_A0478	8.92344e-05	8.86334e-05	0.000105907	9.45914e-05	9.80378e-06		90	0.000136936	81.7439		204	0.000219083	185.286		39	0.000107148	35.4223		11	8.01673e-05	9.99092		193	8.10244e-05	175.295		196	0.000104445	178.02		71	9.11085e-05	64.4868		60	0.000147897	54.4959		8.30157e-05	0.000169754	9.60555e-05	0.000116275	4.67709e-05		71	9.62912e-05	64.4868		72
SYNPCC7002_A0479	0.000182769	0.000280987	0.00031772	0.000260492	6.97706e-05		481	0.000731849	763.492		390	0.000418836	619.048		61	0.00016759	96.8254		37	0.000269654	58.7302		452	0.000189757	717.46		569	0.000303211	903.175		201	0.000257927	319.048		128	0.000315513	203.175		0.000199238	0.000129523	0.000152877	0.000160546	3.54842e-05		97	0.000131553	153.968		118
SYNPCC7002_A0480	0.000203196	0.000160294	0.000239551	0.000201014	3.96731e-05		225	0.000342341	1071.43		269	0.000288889	1280.95		95	0.000261	452.381		30	0.000218638	142.857		437	0.000183459	2080.95		358	0.000190773	1704.76		130	0.000166818	619.048		85	0.000209521	404.762		0.000329691	0.000171717	0.00020564	0.000235682	8.31618e-05		81	0.000109853	385.714		116
SYNPCC7002_A0481	0.00124606	0.00107114	0.00120532	0.00117417	9.15205e-05		1811	0.00275547	717.796		1263	0.00135638	500.595		419	0.00115115	166.072		129	0.000940144	51.1296		2380	0.000999161	943.321		1708	0.000910167	676.972		789	0.00101246	312.723		372	0.000916961	147.444		0.00116934	0.00118239	0.0010742	0.00114198	5.90584e-05		717	0.000972405	284.185		833
SYNPCC7002_A0482	6.12814e-05	5.09171e-05	5.54749e-05	5.58911e-05	5.1947e-06		79	0.0001202	162.551		101	0.000108468	207.819		26	7.14317e-05	53.4979		11	8.01673e-05	22.6337		148	6.21327e-05	304.527		201	0.00010711	413.58		63	8.08427e-05	129.63		34	8.38082e-05	69.9588		4.74375e-05	0.000100086	6.89976e-05	7.21738e-05	2.64677e-05		60	8.13728e-05	123.457		63
SYNPCC7002_A0483	9.99855e-05	9.61767e-05	0.000100863	9.90085e-05	2.49141e-06		96	0.000146066	79.0123		169	0.000181495	139.095		55	0.000151106	45.2675		31	0.000225926	25.5144		233	9.7817e-05	191.77		379	0.000201963	311.934		62	7.95595e-05	51.0288		90	0.000221845	74.0741		8.77595e-05	0.000117749	7.98208e-05	9.51096e-05	2.00037e-05		102	0.000138334	83.9506		98
SYNPCC7002_A0485	2.25774e-05	2.64014e-05	2.77374e-05	2.55721e-05	2.67814e-06		41	6.23822e-05	43.6635		45	4.83272e-05	47.9233		7	1.92316e-05	7.45474		14	0.000102031	14.9095		68	2.85475e-05	72.4175		53	2.82429e-05	56.443		21	2.69476e-05	22.3642		12	2.95794e-05	12.7796		3.08344e-05	2.25685e-05	2.84108e-05	2.72712e-05	4.24916e-06		9	1.22059e-05	9.58466		24
SYNPCC7002_A0486	1.82769e-05	1.69724e-05	5.04317e-06	1.34308e-05	7.29314e-06		43	6.54252e-05	55.5556		13	1.39612e-05	16.7959		16	4.3958e-05	20.6718		12	8.74553e-05	15.5039		26	1.09152e-05	33.5917		56	2.98416e-05	72.3514		25	3.20804e-05	32.2997		25	6.16237e-05	32.2997		2.37188e-05	8.83114e-06	1.2176e-05	1.49087e-05	7.81094e-06		5	6.78107e-06	6.45995		11
SYNPCC7002_A0487	3.22534e-06	1.88582e-06	2.52158e-06	2.54425e-06	6.70048e-07		12	1.82582e-05	42.5532		3	3.22181e-06	10.6383		2	5.49475e-06	7.0922		0	0	0		5	2.09908e-06	17.7305		13	6.9275e-06	46.0993		3	3.84965e-06	10.6383		8	1.97196e-05	28.3688		0	2.15872e-05	0	7.19574e-06	1.24634e-05		2	2.71243e-06	7.0922		2
SYNPCC7002_A0488	3.01032e-05	3.77164e-05	2.52158e-05	3.10118e-05	6.29959e-06		29	4.4124e-05	45.8136		39	4.18836e-05	61.6114		19	5.22001e-05	30.0158		5	3.64397e-05	7.89889		82	3.44249e-05	129.542		49	2.61114e-05	77.4092		42	5.38951e-05	66.3507		9	2.21845e-05	14.218		1.18594e-05	2.25685e-05	3.7881e-05	2.4103e-05	1.30785e-05		28	3.7974e-05	44.2338		49
SYNPCC7002_A0489	0.000696673	0.000918393	0.000698479	0.000771182	0.000127492		560	0.000852049	2121.21		936	0.00100521	3545.45		452	0.00124181	1712.12		170	0.00123895	643.939		2986	0.00125357	11310.6		2695	0.00143612	10208.3		1023	0.00131273	3875		344	0.000847942	1303.03		0.000801694	0.000665279	0.000748151	0.000738375	6.8731e-05		777	0.00105378	2943.18		917
SYNPCC7002_A0490	0.000786983	0.000831646	0.000857339	0.000825322	3.56018e-05		413	0.000628386	1197.1		1021	0.00109649	2959.42		495	0.00135995	1434.78		162	0.00118065	469.565		3107	0.00130437	9005.8		2284	0.00121711	6620.29		943	0.00121007	2733.33		278	0.000685256	805.797		0.000654638	0.000481788	0.000673741	0.000603389	0.000105742		621	0.000842209	1800		714
SYNPCC7002_A0491	0.000154816	0.000171609	0.000141209	0.000155878	1.52281e-05		219	0.000333212	105.797		211	0.000226601	101.932		67	0.000184074	32.3671		32	0.000233214	15.4589		348	0.000146096	168.116		307	0.000163596	148.309		154	0.000197616	74.3961		83	0.000204591	40.0966		0.000199238	0.000167792	0.000175876	0.000180969	1.63298e-05		162	0.000219707	78.2609		128
SYNPCC7002_A0492	5.37556e-05	3.96022e-05	3.53022e-05	4.28867e-05	9.65523e-06		52	7.91189e-05	62.5752		36	3.86617e-05	43.3213		20	5.49475e-05	24.0674		7	5.10156e-05	8.42359		128	5.37364e-05	154.031		155	8.25972e-05	186.522		26	3.33637e-05	31.2876		19	4.6834e-05	22.864		2.60906e-05	3.23808e-05	5.95274e-05	3.93329e-05	1.77694e-05		46	6.23858e-05	55.355		43
SYNPCC7002_A0493	0.000291356	0.000250814	0.000199205	0.000247125	4.61858e-05		129	0.000196276	128.358		253	0.000271706	251.741		69	0.000189569	68.6567		24	0.000174911	23.8806		463	0.000194375	460.697		289	0.000154004	287.562		167	0.000214297	166.169		95	0.00023417	94.5274		0.000222956	0.000266897	0.000243521	0.000244458	2.19851e-05		206	0.00027938	204.975		236
SYNPCC7002_A0494	0.000131164	9.80625e-05	0.000186597	0.000138608	4.47343e-05		158	0.0002404	287.796		199	0.000213714	362.477		67	0.000184074	122.04		44	0.000320669	80.1457		232	9.73972e-05	422.587		311	0.000165727	566.485		105	0.000134738	191.257		96	0.000236635	174.863		0.000132825	0.000127561	0.000143407	0.000134598	8.07028e-06		112	0.000151896	204.007		107
SYNPCC7002_A0495	0.000208572	0.000128236	7.06044e-05	0.000135804	6.92944e-05		127	0.000193233	364.943		144	0.000154647	413.793		41	0.000112642	117.816		17	0.000123895	48.8506		193	8.10244e-05	554.598		318	0.000169457	913.793		172	0.000220713	494.253		121	0.000298259	347.701		0.000398475	0.000290446	0.000248933	0.000312618	7.71975e-05		128	0.000173595	367.816		124
SYNPCC7002_A0496	0.000345111	0.000216869	0.000189119	0.000250366	8.32163e-05		605	0.000920517	755.306		324	0.000347956	404.494		116	0.000318695	144.819		46	0.000335245	57.4282		373	0.000156591	465.668		365	0.000194503	455.68		235	0.000301556	293.383		158	0.000389462	197.253		0.000445913	0.00032479	0.00035987	0.000376858	6.23229e-05		166	0.000225131	207.241		229
SYNPCC7002_A0497	3.54787e-05	1.50865e-05	1.26079e-05	2.10577e-05	1.25503e-05		11	1.67367e-05	15.0892		17	1.82569e-05	23.3196		5	1.37369e-05	6.85871		1	7.28794e-06	1.37174		34	1.42737e-05	46.6392		42	2.23812e-05	57.6132		11	1.41154e-05	15.0892		11	2.71144e-05	15.0892		6.64126e-05	3.33621e-05	4.46455e-05	4.81401e-05	1.68001e-05		32	4.33988e-05	43.8957		38
SYNPCC7002_A0498	1.9352e-05	2.45156e-05	2.01727e-05	2.13468e-05	2.77481e-06		42	6.39037e-05	62.5		59	6.33623e-05	87.7976		3	8.24212e-06	4.46429		2	1.45759e-05	2.97619		61	2.56087e-05	90.7738		55	2.93087e-05	81.8452		23	2.9514e-05	34.2262		5	1.23247e-05	7.44048		1.18594e-05	5.29868e-05	2.16463e-05	2.88308e-05	2.14844e-05		28	3.7974e-05	41.6667		22
SYNPCC7002_A0499	2.25774e-05	3.39447e-05	4.03454e-05	3.22891e-05	8.99895e-06		49	7.45543e-05	111.111		57	6.12144e-05	129.252		24	6.5937e-05	54.4218		11	8.01673e-05	24.9433		74	3.10663e-05	167.8		83	4.42294e-05	188.209		28	3.59301e-05	63.4921		15	3.69742e-05	34.0136		1.66031e-05	1.27561e-05	2.29992e-05	1.74528e-05	5.17415e-06		15	2.03432e-05	34.0136		17
SYNPCC7002_A0500	6.77321e-05	4.52596e-05	4.28669e-05	5.19529e-05	1.37175e-05		72	0.000109549	56.338		82	8.80629e-05	64.1628		22	6.04422e-05	17.2144		17	0.000123895	13.302		151	6.33921e-05	118.153		100	5.32885e-05	78.2473		52	6.67273e-05	40.6886		29	7.14835e-05	22.6917		6.16688e-05	4.70994e-05	8.11737e-05	6.3314e-05	1.70966e-05		48	6.50983e-05	37.5587		52
SYNPCC7002_A0501	0.000255877	0.00034699	0.000411018	0.000337962	7.79638e-05		271	0.000412331	246.14		311	0.000333995	282.47		132	0.000362653	119.891		43	0.000313381	39.0554		1046	0.000439127	950.045		840	0.000447623	762.943		239	0.000306689	217.075		105	0.00025882	95.3678		0.000237188	0.000315959	0.000258403	0.000270516	4.07586e-05		269	0.000364821	244.323		229
SYNPCC7002_A0502	0.000316083	0.000328132	0.000353022	0.000332412	1.88377e-05		218	0.000331691	299.04		352	0.000378026	482.853		88	0.000241769	120.713		32	0.000233214	43.8957		738	0.000309824	1012.35		646	0.000344244	886.145		183	0.000234829	251.029		149	0.000367277	204.39		0.00031546	0.000411139	0.000358517	0.000361705	4.79191e-05		297	0.000402795	407.407		213
SYNPCC7002_A0503	0.000315008	0.000248928	0.000287461	0.000283799	3.31919e-05		214	0.000325605	266.169		317	0.000340438	394.279		91	0.000250011	113.184		25	0.000182198	31.0945		716	0.000300588	890.547		565	0.00030108	702.736		142	0.000182217	176.617		105	0.00025882	130.597		0.000284625	0.000313996	0.000252991	0.000283871	3.05094e-05		173	0.000234625	215.174		201
SYNPCC7002_A0504	0.00408435	0.00196125	0.00288721	0.00297761	0.00106443		1574	0.00239487	665.821		2592	0.00278365	1096.45		734	0.00201657	310.491		277	0.00201876	117.174		3373	0.00141604	1426.82		3279	0.00174733	1387.06		1366	0.00175288	577.834		1557	0.00383792	658.629		0.00430733	0.00325575	0.003435	0.00366602	0.000562571		1350	0.00183089	571.066		2443
SYNPCC7002_A0505	0.000449397	0.000250814	0.000292504	0.000330905	0.000104713		262	0.000398637	450.172		519	0.000557373	891.753		80	0.00021979	137.457		27	0.000196774	46.3918		358	0.000150294	615.12		322	0.000171589	553.265		208	0.000266909	357.388		152	0.000374672	261.168		0.000486235	0.000438613	0.000382869	0.000435906	5.1736e-05		172	0.000233269	295.533		253
SYNPCC7002_A0506	2.9028e-05	6.97752e-05	2.77374e-05	4.21802e-05	2.39067e-05		27	4.10809e-05	39.1304		46	4.94011e-05	66.6667		14	3.84632e-05	20.2899		8	5.83035e-05	11.5942		88	3.69438e-05	127.536		48	2.55785e-05	69.5652		26	3.33637e-05	37.6812		19	4.6834e-05	27.5362		2.13469e-05	1.37373e-05	4.32926e-05	2.61256e-05	1.53462e-05		13	1.76308e-05	18.8406		27
SYNPCC7002_A0507	0.000124713	8.2976e-05	7.81691e-05	9.52861e-05	2.55976e-05		44	6.69467e-05	32.8113		77	8.26932e-05	57.4198		38	0.0001044	28.3371		12	8.74553e-05	8.94855		183	7.68262e-05	136.465		137	7.30052e-05	102.163		67	8.59756e-05	49.9627		45	0.000110923	33.557		9.25032e-05	0.000159942	0.000129878	0.000127441	3.37853e-05		87	0.000117991	64.877		104
SYNPCC7002_A0508	2.47276e-05	1.69724e-05	2.52158e-05	2.23053e-05	4.62488e-06		39	5.93391e-05	29.148		42	4.51054e-05	31.3901		8	2.1979e-05	5.97907		2	1.45759e-05	1.49477		86	3.61041e-05	64.275		128	6.82093e-05	95.6652		20	2.56644e-05	14.9477		6	1.47897e-05	4.4843		2.37188e-05	1.47186e-05	3.92339e-05	2.58904e-05	1.24011e-05		15	2.03432e-05	11.2108		36
SYNPCC7002_A0509	4.08543e-05	6.03462e-05	3.78238e-05	4.63414e-05	1.22228e-05		30	4.56455e-05	34.3643		79	8.48411e-05	90.4926		22	6.04422e-05	25.2005		10	7.28794e-05	11.4548		186	7.80857e-05	213.058		229	0.000122031	262.314		66	8.46924e-05	75.6014		81	0.000199661	92.7835		0.000101991	6.67242e-05	7.7115e-05	8.19433e-05	1.81223e-05		81	0.000109853	92.7835		61
SYNPCC7002_A0510	3.01032e-05	3.01731e-05	2.52158e-05	2.84974e-05	2.84209e-06		19	2.89088e-05	62.7063		37	3.97357e-05	122.112		16	4.3958e-05	52.8053		5	3.64397e-05	16.5017		78	3.27456e-05	257.426		113	6.0216e-05	372.937		29	3.72133e-05	95.7096		24	5.91588e-05	79.2079		2.13469e-05	4.1212e-05	3.65281e-05	3.3029e-05	1.03845e-05		30	4.06864e-05	99.0099		21
SYNPCC7002_A0511	5.26805e-05	7.54327e-05	5.29533e-05	6.03555e-05	1.30579e-05		106	0.000161281	94.7274		117	0.000125651	104.558		25	6.86843e-05	22.3414		15	0.000109319	13.4048		183	7.68262e-05	163.539		195	0.000103913	174.263		83	0.000106507	74.1734		45	0.000110923	40.2145		4.74375e-05	8.63489e-05	7.03505e-05	6.80457e-05	1.95578e-05		59	8.00166e-05	52.7256		55
SYNPCC7002_A0512	0.000248351	0.000173495	0.000128601	0.000183482	6.04966e-05		172	0.000261701	147.386		224	0.000240562	191.945		39	0.000107148	33.419		11	8.01673e-05	9.42588		463	0.000194375	396.744		324	0.000172655	277.635		165	0.000211731	141.388		71	0.000175011	60.8398		0.00023956	0.000210966	0.000236757	0.000229094	1.57617e-05		150	0.000203432	128.535		218
SYNPCC7002_A0513	0.00019137	0.000154637	0.000138687	0.000161565	2.70161e-05		95	0.000144544	103.486		152	0.000163238	165.577		53	0.000145611	57.7342		13	9.47432e-05	14.1612		325	0.00013644	354.031		342	0.000182247	372.549		151	0.000193766	164.488		128	0.000315513	139.434		0.000187378	0.00022176	0.000192111	0.000200416	1.86348e-05		122	0.000165458	132.898		124
SYNPCC7002_A0514	0.000123638	9.42909e-05	8.82555e-05	0.000102061	1.89279e-05		87	0.000132372	109.023		153	0.000164312	191.729		38	0.0001044	47.619		32	0.000233214	40.1003		310	0.000130143	388.471		253	0.00013482	317.043		95	0.000121906	119.048		47	0.000115853	58.8972		9.25032e-05	9.02739e-05	0.000124466	0.000102414	1.91299e-05		75	0.000101716	93.985		81
SYNPCC7002_A0515	3.76289e-05	4.71454e-05	3.0259e-05	3.83445e-05	8.46592e-06		55	8.36834e-05	199.275		66	7.08799e-05	239.13		26	7.14317e-05	94.2029		9	6.55915e-05	32.6087		148	6.21327e-05	536.232		111	5.91502e-05	402.174		41	5.26119e-05	148.551		18	4.43691e-05	65.2174		4.26938e-05	2.74747e-05	2.70579e-05	3.24088e-05	8.90952e-06		23	3.11929e-05	83.3333		27
SYNPCC7002_A0516	0.000216098	0.00013955	0.00014373	0.000166459	4.30387e-05		105	0.000159759	114.007		119	0.000127799	129.207		55	0.000151106	59.7177		15	0.000109319	16.2866		455	0.000191016	494.028		381	0.000203029	413.681		194	0.000248944	210.641		91	0.00022431	98.8056		0.000196866	0.000347358	0.000201581	0.000248602	8.55581e-05		190	0.000257681	206.298		162
SYNPCC7002_A0517	0.000331135	0.000422423	0.00041354	0.000389033	5.03374e-05		328	0.000499057	271.299		570	0.000612144	471.464		168	0.000461559	138.958		65	0.000473716	53.7634		865	0.00036314	715.467		948	0.000505175	784.119		291	0.000373416	240.695		167	0.000411646	138.131		0.000372385	0.000317921	0.000270579	0.000320295	5.09444e-05		235	0.00031871	194.376		252
SYNPCC7002_A0518	1.07511e-05	3.96022e-05	4.03454e-05	3.02329e-05	1.68758e-05		47	7.15113e-05	75.6844		74	7.94714e-05	119.163		16	4.3958e-05	25.7649		4	2.91518e-05	6.44122		70	2.93871e-05	112.721		86	4.58281e-05	138.486		26	3.33637e-05	41.868		29	7.14835e-05	46.6989		4.74375e-06	1.6681e-05	3.24695e-05	1.79648e-05	1.39074e-05		12	1.62746e-05	19.3237		13
SYNPCC7002_A0519	0.000538631	0.00107114	0.000897684	0.00083582	0.000271593		416	0.000632951	976.526		1029	0.00110508	2415.49		449	0.00123357	1053.99		208	0.00151589	488.263		2410	0.00101176	5657.28		2588	0.00137911	6075.12		685	0.000879004	1607.98		435	0.00107225	1021.13		0.000621432	0.000474919	0.000485689	0.000527347	8.16579e-05		442	0.000599446	1037.56		485
SYNPCC7002_A0520	4.62298e-05	4.33738e-05	3.0259e-05	3.99542e-05	8.51687e-06		36	5.47746e-05	38.3387		35	3.75878e-05	37.2737		18	4.94527e-05	19.1693		3	2.18638e-05	3.19489		130	5.4576e-05	138.445		113	6.0216e-05	120.341		47	6.03112e-05	50.0532		27	6.65536e-05	28.754		5.45532e-05	6.08367e-05	6.08802e-05	5.87567e-05	3.64044e-06		41	5.56048e-05	43.6635		59
SYNPCC7002_A0521	2.58027e-05	1.32007e-05	1.76511e-05	1.88848e-05	6.39094e-06		30	4.56455e-05	36.1011		15	1.61091e-05	18.0505		6	1.64842e-05	7.22022		7	5.10156e-05	8.42359		51	2.14106e-05	61.3718		29	1.54537e-05	34.8977		14	1.7965e-05	16.8472		9	2.21845e-05	10.8303		1.8975e-05	2.15872e-05	1.62347e-05	1.89323e-05	2.6765e-06		10	1.35621e-05	12.0337		17
SYNPCC7002_A0522	0.000163417	0.000124464	0.000103385	0.000130422	3.04563e-05		223	0.000339298	173.676		177	0.000190087	137.85		74	0.000203306	57.6324		31	0.000225926	24.1433		412	0.000172964	320.872		589	0.000313869	458.723		118	0.00015142	91.9003		98	0.000241565	76.324		0.000158916	0.000172698	0.000151524	0.000161046	1.07464e-05		128	0.000173595	99.6885		151
SYNPCC7002_A0523	5.6981e-05	4.1488e-05	8.06907e-05	5.97199e-05	1.97444e-05		28	4.26025e-05	37.3333		89	9.55804e-05	118.667		16	4.3958e-05	21.3333		10	7.28794e-05	13.3333		54	2.267e-05	72		81	4.31637e-05	108		29	3.72133e-05	38.6667		18	4.43691e-05	24		3.55782e-05	2.0606e-05	3.65281e-05	3.09041e-05	8.93106e-06		28	3.7974e-05	37.3333		38
SYNPCC7002_A0524	1.18262e-05	5.65745e-06	0	5.8279e-06	5.91496e-06		4	6.08607e-06	10.4987		8	8.5915e-06	20.9974		7	1.92316e-05	18.3727		1	7.28794e-06	2.62467		13	5.4576e-06	34.1207		23	1.22564e-05	60.3675		5	6.41609e-06	13.1234		3	7.39485e-06	7.87402		7.11563e-06	1.37373e-05	2.43521e-05	1.50684e-05	8.69498e-06		8	1.08497e-05	20.9974		7
SYNPCC7002_A0525	0.000234375	0.000220641	0.000345457	0.000266824	6.84435e-05		111	0.000168888	110.778		285	0.000306072	284.431		121	0.000332432	120.758		35	0.000255078	34.9301		384	0.000161209	383.234		306	0.000163063	305.389		166	0.000213014	165.669		81	0.000199661	80.8383		0.000192122	0.000128542	0.000181288	0.000167317	3.40144e-05		118	0.000160033	117.764		166
SYNPCC7002_A0526	0.000302107	0.000435624	0.000519446	0.000419059	0.000109613		195	0.000296696	178.082		476	0.000511194	434.703		184	0.000505517	168.037		51	0.000371685	46.5753		752	0.000315701	686.758		532	0.000283495	485.845		295	0.000378549	269.406		110	0.000271144	100.457		0.000305972	0.000144242	0.000294931	0.000248382	9.03565e-05		128	0.000173595	116.895		213
SYNPCC7002_A0527	2.15023e-05	2.45156e-05	5.29533e-05	3.29904e-05	1.73539e-05		25	3.80379e-05	19.1131		34	3.65139e-05	25.9939		9	2.47264e-05	6.88073		5	3.64397e-05	3.82263		90	3.77834e-05	68.8073		99	5.27556e-05	75.6881		32	4.1063e-05	24.4648		12	2.95794e-05	9.17431		3.55782e-05	3.53246e-05	2.16463e-05	3.08497e-05	7.97136e-06		25	3.39053e-05	19.1131		26
SYNPCC7002_A0528	0.00014514	0.00010372	0.000148774	0.000132545	2.50288e-05		75	0.000114114	119.048		156	0.000167534	247.619		48	0.000131874	76.1905		13	9.47432e-05	20.6349		187	7.85055e-05	296.825		196	0.000104445	311.111		94	0.000120622	149.206		71	0.000175011	112.698		0.000208725	0.000175642	0.000171818	0.000185395	2.0295e-05		107	0.000145115	169.841		68
SYNPCC7002_A0529	0.000175243	9.42909e-05	0.000131122	0.000133552	4.05309e-05		154	0.000234314	105.407		121	0.000129946	82.82		51	0.000140116	34.9076		26	0.000189486	17.796		310	0.000130143	212.183		388	0.000206759	265.572		111	0.000142437	75.9754		82	0.000202126	56.1259		0.000132825	0.00019821	0.000182641	0.000171225	3.41545e-05		129	0.000174952	88.2957		116
SYNPCC7002_A0530	0.000213947	0.000177267	0.000194162	0.000195125	1.83593e-05		160	0.000243443	380.952		191	0.000205122	454.762		66	0.000181327	157.143		21	0.000153047	50		400	0.000167926	952.381		345	0.000183845	821.429		168	0.000215581	400		160	0.000394392	380.952		0.000296485	0.000168773	0.000166406	0.000210555	7.44271e-05		110	0.000149183	261.905		122
SYNPCC7002_A0531	0.000405318	0.000222526	0.000335371	0.000321072	9.22306e-05		303	0.00046102	128.173		418	0.000448906	176.819		93	0.000255506	39.3401		40	0.000291518	16.9205		438	0.000183879	185.279		500	0.000266442	211.506		208	0.000266909	87.9865		210	0.000517639	88.8325		0.000384244	0.000411139	0.000347694	0.000381026	3.18446e-05		220	0.000298367	93.0626		263
SYNPCC7002_A0532	0.000109662	0.000101834	0.000100863	0.00010412	4.82384e-06		59	8.97695e-05	101.9		86	9.23586e-05	148.532		34	9.34107e-05	58.7219		13	9.47432e-05	22.4525		204	8.56424e-05	352.332		180	9.59193e-05	310.881		71	9.11085e-05	122.625		60	0.000147897	103.627		0.000116222	0.000124617	0.000120408	0.000120416	4.19761e-06		53	7.18793e-05	91.5371		55
SYNPCC7002_A0533	0.000280604	0.000443167	0.000380759	0.000368177	8.20085e-05		383	0.000582741	269.339		547	0.000587444	384.669		139	0.000381885	97.7496		63	0.00045914	44.3038		877	0.000368178	616.737		957	0.000509971	672.996		326	0.000418329	229.255		229	0.000564473	161.041		0.000365269	0.000355208	0.000278696	0.000333058	4.73465e-05		256	0.000347191	180.028		279
SYNPCC7002_A0534	1.39765e-05	3.01731e-05	1.26079e-05	1.89192e-05	9.77018e-06		30	4.56455e-05	24.3902		33	3.54399e-05	26.8293		5	1.37369e-05	4.06504		4	2.91518e-05	3.25203		74	3.10663e-05	60.1626		55	2.93087e-05	44.7154		35	4.49126e-05	28.4553		9	2.21845e-05	7.31707		2.84625e-05	1.76623e-05	2.43521e-05	2.34923e-05	5.45122e-06		36	4.88237e-05	29.2683		23
SYNPCC7002_A0535	9.67601e-06	1.13149e-05	1.51295e-05	1.20401e-05	2.79815e-06		5	7.60758e-06	14.245		13	1.39612e-05	37.037		0	0	0		0	0	0		41	1.72124e-05	116.809		26	1.3855e-05	74.0741		7	8.98252e-06	19.943		5	1.23247e-05	14.245		7.11563e-06	6.86866e-06	1.89405e-05	1.09749e-05	6.8995e-06		16	2.16994e-05	45.584		9
SYNPCC7002_A0536	1.61267e-05	1.13149e-05	7.56475e-06	1.16688e-05	4.29192e-06		1	1.52152e-06	4.90196		10	1.07394e-05	49.0196		4	1.09895e-05	19.6078		0	0	0		18	7.55668e-06	88.2353		10	5.32885e-06	49.0196		7	8.98252e-06	34.3137		5	1.23247e-05	24.5098		2.37188e-06	1.6681e-05	1.75876e-05	1.22135e-05	8.53515e-06		4	5.42485e-06	19.6078		8
SYNPCC7002_A0537	2.15023e-06	1.32007e-05	5.04317e-06	6.79804e-06	5.73045e-06		14	2.13012e-05	69.6517		4	4.29575e-06	19.9005		4	1.09895e-05	19.9005		0	0	0		25	1.04954e-05	124.378		11	5.86173e-06	54.7264		10	1.28322e-05	49.7512		6	1.47897e-05	29.8507		2.37188e-06	1.17749e-05	2.70579e-06	5.61751e-06	5.33503e-06		5	6.78107e-06	24.8756		10
SYNPCC7002_A0538	1.9352e-05	5.46887e-05	2.52158e-05	3.30855e-05	1.89372e-05		41	6.23822e-05	30.438		50	5.36969e-05	37.1195		14	3.84632e-05	10.3935		8	5.83035e-05	5.93912		169	7.09488e-05	125.464		89	4.74268e-05	66.0728		44	5.64616e-05	32.6652		9	2.21845e-05	6.68151		3.795e-05	2.55122e-05	3.7881e-05	3.37811e-05	7.16116e-06		45	6.10296e-05	33.4076		37
SYNPCC7002_A0539	9.67601e-06	7.54327e-06	1.76511e-05	1.16235e-05	5.32789e-06		7	1.06506e-05	13.41		12	1.28872e-05	22.9885		3	8.24212e-06	5.74713		1	7.28794e-06	1.91571		7	2.93871e-06	13.41		23	1.22564e-05	44.0613		3	3.84965e-06	5.74713		6	1.47897e-05	11.4943		9.48751e-06	1.47186e-05	9.47026e-06	1.12254e-05	3.02514e-06		3	4.06864e-06	5.74713		1
SYNPCC7002_A0540	3.76289e-05	3.58305e-05	2.01727e-05	3.12107e-05	9.60142e-06		29	4.4124e-05	60.0414		20	2.14787e-05	41.4079		14	3.84632e-05	28.9855		10	7.28794e-05	20.7039		76	3.1906e-05	157.35		73	3.89006e-05	151.139		20	2.56644e-05	41.4079		45	0.000110923	93.1677		4.98094e-05	1.76623e-05	2.29992e-05	3.0157e-05	1.72274e-05		21	2.84805e-05	43.4783		35
SYNPCC7002_A0541	1.39765e-05	7.54327e-06	5.04317e-06	8.8543e-06	4.60869e-06		28	4.26025e-05	43.4109		20	2.14787e-05	31.0078		5	1.37369e-05	7.75194		3	2.18638e-05	4.65116		44	1.84719e-05	68.2171		69	3.67691e-05	106.977		18	2.30979e-05	27.907		42	0.000103528	65.1163		3.08344e-05	3.53246e-05	1.35289e-05	2.65626e-05	1.15086e-05		20	2.71243e-05	31.0078		24
SYNPCC7002_A0542	0.000882668	0.000927822	0.0013314	0.0010473	0.000247073		116	0.000176496	424.908		1350	0.00144982	4945.05		428	0.00117588	1567.77		128	0.000932856	468.864		894	0.000375315	3274.73		1082	0.000576581	3963.37		336	0.000431161	1230.77		371	0.000914496	1358.97		0.00108158	0.000511225	0.000936203	0.000843001	0.000296378		148	0.00020072	542.125		486
SYNPCC7002_A0543	0.000249426	0.000273444	0.000274853	0.000265907	1.42906e-05		258	0.000392551	1011.76		236	0.000253449	925.49		161	0.000442327	631.373		57	0.000415413	223.529		626	0.000262804	2454.9		995	0.00053022	3901.96		249	0.000319521	976.471		423	0.00104267	1658.82		0.000324947	0.000288484	0.000223228	0.000278886	5.15345e-05		208	0.000282092	815.686		268
SYNPCC7002_A0544	2.58027e-05	3.01731e-05	1.51295e-05	2.37018e-05	7.73872e-06		43	6.54252e-05	129.129		41	4.40314e-05	123.123		8	2.1979e-05	24.024		1	7.28794e-06	3.003		72	3.02267e-05	216.216		96	5.11569e-05	288.288		33	4.23462e-05	99.0991		34	8.38082e-05	102.102		7.11563e-06	1.76623e-05	2.16463e-05	1.54747e-05	7.50827e-06		19	2.57681e-05	57.0571		31
SYNPCC7002_A0545	0.00014299	0.00014898	9.58202e-05	0.000129263	2.9117e-05		197	0.000299739	602.446		182	0.000195457	556.575		77	0.000211548	235.474		75	0.000546595	229.358		300	0.000125945	917.431		532	0.000283495	1626.91		115	0.00014757	351.682		84	0.000207056	256.881		0.000123338	8.73302e-05	0.000113643	0.000108104	1.86319e-05		84	0.000113922	256.881		79
SYNPCC7002_A0546	0.000116112	0.000109377	9.07771e-05	0.000105422	1.31225e-05		116	0.000176496	449.612		90	9.66544e-05	348.837		61	0.00016759	236.434		33	0.000240502	127.907		236	9.90764e-05	914.729		548	0.000292021	2124.03		101	0.000129605	391.473		183	0.000451086	709.302		0.000104363	0.000100086	0.000151524	0.000118658	2.85434e-05		109	0.000147827	422.481		107
SYNPCC7002_A0547	1.07511e-05	2.0744e-05	1.76511e-05	1.63821e-05	5.11587e-06		14	2.13012e-05	20.3785		18	1.93309e-05	26.2009		14	3.84632e-05	20.3785		3	2.18638e-05	4.36681		46	1.93115e-05	66.9578		75	3.99664e-05	109.17		17	2.18147e-05	24.7453		12	2.95794e-05	17.4672		7.11563e-06	2.0606e-05	1.75876e-05	1.51031e-05	7.08006e-06		16	2.16994e-05	23.2897		12
SYNPCC7002_A0548	0.000105361	0.000113149	9.32986e-05	0.000103936	1.00016e-05		131	0.000199319	123.005		113	0.000121355	106.103		43	0.000118137	40.3756		22	0.000160335	20.6573		283	0.000118808	265.728		241	0.000128425	226.291		72	9.23917e-05	67.6056		36	8.87381e-05	33.8028		0.000101991	8.83114e-05	7.7115e-05	8.9139e-05	1.24585e-05		82	0.00011121	76.9953		53
SYNPCC7002_A0549	8.49339e-05	8.48618e-05	4.28669e-05	7.08875e-05	2.42666e-05		181	0.000275394	262.319		79	8.48411e-05	114.493		37	0.000101653	53.6232		35	0.000255078	50.7246		202	8.48027e-05	292.754		443	0.000236068	642.029		111	0.000142437	160.87		149	0.000367277	215.942		9.48751e-05	0.000179567	0.000128525	0.000134322	4.26423e-05		96	0.000130197	139.13		111
SYNPCC7002_A0550	0.000312858	0.000445053	0.000360587	0.000372832	6.69429e-05		274	0.000416896	186.776		377	0.000404874	256.987		182	0.000500022	124.063		60	0.000437276	40.8998		1008	0.000423174	687.117		878	0.000467873	598.5		372	0.000477357	253.579		188	0.00046341	128.153		0.000284625	0.000369927	0.000305754	0.000320102	4.44238e-05		331	0.000448907	225.631		350
SYNPCC7002_A0551	0.000133314	0.000173495	0.000173989	0.000160266	2.33426e-05		165	0.00025105	172.956		190	0.000204048	199.161		56	0.000153853	58.7002		38	0.000276942	39.8323		270	0.00011335	283.019		392	0.000208891	410.901		109	0.000139871	114.256		72	0.000177476	75.4717		0.000132825	0.000104992	0.00010282	0.000113546	1.67316e-05		83	0.000112566	87.0021		83
SYNPCC7002_A0552	8.81592e-05	0.000116921	0.000121036	0.000108705	1.7912e-05		104	0.000158238	152.047		108	0.000115985	157.895		51	0.000140116	74.5614		21	0.000153047	30.7018		212	8.90009e-05	309.942		301	0.000160398	440.058		99	0.000127039	144.737		77	0.000189801	112.573		8.06438e-05	8.73302e-05	8.25266e-05	8.35002e-05	3.44786e-06		68	9.22225e-05	99.4152		67
SYNPCC7002_A0553	0.000136539	0.000137665	0.000136166	0.00013679	7.80323e-07		132	0.00020084	250		185	0.000198678	350.379		76	0.0002088	143.939		49	0.000357109	92.803		344	0.000144417	651.515		397	0.000211555	751.894		120	0.000153986	227.273		114	0.000281004	215.909		0.00011385	0.000119711	0.000116349	0.000116637	2.94103e-06		86	0.000116634	162.879		120
SYNPCC7002_A0554	9.13846e-05	4.1488e-05	5.29533e-05	6.19419e-05	2.61346e-05		33	5.021e-05	51.8868		39	4.18836e-05	61.3208		21	5.76948e-05	33.0189		11	8.01673e-05	17.2956		125	5.24769e-05	196.541		123	6.55448e-05	193.396		48	6.15944e-05	75.4717		35	8.62732e-05	55.0314		0.000106734	8.14427e-05	0.00010282	9.69991e-05	1.36136e-05		56	7.5948e-05	88.0503		50
SYNPCC7002_A0555	0.00056766	0.000460139	0.000489187	0.000505662	5.56211e-05		69	0.000104985	216.981		407	0.000437093	1279.87		85	0.000233527	267.296		15	0.000109319	47.1698		986	0.000413938	3100.63		389	0.000207292	1223.27		464	0.000595413	1459.12		73	0.000179941	229.56		0.000913173	0.0009989	0.00076168	0.000891251	0.00012012		413	0.000560116	1298.74		530
SYNPCC7002_A0556	0.000222548	0.000260243	0.000226943	0.000236578	2.06118e-05		199	0.000302782	430.736		218	0.000234118	471.861		100	0.000274737	216.45		44	0.000320669	95.2381		549	0.000230479	1188.31		713	0.000379947	1543.29		238	0.000305406	515.152		303	0.000746879	655.844		0.000332063	0.000363058	0.000252991	0.000316037	5.67563e-05		172	0.000233269	372.294		205
SYNPCC7002_A0557	7.6333e-05	4.71454e-05	8.32123e-05	6.88969e-05	1.91488e-05		84	0.000127807	61.9469		62	6.65841e-05	45.7227		16	4.3958e-05	11.7994		17	0.000123895	12.5369		156	6.54912e-05	115.044		179	9.53864e-05	132.006		62	7.95595e-05	45.7227		40	9.85979e-05	29.4985		8.53876e-05	8.73302e-05	7.84679e-05	8.37285e-05	4.65825e-06		55	7.45917e-05	40.5605		63
SYNPCC7002_A0558	3.22534e-05	3.20589e-05	4.28669e-05	3.57264e-05	6.18465e-06		43	6.54252e-05	73.5043		69	7.41017e-05	117.949		18	4.94527e-05	30.7692		14	0.000102031	23.9316		102	4.28212e-05	174.359		87	4.6361e-05	148.718		43	5.51784e-05	73.5043		32	7.88783e-05	54.7009		4.50657e-05	4.61182e-05	3.24695e-05	4.12178e-05	7.59451e-06		15	2.03432e-05	25.641		43
SYNPCC7002_A0559	9.24597e-05	0.000116921	0.000108428	0.000105936	1.24194e-05		77	0.000117157	31.0359		89	9.55804e-05	35.8726		40	0.000109895	16.1225		17	0.000123895	6.85208		216	9.06801e-05	87.0617		111	5.91502e-05	44.74		76	9.75245e-05	30.6328		32	7.88783e-05	12.898		9.01313e-05	0.000109899	0.000123113	0.000107714	1.65992e-05		87	0.000117991	35.0665		94
SYNPCC7002_A0560	4.30045e-05	4.90313e-05	3.0259e-05	4.07649e-05	9.58442e-06		51	7.75973e-05	220.779		27	2.89963e-05	116.883		13	3.57159e-05	56.2771		8	5.83035e-05	34.632		119	4.9958e-05	515.152		151	8.04656e-05	653.68		63	8.08427e-05	272.727		19	4.6834e-05	82.2511		6.87844e-05	0.000106955	0.000104173	9.33041e-05	2.12801e-05		69	9.35787e-05	298.701		72
SYNPCC7002_A0561	7.95583e-05	7.73185e-05	7.06044e-05	7.58271e-05	4.65958e-06		119	0.00018106	347.953		113	0.000121355	330.409		39	0.000107148	114.035		10	7.28794e-05	29.2398		214	8.98405e-05	625.731		281	0.000149741	821.637		83	0.000106507	242.69		52	0.000128177	152.047		6.64126e-05	6.08367e-05	9.33497e-05	7.3533e-05	1.73867e-05		68	9.22225e-05	198.83		92
SYNPCC7002_A0562	8.70841e-05	0.000113149	9.07771e-05	9.70034e-05	1.41039e-05		118	0.000179539	148.99		165	0.0001772	208.333		45	0.000123632	56.8182		19	0.000138471	23.9899		269	0.00011293	339.646		210	0.000111906	265.152		94	0.000120622	118.687		27	6.65536e-05	34.0909		0.000118594	6.08367e-05	9.47026e-05	9.13777e-05	2.90218e-05		106	0.000143759	133.838		129
SYNPCC7002_A0563	4.83801e-05	6.41178e-05	8.57339e-05	6.60773e-05	1.87538e-05		85	0.000129329	32.2703		80	8.5915e-05	30.3721		27	7.41791e-05	10.2506		7	5.10156e-05	2.65756		136	5.70949e-05	51.6325		80	4.26308e-05	30.3721		72	9.23917e-05	27.3349		22	5.42289e-05	8.35232		6.64126e-05	5.29868e-05	6.76447e-05	6.2348e-05	8.13041e-06		54	7.32355e-05	20.5011		57
SYNPCC7002_A0564	0.000228999	0.000209326	0.000194162	0.000210829	1.74671e-05		310	0.00047167	314.083		258	0.000277076	261.398		60	0.000164842	60.7903		53	0.000386261	53.6981		435	0.00018262	440.729		458	0.000244061	464.032		249	0.000319521	252.28		149	0.000367277	150.963		0.000320203	0.000361095	0.000284108	0.000321802	3.85187e-05		181	0.000245475	183.384		214
SYNPCC7002_A0565	4.19294e-05	2.82873e-05	3.78238e-05	3.60135e-05	6.99892e-06		49	7.45543e-05	96.0784		54	5.79926e-05	105.882		21	5.76948e-05	41.1765		5	3.64397e-05	9.80392		128	5.37364e-05	250.98		83	4.42294e-05	162.745		29	3.72133e-05	56.8627		8	1.97196e-05	15.6863		2.37188e-05	2.55122e-05	3.65281e-05	2.85864e-05	6.93599e-06		40	5.42485e-05	78.4314		28
SYNPCC7002_A0566	0.000133314	0.000133893	0.00015886	0.000142022	1.45846e-05		127	0.000193233	264.583		124	0.000133168	258.333		36	9.89054e-05	75		26	0.000189486	54.1667		187	7.85055e-05	389.583		214	0.000114037	445.833		90	0.00011549	187.5		67	0.000165152	139.583		9.01313e-05	7.45741e-05	0.000127172	9.72925e-05	2.70203e-05		48	6.50983e-05	100		49
SYNPCC7002_A0567	7.95583e-05	0.000118807	0.000148774	0.000115713	3.47111e-05		99	0.00015063	284.483		111	0.000119207	318.966		41	0.000112642	117.816		27	0.000196774	77.5862		203	8.52225e-05	583.333		223	0.000118833	640.805		58	7.44266e-05	166.667		57	0.000140502	163.793		0.000130453	7.75178e-05	5.68216e-05	8.82642e-05	3.79739e-05		41	5.56048e-05	117.816		55
SYNPCC7002_A0568	8.6009e-05	7.35469e-05	8.32123e-05	8.09227e-05	6.53894e-06		84	0.000127807	157.303		78	8.37671e-05	146.067		23	6.31896e-05	43.0712		25	0.000182198	46.8165		155	6.50714e-05	290.262		61	3.2506e-05	114.232		33	4.23462e-05	61.7978		25	6.16237e-05	46.8165		6.16688e-05	3.23808e-05	7.57621e-05	5.66039e-05	2.21297e-05		46	6.23858e-05	86.1423		52
SYNPCC7002_A0569	0.000108586	0.000179153	0.000113471	0.000133737	3.94071e-05		233	0.000354513	652.661		120	0.000128872	336.134		53	0.000145611	148.459		36	0.000262366	100.84		501	0.000210328	1403.36		474	0.000252587	1327.73		161	0.000206598	450.98		59	0.000145432	165.266		0.000144685	0.000158961	0.00012176	0.000141802	1.87668e-05		99	0.000134265	277.311		125
SYNPCC7002_A0570	1.39765e-05	1.13149e-05	2.26943e-05	1.59952e-05	5.95222e-06		22	3.34734e-05	43.3925		19	2.04048e-05	37.4753		8	2.1979e-05	15.7791		0	0	0		39	1.63728e-05	76.9231		52	2.771e-05	102.564		19	2.43811e-05	37.4753		21	5.17639e-05	41.4201		1.18594e-05	4.51369e-05	2.02934e-05	2.57632e-05	1.72999e-05		22	2.98367e-05	43.3925		11
SYNPCC7002_A0571	3.97792e-05	7.35469e-05	5.04317e-05	5.45859e-05	1.72629e-05		34	5.17316e-05	63.3147		96	0.000103098	178.771		13	3.57159e-05	24.2086		12	8.74553e-05	22.3464		113	4.74391e-05	210.428		101	5.38214e-05	188.082		48	6.15944e-05	89.3855		49	0.000120782	91.2477		5.21813e-05	4.90619e-05	4.87042e-05	4.99825e-05	1.91263e-06		67	9.08663e-05	124.767		52
SYNPCC7002_A0572	0.000354787	0.000165952	0.000214335	0.000245025	9.80872e-05		169	0.000257136	880.208		224	0.000240562	1166.67		77	0.000211548	401.042		17	0.000123895	88.5417		960	0.000403023	5000		517	0.000275501	2692.71		246	0.000315672	1281.25		88	0.000216915	458.333		0.000355782	0.000506319	0.00036934	0.00041048	8.3275e-05		434	0.000588597	2260.42		285
SYNPCC7002_A0573	0.00038059	0.000228184	0.000171468	0.000260081	0.000108148		204	0.000310389	957.746		191	0.000205122	896.714		75	0.000206053	352.113		20	0.000145759	93.8967		1004	0.000421495	4713.62		630	0.000335717	2957.75		325	0.000417046	1525.82		44	0.000108458	206.573		0.000320203	0.000470013	0.000487042	0.000425753	9.18041e-05		482	0.000653695	2262.91		290
SYNPCC7002_A0574	0.000459073	0.000793929	0.000743868	0.000665623	0.00018062		395	0.000600999	196.517		657	0.000705577	326.866		299	0.000821465	148.756		100	0.000728794	49.7512		1987	0.000834173	988.557		1473	0.000784939	732.836		565	0.000725018	281.095		213	0.000525034	105.97		0.000453029	0.000344414	0.00043022	0.000409221	5.72711e-05		368	0.000499087	183.085		383
SYNPCC7002_A0575	0.00112564	0.00101834	0.000897684	0.00101389	0.000114045		246	0.000374293	1223.88		887	0.000952582	4412.94		446	0.00122533	2218.91		151	0.00110048	751.244		3731	0.00156633	18562.2		1582	0.000843024	7870.65		883	0.00113308	4393.03		353	0.000870127	1756.22		0.00103414	0.00114707	0.00106879	0.00108333	5.7852e-05		745	0.00101038	3706.47		916
SYNPCC7002_A0576	4.08543e-05	2.0744e-05	3.0259e-05	3.06191e-05	1.006e-05		41	6.23822e-05	46.9645		26	2.79224e-05	29.7824		4	1.09895e-05	4.5819		2	1.45759e-05	2.29095		62	2.60286e-05	71.0195		78	4.1565e-05	89.3471		40	5.13287e-05	45.819		30	7.39485e-05	34.3643		1.8975e-05	4.61182e-05	2.43521e-05	2.98151e-05	1.43726e-05		17	2.30556e-05	19.4731		26
SYNPCC7002_A0577	0.000118262	0.000116921	0.000126079	0.000120421	4.94608e-06		214	0.000325605	156.433		154	0.000165386	112.573		43	0.000118137	31.4327		16	0.000116607	11.6959		346	0.000145256	252.924		210	0.000111906	153.509		85	0.000109074	62.1345		35	8.62732e-05	25.5848		8.53876e-05	0.000112842	0.000100114	9.9448e-05	1.37395e-05		109	0.000147827	79.6784		133
SYNPCC7002_A0578	0.000163417	0.000160294	0.000136166	0.000153292	1.49142e-05		168	0.000255615	92.562		222	0.000238414	122.314		62	0.000170337	34.1598		17	0.000123895	9.36639		483	0.000202771	266.116		297	0.000158267	163.636		131	0.000168102	72.1763		58	0.000142967	31.9559		0.000147056	0.000199191	0.00015423	0.000166826	2.82578e-05		127	0.000172239	69.9725		117
SYNPCC7002_A0579	0.000337585	0.000339447	0.000305112	0.000327381	1.93086e-05		195	0.000296696	232.975		309	0.000331847	369.176		128	0.000351664	152.927		35	0.000255078	41.816		738	0.000309824	881.72		552	0.000294152	659.498		243	0.000311822	290.323		185	0.000456015	221.027		0.000486235	0.000370908	0.000385575	0.000414239	6.27798e-05		236	0.000320066	281.959		339
SYNPCC7002_A0580	9.13846e-05	0.000145208	0.000118514	0.000118369	2.6912e-05		190	0.000289088	196.078		152	0.000163238	156.863		46	0.000126379	47.4716		37	0.000269654	38.1837		264	0.000110831	272.446		330	0.000175852	340.557		100	0.000128322	103.199		135	0.000332768	139.319		0.000120966	7.55553e-05	0.000108232	0.000101584	2.34236e-05		85	0.000115278	87.7193		129
SYNPCC7002_A0581	8.49339e-05	7.16611e-05	6.0518e-05	7.2371e-05	1.22234e-05		86	0.00013085	72.2082		90	9.66544e-05	75.5668		21	5.76948e-05	17.6322		12	8.74553e-05	10.0756		114	4.7859e-05	95.7179		112	5.96831e-05	94.0386		45	5.77448e-05	37.7834		46	0.000113388	38.623		6.40407e-05	6.96679e-05	8.65852e-05	7.34313e-05	1.1734e-05		36	4.88237e-05	30.2267		49
SYNPCC7002_A0582	2.68778e-05	2.26298e-05	4.79101e-05	3.24726e-05	1.3537e-05		12	1.82582e-05	61.5385		38	4.08096e-05	194.872		13	3.57159e-05	66.6667		2	1.45759e-05	10.2564		37	1.55332e-05	189.744		83	4.42294e-05	425.641		33	4.23462e-05	169.231		50	0.000123247	256.41		6.16688e-05	1.07936e-05	3.11166e-05	3.45263e-05	2.56084e-05		7	9.49349e-06	35.8974		21
SYNPCC7002_A0583	0.000249426	0.00018481	0.000153817	0.000196018	4.87801e-05		70	0.000106506	55.0314		194	0.000208344	152.516		105	0.000288474	82.5472		28	0.000204062	22.0126		490	0.00020571	385.22		365	0.000194503	286.95		190	0.000243811	149.371		75	0.000184871	58.9623		0.000275138	0.000256103	0.000252991	0.000261411	1.19894e-05		243	0.00032956	191.038		260
SYNPCC7002_A0584	0.000112887	0.000118807	6.55612e-05	9.90848e-05	2.91828e-05		38	5.78176e-05	21.5054		112	0.000120281	63.3843		32	8.7916e-05	18.1098		18	0.000131183	10.1868		224	9.40387e-05	126.769		204	0.000108709	115.45		112	0.00014372	63.3843		53	0.000130642	29.9943		0.000106734	0.000220778	0.000152877	0.00016013	5.73669e-05		93	0.000126128	52.6316		106
SYNPCC7002_A0585	0.000125788	0.000182924	0.000181554	0.000163422	3.25992e-05		221	0.000336255	124.647		235	0.000252375	132.544		83	0.000228032	46.8133		23	0.000167623	12.9724		394	0.000165407	222.222		386	0.000205694	217.71		132	0.000169385	74.4501		86	0.000211986	48.5054		7.59001e-05	0.000132467	0.000152877	0.000120415	3.98787e-05		114	0.000154608	64.2978		102
SYNPCC7002_A0586	6.45068e-05	4.33738e-05	4.03454e-05	4.94086e-05	1.31627e-05		152	0.000231271	344.671		214	0.000229823	485.261		20	5.49475e-05	45.3515		12	8.74553e-05	27.2109		87	3.65239e-05	197.279		108	5.75516e-05	244.898		56	7.18602e-05	126.984		28	6.90186e-05	63.4921		8.06438e-05	3.43433e-05	7.03505e-05	6.17792e-05	2.43112e-05		120	0.000162746	272.109		40
SYNPCC7002_A0587	5.16054e-05	9.05192e-05	0.000113471	8.51987e-05	3.12743e-05		391	0.000594913	122.494		997	0.00107072	312.343		82	0.000225285	25.6892		35	0.000255078	10.9649		215	9.02603e-05	67.3559		293	0.000156135	91.792		73	9.36749e-05	22.8697		78	0.000192266	24.4361		0.000101991	0.000109899	5.81745e-05	9.00213e-05	2.78621e-05		346	0.00046925	108.396		61
SYNPCC7002_A0588	0	0	7.56475e-06	2.52158e-06	4.36751e-06		25	3.80379e-05	63.1313		5	5.36969e-06	12.6263		0	0	0		0	0	0		4	1.67926e-06	10.101		3	1.59865e-06	7.57576		2	2.56644e-06	5.05051		3	7.39485e-06	7.57576		2.37188e-06	0	0	7.90626e-07	1.3694e-06		86	0.000116634	217.172		1
SYNPCC7002_A0589	6.45068e-06	3.77164e-06	1.00863e-05	6.76955e-06	3.16941e-06		86	0.00013085	75.6376		4	4.29575e-06	3.51803		5	1.37369e-05	4.39754		2	1.45759e-05	1.75901		9	3.77834e-06	7.91557		13	6.9275e-06	11.4336		7	8.98252e-06	6.15655		2	4.9299e-06	1.75901		4.74375e-06	1.56998e-05	2.70579e-06	7.71645e-06	6.98848e-06		567	0.000768973	498.681		4
SYNPCC7002_A0590	1.39765e-05	5.65745e-06	5.04317e-06	8.2257e-06	4.98977e-06		19	2.89088e-05	60.3175		20	2.14787e-05	63.4921		6	1.64842e-05	19.0476		7	5.10156e-05	22.2222		93	3.90428e-05	295.238		19	1.01248e-05	60.3175		7	8.98252e-06	22.2222		18	4.43691e-05	57.1429		1.8975e-05	7.8499e-06	8.11737e-06	1.16474e-05	6.34729e-06		0	0	0		8
SYNPCC7002_A0591	1.72018e-05	1.32007e-05	7.56475e-06	1.26558e-05	4.84158e-06		42	6.39037e-05	31.4607		26	2.79224e-05	19.4757		5	1.37369e-05	3.74532		9	6.55915e-05	6.74157		32	1.34341e-05	23.97		39	2.07825e-05	29.2135		7	8.98252e-06	5.24345		15	3.69742e-05	11.236		4.74375e-06	1.76623e-05	3.92339e-05	2.05467e-05	1.74251e-05		8	1.08497e-05	5.99251		13
SYNPCC7002_A0592	0.000170943	0.000209326	0.000181554	0.000187274	1.98205e-05		254	0.000386465	233.242		221	0.00023734	202.938		101	0.000277485	92.7456		47	0.000342533	43.1589		570	0.000239295	523.416		886	0.000472136	813.59		172	0.000220713	157.943		118	0.000290864	108.356		0.000177891	0.000275728	0.000182641	0.000212086	5.51662e-05		186	0.000252256	170.799		148
SYNPCC7002_A0593	2.15023e-05	1.50865e-05	2.01727e-05	1.89205e-05	3.3862e-06		48	7.30328e-05	181.818		47	5.04751e-05	178.03		9	2.47264e-05	34.0909		4	2.91518e-05	15.1515		68	2.85475e-05	257.576		82	4.36966e-05	310.606		15	1.92483e-05	56.8182		15	3.69742e-05	56.8182		9.48751e-06	1.96248e-05	2.5705e-05	1.82724e-05	8.19288e-06		12	1.62746e-05	45.4545		14
SYNPCC7002_A0594	3.87041e-05	4.71454e-05	6.80828e-05	5.13108e-05	1.51258e-05		74	0.000112592	81.1404		87	9.34326e-05	95.3947		15	4.12106e-05	16.4474		6	4.37276e-05	6.57895		80	3.35852e-05	87.7193		137	7.30052e-05	150.219		40	5.13287e-05	43.8596		49	0.000120782	53.7281		4.98094e-05	7.35928e-05	4.59984e-05	5.64669e-05	1.49534e-05		14	1.8987e-05	15.3509		28
SYNPCC7002_A0595	0.000202121	0.000182924	0.000201727	0.000195591	1.09712e-05		161	0.000244964	222.683		226	0.00024271	312.586		109	0.000299464	150.761		47	0.000342533	65.0069		600	0.000251889	829.876		448	0.000238732	619.64		104	0.000133455	143.845		76	0.000187336	105.118		0.000149428	0.000117749	0.000140701	0.000135959	1.63635e-05		107	0.000145115	147.994		145
SYNPCC7002_A0596	0.000190295	0.000330018	0.000375716	0.000298676	9.66022e-05		263	0.000400159	128.543		418	0.000448906	204.301		97	0.000266495	47.4096		35	0.000255078	17.1065		715	0.000300168	349.462		609	0.000324527	297.654		221	0.000283591	108.016		89	0.00021938	43.4995		0.000142313	0.000194285	0.000185347	0.000173981	2.77877e-05		218	0.000295655	106.549		209
SYNPCC7002_A0597	0.000134389	6.03462e-05	4.03454e-05	7.83602e-05	4.95423e-05		22	3.34734e-05	57.7428		68	7.30277e-05	178.478		19	5.22001e-05	49.8688		14	0.000102031	36.7454		117	4.91184e-05	307.087		104	5.542e-05	272.966		62	7.95595e-05	162.73		47	0.000115853	123.36		0.000118594	7.26116e-05	8.79381e-05	9.30479e-05	2.34131e-05		34	4.61113e-05	89.2388		69
SYNPCC7002_A0598	0.000152666	5.28029e-05	7.3126e-05	9.2865e-05	5.27767e-05		39	5.93391e-05	55.3191		95	0.000102024	134.752		39	0.000107148	55.3191		19	0.000138471	26.9504		129	5.41562e-05	182.979		104	5.542e-05	147.518		75	9.62413e-05	106.383		40	9.85979e-05	56.7376		0.000173147	0.000155036	0.000123113	0.000150432	2.53325e-05		58	7.86604e-05	82.2695		98
SYNPCC7002_A0599	0.00023975	0.000181038	0.000163903	0.000194897	3.97774e-05		108	0.000164324	61.5385		231	0.00024808	131.624		55	0.000151106	31.339		20	0.000145759	11.396		376	0.000157851	214.245		393	0.000209424	223.932		168	0.000215581	95.7265		131	0.000322908	74.6439		0.000246675	0.000215872	0.000220522	0.00022769	1.66054e-05		145	0.000196651	82.6211		171
SYNPCC7002_A0600	9.99855e-05	0.000101834	0.000113471	0.000105097	7.31105e-06		125	0.00019019	171.468		104	0.000111689	142.661		43	0.000118137	58.9849		17	0.000123895	23.3196		227	9.52981e-05	311.385		319	0.00016999	437.586		83	0.000106507	113.855		53	0.000130642	72.7023		8.30157e-05	5.39681e-05	0.000105526	8.08365e-05	2.58478e-05		78	0.000105785	106.996		66
SYNPCC7002_A0601	5.48308e-05	6.78894e-05	3.78238e-05	5.35147e-05	1.5076e-05		95	0.000144544	165.794		58	6.22884e-05	101.222		27	7.41791e-05	47.1204		15	0.000109319	26.178		270	0.00011335	471.204		305	0.00016253	532.286		71	9.11085e-05	123.909		37	9.12031e-05	64.5724		5.45532e-05	5.20056e-05	6.22331e-05	5.6264e-05	5.32407e-06		97	0.000131553	169.284		91
SYNPCC7002_A0602	4.30045e-05	3.01731e-05	2.26943e-05	3.19573e-05	1.0272e-05		85	0.000129329	404.762		42	4.51054e-05	200		22	6.04422e-05	104.762		13	9.47432e-05	61.9048		27	1.1335e-05	128.571		101	5.38214e-05	480.952		21	2.69476e-05	100		56	0.000138037	266.667		7.11563e-05	4.70994e-05	4.87042e-05	5.56533e-05	1.345e-05		16	2.16994e-05	76.1905		16
SYNPCC7002_A0603	0.000120413	0.000118807	0.000141209	0.000126809	1.24961e-05		376	0.00057209	380.952		171	0.000183643	173.252		78	0.000214295	79.0274		16	0.000116607	16.2107		219	9.19396e-05	221.884		80	4.26308e-05	81.0537		94	0.000120622	95.2381		15	3.69742e-05	15.1976		0.000118594	9.81238e-05	9.60555e-05	0.000104258	1.24585e-05		67	9.08663e-05	67.8825		90
SYNPCC7002_A0604	4.94552e-05	6.03462e-05	3.27806e-05	4.75273e-05	1.38835e-05		32	4.86885e-05	61.657		45	4.83272e-05	86.7052		15	4.12106e-05	28.9017		5	3.64397e-05	9.63391		154	6.46516e-05	296.724		109	5.80844e-05	210.019		47	6.03112e-05	90.5588		23	5.66938e-05	44.316		5.69251e-05	0.000150129	7.57621e-05	9.42722e-05	4.92821e-05		78	0.000105785	150.289		90
SYNPCC7002_A0605	7.95583e-05	0.000118807	0.000100863	9.97427e-05	1.96481e-05		132	0.00020084	112.821		141	0.000151425	120.513		42	0.00011539	35.8974		30	0.000218638	25.641		315	0.000132242	269.231		407	0.000216884	347.863		104	0.000133455	88.8889		49	0.000120782	41.8803		8.53876e-05	0.000122655	8.79381e-05	9.86601e-05	2.0819e-05		92	0.000124772	78.6325		102
SYNPCC7002_A0606	9.24597e-05	7.35469e-05	9.83418e-05	8.81161e-05	1.29556e-05		80	0.000121721	70.1754		126	0.000135316	110.526		35	9.61581e-05	30.7018		9	6.55915e-05	7.89474		160	6.71705e-05	140.351		211	0.000112439	185.088		69	8.8542e-05	60.5263		42	0.000103528	36.8421		4.98094e-05	8.14427e-05	7.57621e-05	6.90047e-05	1.68645e-05		56	7.5948e-05	49.1228		67
SYNPCC7002_A0607	1.18262e-05	9.42909e-06	1.00863e-05	1.04472e-05	1.23865e-06		33	5.021e-05	80.292		23	2.47006e-05	55.9611		8	2.1979e-05	19.4647		1	7.28794e-06	2.43309		36	1.51134e-05	87.5912		18	9.59193e-06	43.7956		7	8.98252e-06	17.0316		7	1.72546e-05	17.0316		9.48751e-06	3.92495e-06	1.48818e-05	9.43143e-06	5.47866e-06		14	1.8987e-05	34.0633		2
SYNPCC7002_A0608	7.31077e-05	9.80625e-05	9.07771e-05	8.73157e-05	1.28324e-05		78	0.000118678	112.069		134	0.000143908	192.529		46	0.000126379	66.092		26	0.000189486	37.3563		249	0.000104534	357.759		284	0.000151339	408.046		87	0.00011164	125		50	0.000123247	71.8391		0.000101991	7.35928e-05	6.76447e-05	8.10761e-05	1.83551e-05		58	7.86604e-05	83.3333		68
SYNPCC7002_A0609	3.76289e-05	2.82873e-05	4.28669e-05	3.62611e-05	7.38547e-06		34	5.17316e-05	119.298		40	4.29575e-05	140.351		16	4.3958e-05	56.1404		6	4.37276e-05	21.0526		86	3.61041e-05	301.754		80	4.26308e-05	280.702		49	6.28777e-05	171.93		23	5.66938e-05	80.7018		1.8975e-05	4.90619e-05	4.46455e-05	3.75608e-05	1.62465e-05		22	2.98367e-05	77.193		20
SYNPCC7002_A0610	7.41828e-05	6.2232e-05	6.30396e-05	6.64848e-05	6.67887e-06		89	0.000135415	61.5491		95	0.000102024	65.6985		26	7.14317e-05	17.9806		13	9.47432e-05	8.99032		144	6.04534e-05	99.5851		140	7.46039e-05	96.8188		63	8.08427e-05	43.5685		45	0.000110923	31.1203		6.87844e-05	0.000115786	7.44092e-05	8.63266e-05	2.56672e-05		75	0.000101716	51.8672		57
SYNPCC7002_A0611	2.47276e-05	4.1488e-05	2.26943e-05	2.96366e-05	1.03138e-05		107	0.000162802	87.6331		90	9.66544e-05	73.7101		19	5.22001e-05	15.561		9	6.55915e-05	7.37101		114	4.7859e-05	93.3661		218	0.000116169	178.542		39	5.00455e-05	31.941		38	9.3668e-05	31.122		3.55782e-05	1.76623e-05	2.16463e-05	2.49622e-05	9.40698e-06		20	2.71243e-05	16.38		38
SYNPCC7002_A0613	0.000116112	8.86334e-05	8.82555e-05	9.7667e-05	1.59751e-05		108	0.000164324	35.9281		115	0.000123503	38.2568		46	0.000126379	15.3027		15	0.000109319	4.99002		230	9.65576e-05	76.5136		237	0.000126294	78.8423		110	0.000141154	36.5935		51	0.000125712	16.9661		9.25032e-05	0.000157979	0.000133937	0.00012814	3.31207e-05		96	0.000130197	31.9361		136
SYNPCC7002_A0614	0.000135464	0.000109377	0.000103385	0.000116076	1.70563e-05		170	0.000258658	755.556		115	0.000123503	511.111		47	0.000129127	208.889		34	0.00024779	151.111		383	0.000160789	1702.22		326	0.00017372	1448.89		91	0.000116773	404.444		47	0.000115853	208.889		0.000123338	0.000156017	0.000100114	0.00012649	2.80843e-05		92	0.000124772	408.889		112
SYNPCC7002_A0615	0.000185995	0.000143322	0.000231986	0.000187101	4.43422e-05		125	0.00019019	74.94		163	0.000175052	97.7218		72	0.000197811	43.1655		27	0.000196774	16.1871		387	0.000162469	232.014		389	0.000207292	233.213		133	0.000170668	79.7362		82	0.000202126	49.1607		0.000187378	0.000220778	0.00022458	0.000210912	2.04696e-05		191	0.000259037	114.508		165
SYNPCC7002_A0616	5.80561e-05	7.92043e-05	5.04317e-05	6.2564e-05	1.49066e-05		45	6.84682e-05	104.167		58	6.22884e-05	134.259		30	8.24212e-05	69.4444		10	7.28794e-05	23.1481		176	7.38875e-05	407.407		128	6.82093e-05	296.296		53	6.80105e-05	122.685		14	3.45093e-05	32.4074		3.795e-05	4.51369e-05	5.54687e-05	4.61852e-05	8.80624e-06		35	4.74675e-05	81.0185		49
SYNPCC7002_A0617	5.26805e-05	9.24051e-05	6.30396e-05	6.93751e-05	2.06061e-05		35	5.32531e-05	91.1458		59	6.33623e-05	153.646		21	5.76948e-05	54.6875		10	7.28794e-05	26.0417		171	7.17884e-05	445.312		128	6.82093e-05	333.333		53	6.80105e-05	138.021		6	1.47897e-05	15.625		5.69251e-05	6.86866e-05	3.51753e-05	5.35956e-05	1.7002e-05		36	4.88237e-05	93.75		39
SYNPCC7002_A0618	0.000451547	0.000379049	0.000287461	0.000372686	8.22282e-05		614	0.000934211	420.26		486	0.000521934	332.649		152	0.000417601	104.038		63	0.00045914	43.1211		1177	0.000494123	805.613		1153	0.000614416	789.185		310	0.000397797	212.183		288	0.000709905	197.125		0.000519441	0.000527906	0.000493806	0.000513718	1.77556e-05		340	0.000461113	232.717		345
SYNPCC7002_A0619	0.000511754	0.000588375	0.000766562	0.00062223	0.000130734		749	0.00113962	568.717		648	0.000695911	492.027		301	0.000826959	228.55		174	0.0012681	132.118		1307	0.000548699	992.407		1765	0.000940542	1340.17		482	0.000618511	365.983		853	0.0021026	647.684		0.000557391	0.000492581	0.000541158	0.000530377	3.37231e-05		249	0.000337697	189.066		387
SYNPCC7002_A0620	0.000104286	6.60036e-05	7.56475e-05	8.1979e-05	1.9911e-05		30	4.56455e-05	47.619		73	7.83974e-05	115.873		22	6.04422e-05	34.9206		8	5.83035e-05	12.6984		152	6.38119e-05	241.27		194	0.00010338	307.937		80	0.000102657	126.984		57	0.000140502	90.4762		0.000137569	0.000158961	0.000117702	0.000138077	2.0634e-05		81	0.000109853	128.571		65
SYNPCC7002_A0621	0.00028598	0.000209326	0.000239551	0.000244952	3.86115e-05		172	0.000261701	141.914		243	0.000260967	200.495		74	0.000203306	61.0561		24	0.000174911	19.802		491	0.000206129	405.116		471	0.000250989	388.614		216	0.000277175	178.218		135	0.000332768	111.386		0.000327319	0.000323808	0.000294931	0.000315353	1.77727e-05		195	0.000264462	160.891		266
SYNPCC7002_A0622	0.000324684	0.00023007	0.000199205	0.00025132	6.53828e-05		208	0.000316475	224.38		213	0.000228749	229.773		64	0.000175832	69.0399		40	0.000291518	43.1499		520	0.000218304	560.949		685	0.000365026	738.943		203	0.000260493	218.986		181	0.000446156	195.254		0.000263278	0.000315959	0.000319283	0.000299507	3.14186e-05		205	0.000278024	221.143		166
SYNPCC7002_A0623	0.000123638	8.67476e-05	5.54749e-05	8.86201e-05	3.41201e-05		54	8.21619e-05	64.2857		62	6.65841e-05	73.8095		14	3.84632e-05	16.6667		1	7.28794e-06	1.19048		234	9.82368e-05	278.571		284	0.000151339	338.095		91	0.000116773	108.333		46	0.000113388	54.7619		0.000128081	0.000129523	0.000132584	0.000130063	2.2991e-06		99	0.000134265	117.857		88
SYNPCC7002_A0624	8.92344e-05	4.90313e-05	3.78238e-05	5.86965e-05	2.70338e-05		68	0.000103463	185.792		86	9.23586e-05	234.973		36	9.89054e-05	98.3607		13	9.47432e-05	35.5191		191	8.01848e-05	521.858		233	0.000124162	636.612		54	6.92938e-05	147.541		41	0.000101063	112.022		0.000123338	7.94803e-05	0.000120408	0.000107742	2.4519e-05		65	8.81539e-05	177.596		60
SYNPCC7002_A0626	0.000280604	0.000181038	0.000300069	0.000253904	6.38493e-05		159	0.000241921	82.9421		288	0.000309294	150.235		102	0.000280232	53.2081		43	0.000313381	22.4309		393	0.000164987	205.008		474	0.000252587	247.261		137	0.000175801	71.4658		163	0.000401787	85.0287		0.000367641	0.000250216	0.000304401	0.000307419	5.87708e-05		152	0.000206144	79.2906		223
SYNPCC7002_A0627	8.38588e-05	8.2976e-05	4.79101e-05	7.15816e-05	2.05049e-05		29	4.4124e-05	66.21		50	5.36969e-05	114.155		41	0.000112642	93.6073		19	0.000138471	43.379		58	2.43493e-05	132.42		93	4.95583e-05	212.329		97	0.000124472	221.461		23	5.66938e-05	52.5114		0.00016366	4.21932e-05	8.11737e-05	9.56755e-05	6.20181e-05		17	2.30556e-05	38.8128		26
SYNPCC7002_A0628	0.000490251	0.000350762	0.000441277	0.00042743	7.07681e-05		277	0.00042146	152.87		459	0.000492937	253.311		161	0.000442327	88.8521		55	0.000400837	30.3532		869	0.00036482	479.581		805	0.000428972	444.26		342	0.00043886	188.742		215	0.000529964	118.653		0.000526557	0.000466088	0.000439691	0.000477445	4.45328e-05		337	0.000457044	185.982		405
SYNPCC7002_A0629	0.000103211	2.45156e-05	0.000113471	8.03993e-05	4.86678e-05		49	7.45543e-05	185.606		67	7.19538e-05	253.788		56	0.000153853	212.121		7	5.10156e-05	26.5152		70	2.93871e-05	265.152		60	3.19731e-05	227.273		20	2.56644e-05	75.7576		9	2.21845e-05	34.0909		0.000130453	1.37373e-05	4.73513e-05	6.38473e-05	6.00811e-05		9	1.22059e-05	34.0909		30
SYNPCC7002_A0630	1.39765e-05	2.45156e-05	3.0259e-05	2.2917e-05	8.25815e-06		34	5.17316e-05	70.8333		22	2.36266e-05	45.8333		17	4.67053e-05	35.4167		8	5.83035e-05	16.6667		42	1.76322e-05	87.5		36	1.91839e-05	75		15	1.92483e-05	31.25		21	5.17639e-05	43.75		4.26938e-05	2.55122e-05	1.48818e-05	2.76959e-05	1.4034e-05		1	1.35621e-06	2.08333		13
SYNPCC7002_A0631	1.82769e-05	3.96022e-05	5.79964e-05	3.86252e-05	1.98778e-05		40	6.08607e-05	107.527		47	5.04751e-05	126.344		28	7.69265e-05	75.2688		13	9.47432e-05	34.9462		57	2.39295e-05	153.226		61	3.2506e-05	163.978		18	2.30979e-05	48.3871		18	4.43691e-05	48.3871		2.37188e-05	2.15872e-05	1.35289e-05	1.96116e-05	5.37451e-06		5	6.78107e-06	13.4409		7
SYNPCC7002_A0632	8.17086e-05	4.1488e-05	5.04317e-05	5.78761e-05	2.11184e-05		42	6.39037e-05	175		72	7.73235e-05	300		40	0.000109895	166.667		21	0.000153047	87.5		106	4.45004e-05	441.667		97	5.16898e-05	404.167		36	4.61958e-05	150		45	0.000110923	187.5		9.96188e-05	4.41557e-05	6.62918e-05	7.00221e-05	2.79191e-05		29	3.93302e-05	120.833		75
SYNPCC7002_A0633	0.000113962	4.90313e-05	5.79964e-05	7.36632e-05	3.51864e-05		49	7.45543e-05	51.6878		58	6.22884e-05	61.1814		26	7.14317e-05	27.4262		16	0.000116607	16.8776		47	1.97313e-05	49.5781		59	3.14402e-05	62.2363		14	1.7965e-05	14.7679		36	8.87381e-05	37.9747		0.000149428	7.94803e-05	9.60555e-05	0.000108321	3.65516e-05		28	3.7974e-05	29.5359		70
SYNPCC7002_A0634	1.61267e-05	2.26298e-05	1.51295e-05	1.7962e-05	4.07307e-06		8	1.21721e-05	7.61905		24	2.57745e-05	22.8571		11	3.02211e-05	10.4762		2	1.45759e-05	1.90476		36	1.51134e-05	34.2857		28	1.49208e-05	26.6667		13	1.66818e-05	12.381		12	2.95794e-05	11.4286		2.37188e-05	3.33621e-05	1.62347e-05	2.44385e-05	8.58633e-06		12	1.62746e-05	11.4286		18
SYNPCC7002_A0635	3.33285e-05	3.77164e-05	4.03454e-05	3.71301e-05	3.54498e-06		28	4.26025e-05	23.1023		53	5.69187e-05	43.7294		9	2.47264e-05	7.42574		4	2.91518e-05	3.30033		90	3.77834e-05	74.2574		71	3.78348e-05	58.5809		22	2.82308e-05	18.1518		6	1.47897e-05	4.9505		1.18594e-05	2.74747e-05	3.24695e-05	2.39345e-05	1.07514e-05		19	2.57681e-05	15.6766		34
SYNPCC7002_A0636	2.58027e-05	2.64014e-05	3.0259e-05	2.74877e-05	2.41861e-06		30	4.56455e-05	39.2157		54	5.79926e-05	70.5882		11	3.02211e-05	14.3791		3	2.18638e-05	3.92157		109	4.57599e-05	142.484		63	3.35717e-05	82.3529		27	3.46469e-05	35.2941		8	1.97196e-05	10.4575		3.32063e-05	1.96248e-05	3.24695e-05	2.84335e-05	7.63749e-06		27	3.66178e-05	35.2941		32
SYNPCC7002_A0637	3.87041e-05	1.50865e-05	3.53022e-05	2.96976e-05	1.27674e-05		13	1.97797e-05	6.60569		15	1.61091e-05	7.62195		4	1.09895e-05	2.03252		5	3.64397e-05	2.54065		43	1.80521e-05	21.8496		26	1.3855e-05	13.2114		20	2.56644e-05	10.1626		16	3.94392e-05	8.13008		4.26938e-05	2.74747e-05	3.24695e-05	3.42126e-05	7.75787e-06		21	2.84805e-05	10.6707		35
SYNPCC7002_A0638	6.02063e-05	3.96022e-05	6.55612e-05	5.51232e-05	1.37057e-05		39	5.93391e-05	33.8542		46	4.94011e-05	39.9306		19	5.22001e-05	16.4931		10	7.28794e-05	8.68056		97	4.07221e-05	84.2014		64	3.41046e-05	55.5556		38	4.87623e-05	32.9861		25	6.16237e-05	21.7014		2.60906e-05	3.33621e-05	6.49389e-05	4.14639e-05	2.06525e-05		36	4.88237e-05	31.25		41
SYNPCC7002_A0639	0.000204271	0.000190468	0.000244594	0.000213111	2.81249e-05		41	6.23822e-05	56.4738		214	0.000229823	294.766		80	0.00021979	110.193		43	0.000313381	59.2287		398	0.000167087	548.209		280	0.000149208	385.675		141	0.000180934	194.215		71	0.000175011	97.7961		0.000291741	0.000101067	0.000188052	0.00019362	9.54586e-05		98	0.000132909	134.986		136
SYNPCC7002_A0640	2.04271e-05	4.52596e-05	9.07771e-05	5.21546e-05	3.56782e-05		28	4.26025e-05	54.5809		44	4.72532e-05	85.77		17	4.67053e-05	33.1384		6	4.37276e-05	11.6959		74	3.10663e-05	144.25		84	4.47623e-05	163.743		39	5.00455e-05	76.0234		36	8.87381e-05	70.1754		3.32063e-05	3.33621e-05	2.43521e-05	3.03068e-05	5.15753e-06		16	2.16994e-05	31.1891		19
SYNPCC7002_A0641	6.34317e-05	0.000141436	0.000161381	0.000122083	5.17634e-05		69	0.000104985	252.747		196	0.000210492	717.949		81	0.000222537	296.703		24	0.000174911	87.9121		249	0.000104534	912.088		290	0.000154537	1062.27		66	8.46924e-05	241.758		50	0.000123247	183.15		7.59001e-05	2.84559e-05	6.49389e-05	5.64316e-05	2.48398e-05		27	3.66178e-05	98.9011		54
SYNPCC7002_A0642	4.83801e-05	4.52596e-05	4.28669e-05	4.55022e-05	2.76456e-06		24	3.65164e-05	23.3236		64	6.8732e-05	62.1963		14	3.84632e-05	13.6054		2	1.45759e-05	1.94363		112	4.70193e-05	108.844		166	8.84589e-05	161.322		41	5.26119e-05	39.8445		22	5.42289e-05	21.38		4.98094e-05	1.56998e-05	3.24695e-05	3.26596e-05	1.70556e-05		20	2.71243e-05	19.4363		29
SYNPCC7002_A0643	0.000148366	0.000239499	0.000146252	0.000178039	5.32365e-05		815	0.00124004	1848.07		238	0.000255597	539.683		159	0.000436832	360.544		33	0.000240502	74.8299		499	0.000209488	1131.52		133	7.08737e-05	301.587		241	0.000309255	546.485		12	2.95794e-05	27.2109		0.000161288	0.000156017	0.000139348	0.000152218	1.14526e-05		145	0.000196651	328.798		202
SYNPCC7002_A0644	0.000255877	0.000526143	0.000436234	0.000406085	0.000137632		337	0.000512751	550.654		476	0.000511194	777.778		167	0.000458811	272.876		56	0.000408125	91.5033		1266	0.000531486	2068.63		1119	0.000596298	1828.43		563	0.000722452	919.935		155	0.000382067	253.268		0.000296485	0.000299278	0.000293578	0.000296447	2.84991e-06		275	0.000372959	449.346		232
SYNPCC7002_A0645	9.13846e-05	8.48618e-05	8.82555e-05	8.81673e-05	3.26229e-06		66	0.00010042	93.2203		134	0.000143908	189.266		38	0.0001044	53.6723		11	8.01673e-05	15.5367		202	8.48027e-05	285.311		138	7.35381e-05	194.915		73	9.36749e-05	103.107		35	8.62732e-05	49.435		0.000104363	0.000125598	9.60555e-05	0.000108672	1.52357e-05		65	8.81539e-05	91.8079		72
SYNPCC7002_A0646	3.44036e-05	3.58305e-05	4.03454e-05	3.68598e-05	3.10172e-06		47	7.15113e-05	70.2541		50	5.36969e-05	74.7384		21	5.76948e-05	31.3901		4	2.91518e-05	5.97907		155	6.50714e-05	231.689		132	7.03408e-05	197.309		66	8.46924e-05	98.6547		36	8.87381e-05	53.8117		5.69251e-05	8.92926e-05	5.54687e-05	6.72288e-05	1.91217e-05		45	6.10296e-05	67.2646		55
SYNPCC7002_A0647	3.65538e-05	2.26298e-05	1.00863e-05	2.309e-05	1.32397e-05		18	2.73873e-05	47.2441		23	2.47006e-05	60.3675		16	4.3958e-05	41.9948		3	2.18638e-05	7.87402		53	2.22502e-05	139.108		56	2.98416e-05	146.982		47	6.03112e-05	123.36		17	4.19041e-05	44.6194		4.26938e-05	2.55122e-05	3.92339e-05	3.58133e-05	9.08721e-06		23	3.11929e-05	60.3675		20
SYNPCC7002_A0648	4.7305e-05	3.96022e-05	1.76511e-05	3.48527e-05	1.53869e-05		42	6.39037e-05	27.3973		40	4.29575e-05	26.0926		11	3.02211e-05	7.17547		4	2.91518e-05	2.60926		79	3.31654e-05	51.5329		74	3.94335e-05	48.2714		23	2.9514e-05	15.0033		8	1.97196e-05	5.21853		6.64126e-05	3.04184e-05	5.95274e-05	5.21194e-05	1.91064e-05		31	4.20426e-05	20.2218		39
SYNPCC7002_A0649	4.94552e-05	5.65745e-05	2.26943e-05	4.2908e-05	1.78639e-05		41	6.23822e-05	24.1888		39	4.18836e-05	23.0088		20	5.49475e-05	11.7994		6	4.37276e-05	3.53982		98	4.11419e-05	57.8171		101	5.38214e-05	59.587		42	5.38951e-05	24.7788		34	8.38082e-05	20.059		6.87844e-05	4.61182e-05	4.46455e-05	5.31827e-05	1.35315e-05		26	3.52616e-05	15.3392		47
SYNPCC7002_A0650	3.97792e-05	1.32007e-05	2.77374e-05	2.69058e-05	1.33087e-05		12	1.82582e-05	25		29	3.11442e-05	60.4167		19	5.22001e-05	39.5833		5	3.64397e-05	10.4167		40	1.67926e-05	83.3333		44	2.34469e-05	91.6667		25	3.20804e-05	52.0833		45	0.000110923	93.75		2.13469e-05	3.23808e-05	4.19397e-05	3.18892e-05	1.03052e-05		14	1.8987e-05	29.1667		35
SYNPCC7002_A0651	6.98823e-05	1.32007e-05	3.78238e-05	4.03023e-05	2.8422e-05		21	3.19518e-05	24.3902		60	6.44362e-05	69.6864		32	8.7916e-05	37.1661		16	0.000116607	18.583		37	1.55332e-05	42.9733		42	2.23812e-05	48.7805		35	4.49126e-05	40.6504		46	0.000113388	53.4262		6.16688e-05	3.63058e-05	7.57621e-05	5.79122e-05	1.99946e-05		10	1.35621e-05	11.6144		41
SYNPCC7002_A0652	0.000238675	0.000375278	0.000489187	0.000367713	0.000125427		196	0.000298217	116.459		361	0.000387691	214.498		115	0.000315948	68.3304		50	0.000364397	29.7089		716	0.000300588	425.431		497	0.000264844	295.306		200	0.000256644	118.835		76	0.000187336	45.1575		0.000329691	0.00021391	0.000225933	0.000256511	6.36598e-05		172	0.000233269	102.198		181
SYNPCC7002_A0653	0.000410693	0.000290416	0.00046145	0.00038752	8.78403e-05		307	0.000467106	224.415		243	0.000260967	177.632		127	0.000348916	92.8363		42	0.000306093	30.7018		438	0.000183879	320.175		429	0.000228608	313.596		180	0.000230979	131.579		219	0.000539824	160.088		0.000351038	0.000421932	0.000409927	0.000394299	3.79431e-05		241	0.000326847	176.17		313
SYNPCC7002_A0654	0.000197821	0.000224412	0.000146252	0.000189495	3.97398e-05		114	0.000173453	240.506		155	0.00016646	327.004		78	0.000214295	164.557		49	0.000357109	103.376		346	0.000145256	729.958		494	0.000263245	1042.19		197	0.000252794	415.612		130	0.000320443	274.262		0.000251419	0.00019821	0.000211052	0.000220227	2.77658e-05		72	9.76474e-05	151.899		117
SYNPCC7002_A0655	0.00028168	0.000262129	0.000247115	0.000263641	1.73317e-05		156	0.000237357	159.021		272	0.000292111	277.268		93	0.000255506	94.8012		13	9.47432e-05	13.2518		764	0.000320739	778.797		419	0.000223279	427.115		259	0.000332353	264.016		74	0.000182406	75.4332		0.000230072	0.000361095	0.000278696	0.000289955	6.62333e-05		245	0.000332272	249.745		239
SYNPCC7002_A0656	0.000375214	0.000337561	0.000305112	0.000339296	3.50835e-05		184	0.000279959	131.335		332	0.000356547	236.974		96	0.000263748	68.5225		25	0.000182198	17.8444		848	0.000356004	605.282		482	0.000256851	344.04		267	0.000342619	190.578		57	0.000140502	40.6852		0.0003036	0.000392495	0.000355811	0.000350636	4.46728e-05		443	0.000600803	316.203		401
SYNPCC7002_A0657	0.000132239	0.000173495	0.000173989	0.000159908	2.39633e-05		110	0.000167367	135.802		226	0.00024271	279.012		44	0.000120884	54.321		7	5.10156e-05	8.64198		417	0.000175063	514.815		239	0.000127359	295.062		136	0.000174518	167.901		40	9.85979e-05	49.3827		0.000118594	0.000173679	0.0001637	0.000151991	2.935e-05		163	0.000221063	201.235		131
SYNPCC7002_A0658	8.81592e-05	4.1488e-05	3.78238e-05	5.58237e-05	2.80633e-05		18	2.73873e-05	45.8015		41	4.40314e-05	104.326		16	4.3958e-05	40.7125		5	3.64397e-05	12.7226		69	2.89673e-05	175.573		45	2.39798e-05	114.504		58	7.44266e-05	147.583		11	2.71144e-05	27.9898		7.35282e-05	7.65365e-05	7.30563e-05	7.43737e-05	1.8879e-06		34	4.61113e-05	86.514		66
SYNPCC7002_A0659	2.79529e-05	5.65745e-06	2.52158e-05	1.96087e-05	1.21594e-05		43	6.54252e-05	39.4858		22	2.36266e-05	20.202		13	3.57159e-05	11.9376		2	1.45759e-05	1.83655		21	8.81612e-06	19.2837		10	5.32885e-06	9.18274		16	2.05315e-05	14.6924		5	1.23247e-05	4.59137		4.74375e-05	4.90619e-05	2.29992e-05	3.98329e-05	1.4601e-05		8	1.08497e-05	7.34619		18
SYNPCC7002_A0660	3.11783e-05	3.77164e-05	4.53885e-05	3.80944e-05	7.11267e-06		73	0.000111071	156.989		89	9.55804e-05	191.398		24	6.5937e-05	51.6129		5	3.64397e-05	10.7527		97	4.07221e-05	208.602		90	4.79596e-05	193.548		34	4.36294e-05	73.1183		27	6.65536e-05	58.0645		1.42313e-05	1.47186e-05	2.97637e-05	1.95712e-05	8.83033e-06		25	3.39053e-05	53.7634		25
SYNPCC7002_A0661	7.41828e-05	0.000116921	0.00015886	0.000116654	4.23392e-05		146	0.000222141	540.741		139	0.000149277	514.815		68	0.000186821	251.852		37	0.000269654	137.037		232	9.73972e-05	859.259		319	0.00016999	1181.48		67	8.59756e-05	248.148		50	0.000123247	185.185		5.92969e-05	2.64934e-05	5.41158e-05	4.66354e-05	1.76348e-05		33	4.4755e-05	122.222		44
SYNPCC7002_A0662	3.54787e-05	2.64014e-05	2.26943e-05	2.81915e-05	6.57752e-06		84	0.000127807	67.9612		16	1.7183e-05	12.945		18	4.94527e-05	14.5631		4	2.91518e-05	3.23625		43	1.80521e-05	34.7896		18	9.59193e-06	14.5631		16	2.05315e-05	12.945		13	3.20443e-05	10.5178		3.08344e-05	6.86866e-06	4.73513e-05	2.83515e-05	2.03552e-05		17	2.30556e-05	13.754		18
SYNPCC7002_A0663	0	0	2.52158e-06	8.40528e-07	1.45584e-06		35	5.32531e-05	72.9167		8	8.5915e-06	16.6667		0	0	0		0	0	0		7	2.93871e-06	14.5833		4	2.13154e-06	8.33333		17	2.18147e-05	35.4167		3	7.39485e-06	6.25		2.37188e-06	0	4.05868e-06	2.14352e-06	2.03895e-06		3	4.06864e-06	6.25		6
SYNPCC7002_A0664	1.07511e-06	1.88582e-06	1.26079e-05	5.18962e-06	6.43722e-06		9	1.36936e-05	8.95522		2	2.14787e-06	1.99005		2	5.49475e-06	1.99005		0	0	0		13	5.4576e-06	12.9353		2	1.06577e-06	1.99005		7	8.98252e-06	6.96517		1	2.46495e-06	0.995025		1.66031e-05	1.56998e-05	5.41158e-06	1.25715e-05	6.21711e-06		3	4.06864e-06	2.98507		7
SYNPCC7002_A0665	9.67601e-06	7.54327e-06	5.04317e-06	7.42082e-06	2.31885e-06		8	1.21721e-05	7.40741		6	6.44362e-06	5.55556		2	5.49475e-06	1.85185		3	2.18638e-05	2.77778		10	4.19815e-06	9.25926		9	4.79596e-06	8.33333		10	1.28322e-05	9.25926		4	9.85979e-06	3.7037		1.66031e-05	1.56998e-05	9.47026e-06	1.39244e-05	3.88375e-06		0	0	0		4
SYNPCC7002_A0666	0	0	7.56475e-06	2.52158e-06	4.36751e-06		4	6.08607e-06	7.75194		2	2.14787e-06	3.87597		2	5.49475e-06	3.87597		0	0	0		5	2.09908e-06	9.68992		6	3.19731e-06	11.6279		4	5.13287e-06	7.75194		4	9.85979e-06	7.75194		7.11563e-06	1.96248e-06	0	3.02604e-06	3.67511e-06		1	1.35621e-06	1.93798		6
SYNPCC7002_A0667	0	9.42909e-06	1.26079e-05	7.34567e-06	6.55709e-06		2	3.04303e-06	2.05128		8	8.5915e-06	8.20513		2	5.49475e-06	2.05128		2	1.45759e-05	2.05128		10	4.19815e-06	10.2564		20	1.06577e-05	20.5128		5	6.41609e-06	5.12821		8	1.97196e-05	8.20513		9.48751e-06	1.17749e-05	2.70579e-06	7.98938e-06	4.71649e-06		11	1.49183e-05	11.2821		11
SYNPCC7002_A0668	8.6009e-06	1.69724e-05	1.51295e-05	1.35676e-05	4.39886e-06		8	1.21721e-05	15.1515		11	1.18133e-05	20.8333		4	1.09895e-05	7.57576		2	1.45759e-05	3.78788		13	5.4576e-06	24.6212		30	1.59865e-05	56.8182		11	1.41154e-05	20.8333		6	1.47897e-05	11.3636		4.74375e-06	5.88743e-06	6.76447e-06	5.79855e-06	1.01329e-06		10	1.35621e-05	18.9394		13
SYNPCC7002_A0669	0.000172018	0.000147094	0.000171468	0.000163527	1.42338e-05		106	0.000161281	252.381		208	0.000223379	495.238		55	0.000151106	130.952		31	0.000225926	73.8095		263	0.000110411	626.19		356	0.000189707	847.619		85	0.000109074	202.381		159	0.000391927	378.571		0.000251419	0.000216854	0.000175876	0.000214716	3.78167e-05		136	0.000184445	323.81		157
SYNPCC7002_A0670	2.68778e-05	3.39447e-05	5.04317e-06	2.19552e-05	1.50665e-05		31	4.7167e-05	29.5238		19	2.04048e-05	18.0952		8	2.1979e-05	7.61905		3	2.18638e-05	2.85714		44	1.84719e-05	41.9048		50	2.66442e-05	47.619		21	2.69476e-05	20		31	7.64134e-05	29.5238		3.32063e-05	2.94371e-05	3.7881e-05	3.35082e-05	4.23004e-06		14	1.8987e-05	13.3333		21
SYNPCC7002_A0671	6.6657e-05	6.60036e-05	9.83418e-05	7.70008e-05	1.84847e-05		77	0.000117157	71.6946		95	0.000102024	88.4544		30	8.24212e-05	27.933		11	8.01673e-05	10.2421		193	8.10244e-05	179.702		190	0.000101248	176.909		80	0.000102657	74.4879		29	7.14835e-05	27.0019		9.7247e-05	7.26116e-05	8.11737e-05	8.36774e-05	1.25071e-05		92	0.000124772	85.6611		58
SYNPCC7002_A0672	7.09574e-05	0.000101834	7.06044e-05	8.1132e-05	1.79295e-05		115	0.000174974	288.221		153	0.000164312	383.459		49	0.000134621	122.807		32	0.000233214	80.2005		371	0.000155752	929.825		375	0.000199832	939.85		77	9.88078e-05	192.982		40	9.85979e-05	100.251		8.30157e-05	0.00012658	8.52323e-05	9.82759e-05	2.45368e-05		76	0.000103072	190.476		96
SYNPCC7002_A0673	1.50516e-05	1.50865e-05	1.76511e-05	1.59297e-05	1.49084e-06		13	1.97797e-05	55.5556		22	2.36266e-05	94.0171		14	3.84632e-05	59.8291		1	7.28794e-06	4.2735		58	2.43493e-05	247.863		37	1.97167e-05	158.12		19	2.43811e-05	81.1966		6	1.47897e-05	25.641		7.11563e-06	7.8499e-06	1.35289e-05	9.49816e-06	3.51002e-06		7	9.49349e-06	29.9145		13
SYNPCC7002_A0674	4.7305e-05	3.20589e-05	3.53022e-05	3.8222e-05	8.03148e-06		90	0.000136936	98.0392		55	5.90666e-05	59.9129		16	4.3958e-05	17.4292		8	5.83035e-05	8.7146		168	7.0529e-05	183.007		107	5.70187e-05	116.558		64	8.21259e-05	69.7168		30	7.39485e-05	32.6797		5.21813e-05	3.92495e-05	3.65281e-05	4.2653e-05	8.36319e-06		41	5.56048e-05	44.6623		40
SYNPCC7002_A0675	9.46099e-05	0.000113149	8.57339e-05	9.7831e-05	1.39885e-05		25	3.80379e-05	12.88		73	7.83974e-05	37.6095		25	6.86843e-05	12.88		5	3.64397e-05	2.57599		181	7.59866e-05	93.2509		121	6.44791e-05	62.339		62	7.95595e-05	31.9423		49	0.000120782	25.2447		0.000142313	0.000107936	9.87613e-05	0.000116337	2.29588e-05		45	6.10296e-05	23.1839		53
SYNPCC7002_A0676	0.000563359	0.000433738	0.000496752	0.00049795	6.48188e-05		216	0.000328648	489.796		472	0.000506898	1070.29		196	0.000538485	444.444		71	0.000517444	160.998		925	0.000388329	2097.51		652	0.000347441	1478.46		335	0.000429878	759.637		81	0.000199661	183.673		0.000472004	0.000434688	0.000572274	0.000492989	7.11531e-05		263	0.000356684	596.372		354
SYNPCC7002_A0677	4.19294e-05	3.20589e-05	3.78238e-05	3.72707e-05	4.95844e-06		35	5.32531e-05	41.9664		37	3.97357e-05	44.3645		12	3.29685e-05	14.3885		2	1.45759e-05	2.39808		94	3.94627e-05	112.71		51	2.71771e-05	61.1511		20	2.56644e-05	23.9808		6	1.47897e-05	7.19424		1.66031e-05	1.37373e-05	2.29992e-05	1.77799e-05	4.74174e-06		27	3.66178e-05	32.3741		15
SYNPCC7002_A0678	0.000109662	0.00013955	0.000121036	0.000123416	1.5086e-05		90	0.000136936	135.135		143	0.000153573	214.715		52	0.000142863	78.0781		21	0.000153047	31.5315		196	8.22838e-05	294.294		379	0.000201963	569.069		81	0.000103941	121.622		207	0.000510244	310.811		0.000132825	0.000135411	0.000146113	0.000138116	7.04475e-06		82	0.00011121	123.123		121
SYNPCC7002_A0679	6.98823e-05	4.52596e-05	3.78238e-05	5.09886e-05	1.67796e-05		104	0.000158238	240.741		83	8.91368e-05	192.13		26	7.14317e-05	60.1852		14	0.000102031	32.4074		139	5.83543e-05	321.759		153	8.15314e-05	354.167		74	9.49581e-05	171.296		61	0.000150362	141.204		6.40407e-05	3.82683e-05	0.000106879	6.97292e-05	3.46571e-05		41	5.56048e-05	94.9074		75
SYNPCC7002_A0680	6.02063e-05	3.77164e-05	5.04317e-05	4.94515e-05	1.1277e-05		50	7.60758e-05	61.9579		26	2.79224e-05	32.2181		15	4.12106e-05	18.5874		8	5.83035e-05	9.91326		91	3.82032e-05	112.763		102	5.43543e-05	126.394		64	8.21259e-05	79.3061		47	0.000115853	58.2404		3.32063e-05	4.21932e-05	6.76447e-05	4.76814e-05	1.78631e-05		43	5.83172e-05	53.2838		36
SYNPCC7002_A0681	0.000255877	0.000303617	0.000282417	0.000280637	2.39196e-05		269	0.000409288	177.207		316	0.000339364	208.169		109	0.000299464	71.805		43	0.000313381	28.3267		798	0.000335013	525.692		608	0.000323994	400.527		248	0.000318238	163.373		96	0.000236635	63.2411		0.000279882	0.000241384	0.000235404	0.000252223	2.41387e-05		207	0.000280736	136.364		228
SYNPCC7002_A0682	0.00269423	0.00698695	0.00417827	0.00461982	0.00218016		1726	0.00262614	4051.64		3498	0.00375663	8211.27		1208	0.00331883	2835.68		309	0.00225197	725.352		8700	0.00365239	20422.5		4634	0.00246939	10877.9		3633	0.00466193	8528.17		442	0.00108951	1037.56		0.00294587	0.0018359	0.00245009	0.00241062	0.00055604		1626	0.0022052	3816.9		1859
SYNPCC7002_A0683	9.89104e-05	5.28029e-05	6.0518e-05	7.07438e-05	2.46961e-05		25	3.80379e-05	28.3447		69	7.41017e-05	78.2313		16	4.3958e-05	18.1406		4	2.91518e-05	4.53515		118	4.95382e-05	133.787		100	5.32885e-05	113.379		53	6.80105e-05	60.0907		22	5.42289e-05	24.9433		0.00011385	9.22363e-05	7.30563e-05	9.30476e-05	2.0409e-05		36	4.88237e-05	40.8163		65
SYNPCC7002_A0684	7.74081e-05	6.2232e-05	6.55612e-05	6.84004e-05	7.97651e-06		86	0.00013085	95.2381		90	9.66544e-05	99.6678		23	6.31896e-05	25.4707		10	7.28794e-05	11.0742		229	9.61377e-05	253.599		162	8.63273e-05	179.402		68	8.72588e-05	75.3045		24	5.91588e-05	26.5781		8.77595e-05	5.7893e-05	9.06439e-05	7.87655e-05	1.81335e-05		67	9.08663e-05	74.1971		89
SYNPCC7002_A0685	4.08543e-05	2.45156e-05	2.77374e-05	3.10358e-05	8.65432e-06		31	4.7167e-05	67.9825		32	3.4366e-05	70.1754		19	5.22001e-05	41.6667		5	3.64397e-05	10.9649		124	5.20571e-05	271.93		77	4.10321e-05	168.86		42	5.38951e-05	92.1053		28	6.90186e-05	61.4035		6.64126e-05	7.94803e-05	5.68216e-05	6.75715e-05	1.13737e-05		48	6.50983e-05	105.263		52
SYNPCC7002_A0686	5.59059e-05	6.78894e-05	8.06907e-05	6.8162e-05	1.23947e-05		70	0.000106506	89.7436		83	8.91368e-05	106.41		29	7.96738e-05	37.1795		8	5.83035e-05	10.2564		184	7.7246e-05	235.897		131	6.98079e-05	167.949		61	7.82763e-05	78.2051		18	4.43691e-05	23.0769		6.87844e-05	5.29868e-05	6.22331e-05	6.13348e-05	7.93702e-06		49	6.64545e-05	62.8205		48
SYNPCC7002_A0687	0.000179544	0.000109377	0.000156338	0.00014842	3.57471e-05		154	0.000234314	290.019		180	0.000193309	338.983		56	0.000153853	105.461		7	5.10156e-05	13.1827		413	0.000173384	777.778		270	0.000143879	508.475		122	0.000156553	229.755		68	0.000167616	128.06		0.000175519	0.000121673	0.000174523	0.000157239	3.08043e-05		126	0.000170883	237.288		159
SYNPCC7002_A0688	6.12814e-05	5.09171e-05	2.26943e-05	4.49643e-05	1.99705e-05		80	0.000121721	150.659		87	9.34326e-05	163.842		28	7.69265e-05	52.7307		10	7.28794e-05	18.8324		117	4.91184e-05	220.339		131	6.98079e-05	246.704		66	8.46924e-05	124.294		44	0.000108458	82.8625		8.77595e-05	9.32176e-05	6.08802e-05	8.06191e-05	1.73108e-05		65	8.81539e-05	122.411		60
SYNPCC7002_A0689	0.000216098	0.000158409	0.000204248	0.000192918	3.04678e-05		145	0.00022062	62.4462		143	0.000153573	61.5848		68	0.000186821	29.2851		26	0.000189486	11.1972		391	0.000164148	168.389		336	0.000179049	144.703		170	0.000218147	73.2127		79	0.000194731	34.0224		0.000270394	0.000325771	0.000223228	0.000273131	5.13264e-05		191	0.000259037	82.2567		183
SYNPCC7002_A0690	7.31077e-05	9.80625e-05	9.58202e-05	8.89968e-05	1.3806e-05		104	0.000158238	75.0361		103	0.000110616	74.3146		39	0.000107148	28.1385		9	6.55915e-05	6.49351		270	0.00011335	194.805		256	0.000136419	184.704		80	0.000102657	57.7201		95	0.00023417	68.5426		6.40407e-05	0.000114805	7.30563e-05	8.39673e-05	2.70839e-05		83	0.000112566	59.8846		65
SYNPCC7002_A0691	4.83801e-05	5.28029e-05	8.57339e-05	6.23056e-05	2.04096e-05		39	5.93391e-05	35.6164		96	0.000103098	87.6712		29	7.96738e-05	26.484		10	7.28794e-05	9.13242		107	4.49203e-05	97.7169		94	5.00912e-05	85.8447		52	6.67273e-05	47.4886		32	7.88783e-05	29.2237		8.77595e-05	0.000149148	4.73513e-05	9.4753e-05	5.12575e-05		38	5.15361e-05	34.7032		32
SYNPCC7002_A0692	0.000130089	7.73185e-05	0.000100863	0.000102757	2.6436e-05		121	0.000184103	480.159		148	0.000158943	587.302		35	9.61581e-05	138.889		16	0.000116607	63.4921		101	4.24014e-05	400.794		144	7.67354e-05	571.429		52	6.67273e-05	206.349		30	7.39485e-05	119.048		0.000106734	6.86866e-05	0.000127172	0.000100864	2.96813e-05		38	5.15361e-05	150.794		61
SYNPCC7002_A0693	0.000381665	0.000365849	0.000393367	0.000380294	1.38105e-05		343	0.00052188	302.469		392	0.000420983	345.679		170	0.000467053	149.912		77	0.000561171	67.9012		704	0.00029555	620.811		764	0.000407124	673.721		301	0.000386249	265.432		174	0.000428901	153.439		0.000358153	0.000320865	0.000320636	0.000333218	2.1595e-05		194	0.000263105	171.076		305
SYNPCC7002_A0694	0.000441871	0.000382821	0.000390846	0.000405179	3.20285e-05		276	0.000419939	141.321		401	0.000430649	205.325		159	0.000436832	81.4132		70	0.000510156	35.8423		764	0.000320739	391.193		905	0.000482261	463.39		297	0.000381116	152.074		271	0.000668001	138.761		0.000434054	0.000531831	0.000470807	0.000478897	4.93881e-05		324	0.000439413	165.899		345
SYNPCC7002_A0695	0.000470899	0.000433738	0.000368151	0.000424263	5.20252e-05		344	0.000523402	460.509		466	0.000500455	623.829		166	0.000456064	222.222		52	0.000378973	69.6118		1047	0.000439547	1401.61		997	0.000531286	1334.67		301	0.000386249	402.945		155	0.000382067	207.497		0.000445913	0.000343433	0.000419397	0.000402914	5.3191e-05		299	0.000405508	400.268		298
SYNPCC7002_A0696	0.000251576	0.000305502	0.000358065	0.000305048	5.32458e-05		276	0.000419939	136.701		406	0.000436019	201.09		121	0.000332432	59.9307		58	0.0004227	28.7271		531	0.000222922	263.001		768	0.000409256	380.386		226	0.000290007	111.937		179	0.000441226	88.6578		0.000317832	0.000302221	0.000332812	0.000317622	1.52965e-05		195	0.000264462	96.5825		226
SYNPCC7002_A0698	0	0	1.00863e-05	3.36211e-06	5.82335e-06		0	0	0		1	1.07394e-06	6.53595		0	0	0		0	0	0		0	0	0		0	0	0		1	1.28322e-06	6.53595		0	0	0		0	0	0	0	0		0	0	0		0
SYNPCC7002_A0697	0.00014514	0.000182924	0.000211813	0.000179959	3.34352e-05		111	0.000168888	100.543		192	0.000206196	173.913		51	0.000140116	46.1957		20	0.000145759	18.1159		511	0.000214526	462.862		576	0.000306942	521.739		151	0.000193766	136.775		86	0.000211986	77.8986		0.000128081	0.000254141	0.000182641	0.000188288	6.3219e-05		143	0.000193939	129.529		134
SYNPCC7002_A0699	0.00028598	0.000235727	0.000388324	0.000303344	7.77662e-05		303	0.00046102	245.146		449	0.000482198	363.269		134	0.000368148	108.414		46	0.000335245	37.2168		655	0.000274979	529.935		820	0.000436966	663.43		197	0.000252794	159.385		165	0.000406716	133.495		0.000187378	0.000200173	0.000234051	0.000207201	2.41169e-05		150	0.000203432	121.359		205
SYNPCC7002_A0700	6.77321e-05	7.92043e-05	0.000123558	9.01647e-05	2.94825e-05		96	0.000146066	172.973		122	0.00013102	219.82		34	9.34107e-05	61.2613		23	0.000167623	41.4414		203	8.52225e-05	365.766		294	0.000156668	529.73		68	8.72588e-05	122.523		61	0.000150362	109.91		0.000142313	7.06491e-05	5.95274e-05	9.08297e-05	4.4931e-05		53	7.18793e-05	95.4955		78
SYNPCC7002_A0701	1.72018e-05	1.50865e-05	2.52158e-06	1.16033e-05	7.9358e-06		22	3.34734e-05	20.4842		26	2.79224e-05	24.2086		10	2.74737e-05	9.31099		1	7.28794e-06	0.931099		43	1.80521e-05	40.0372		31	1.65194e-05	28.8641		17	2.18147e-05	15.8287		9	2.21845e-05	8.37989		1.66031e-05	1.56998e-05	1.48818e-05	1.57283e-05	8.61004e-07		25	3.39053e-05	23.2775		27
SYNPCC7002_A0702	5.80561e-05	5.65745e-05	3.53022e-05	4.99776e-05	1.27309e-05		46	6.99898e-05	39.4173		45	4.83272e-05	38.5604		14	3.84632e-05	11.9966		6	4.37276e-05	5.14139		93	3.90428e-05	79.6915		65	3.46375e-05	55.6984		40	5.13287e-05	34.2759		18	4.43691e-05	15.4242		5.45532e-05	3.53246e-05	8.52323e-05	5.837e-05	2.51719e-05		44	5.96734e-05	37.7035		57
SYNPCC7002_A0703	2.15023e-05	3.01731e-05	3.27806e-05	2.8152e-05	5.90457e-06		22	3.34734e-05	22.6337		43	4.61793e-05	44.2387		14	3.84632e-05	14.4033		6	4.37276e-05	6.17284		68	2.85475e-05	69.9588		75	3.99664e-05	77.1605		31	3.97797e-05	31.893		24	5.91588e-05	24.6914		2.84625e-05	2.55122e-05	3.11166e-05	2.83638e-05	2.8035e-06		26	3.52616e-05	26.749		46
SYNPCC7002_A0704	5.91312e-05	3.77164e-05	3.53022e-05	4.40499e-05	1.31164e-05		27	4.10809e-05	35.1562		51	5.47708e-05	66.4062		13	3.57159e-05	16.9271		1	7.28794e-06	1.30208		43	1.80521e-05	55.9896		52	2.771e-05	67.7083		29	3.72133e-05	37.7604		18	4.43691e-05	23.4375		7.11563e-05	3.13996e-05	5.141e-05	5.1322e-05	1.98785e-05		35	4.74675e-05	45.5729		42
SYNPCC7002_A0705	9.99855e-05	9.61767e-05	6.30396e-05	8.64006e-05	2.03206e-05		118	0.000179539	115.686		138	0.000148203	135.294		48	0.000131874	47.0588		13	9.47432e-05	12.7451		255	0.000107053	250		236	0.000125761	231.373		113	0.000145004	110.784		57	0.000140502	55.8824		7.59001e-05	7.8499e-05	0.00010282	8.57397e-05	1.48489e-05		82	0.00011121	80.3922		90
SYNPCC7002_A0706	7.20326e-05	9.61767e-05	7.3126e-05	8.04451e-05	1.3635e-05		103	0.000156716	114.444		167	0.000179348	185.556		41	0.000112642	45.5556		18	0.000131183	20		162	6.80101e-05	180		179	9.53864e-05	198.889		52	6.67273e-05	57.7778		21	5.17639e-05	23.3333		4.26938e-05	6.86866e-05	7.03505e-05	6.0577e-05	1.55096e-05		48	6.50983e-05	53.3333		91
SYNPCC7002_A0707	0.00282325	0.00309651	0.00296538	0.00296171	0.00013667		1259	0.00191559	1168.99		2196	0.00235837	2039		899	0.00246989	834.726		309	0.00225197	286.908		6413	0.00269228	5954.5		5161	0.00275022	4792.01		1716	0.002202	1593.31		695	0.00171314	645.311		0.00311902	0.00326948	0.0028492	0.00307923	0.00021295		2723	0.00369297	2528.32		1839
SYNPCC7002_A0708	0.000270928	0.000245156	0.00025468	0.000256922	1.30315e-05		660	0.0010042	368.509		305	0.000327551	170.296		133	0.000365401	74.2602		78	0.000568459	43.5511		789	0.000331234	440.536		1113	0.000593101	621.441		280	0.000359301	156.337		215	0.000529964	120.045		0.000175519	0.00020606	0.000250285	0.000210621	3.75914e-05		192	0.000260393	107.203		256
SYNPCC7002_A0709	2.79529e-05	3.96022e-05	5.04317e-05	3.93289e-05	1.12419e-05		73	0.000111071	148.374		82	8.80629e-05	166.667		21	5.76948e-05	42.6829		19	0.000138471	38.6179		79	3.31654e-05	160.569		97	5.16898e-05	197.154		28	3.59301e-05	56.9106		23	5.66938e-05	46.748		4.03219e-05	4.02307e-05	3.92339e-05	3.99289e-05	6.03549e-07		33	4.4755e-05	67.0732		38
SYNPCC7002_A0710	0.000284905	0.000318703	0.00031772	0.000307109	1.92358e-05		195	0.000296696	152.582		437	0.000469311	341.941		152	0.000417601	118.936		48	0.000349821	37.5587		689	0.000289253	539.124		678	0.000361296	530.516		287	0.000368283	224.57		124	0.000305654	97.0266		0.000230072	0.000407214	0.000332812	0.000323366	8.89478e-05		239	0.000324135	187.011		232
SYNPCC7002_A0711	8.06335e-05	0.000107492	8.06907e-05	8.96053e-05	1.54901e-05		104	0.000158238	608.187		154	0.000165386	900.585		96	0.000263748	561.404		42	0.000306093	245.614		458	0.000192275	2678.36		379	0.000201963	2216.37		85	0.000109074	497.076		21	5.17639e-05	122.807		6.64126e-05	2.64934e-05	4.46455e-05	4.58505e-05	1.99868e-05		44	5.96734e-05	257.31		50
SYNPCC7002_A0712	9.78353e-05	9.61767e-05	7.06044e-05	8.82054e-05	1.52655e-05		127	0.000193233	70.6733		133	0.000142834	74.0122		44	0.000120884	24.4853		21	0.000153047	11.6861		250	0.000104954	139.121		396	0.000211022	220.367		83	0.000106507	46.1881		75	0.000184871	41.7362		0.000118594	0.00011873	0.000100114	0.000112479	1.07087e-05		80	0.000108497	44.5186		84
SYNPCC7002_A0713	3.22534e-05	1.69724e-05	1.00863e-05	1.97707e-05	1.13454e-05		13	1.97797e-05	17.2643		23	2.47006e-05	30.5445		11	3.02211e-05	14.6082		1	7.28794e-06	1.32802		45	1.88917e-05	59.761		31	1.65194e-05	41.1687		16	2.05315e-05	21.2483		3	7.39485e-06	3.98406		1.42313e-05	1.86435e-05	2.43521e-05	1.90756e-05	5.07424e-06		22	2.98367e-05	29.2165		22
SYNPCC7002_A0714	2.47276e-05	3.39447e-05	2.52158e-05	2.79627e-05	5.18631e-06		31	4.7167e-05	36.643		48	5.1549e-05	56.7376		10	2.74737e-05	11.8203		0	0	0		62	2.60286e-05	73.2861		102	5.43543e-05	120.567		38	4.87623e-05	44.9173		33	8.13433e-05	39.0071		5.21813e-05	4.51369e-05	5.54687e-05	5.0929e-05	5.27849e-06		44	5.96734e-05	52.0095		26
SYNPCC7002_A0715	5.37556e-05	6.78894e-05	7.06044e-05	6.40831e-05	9.04632e-06		110	0.000167367	105.973		105	0.000112763	101.156		25	6.86843e-05	24.0848		21	0.000153047	20.2312		198	8.31235e-05	190.751		339	0.000180648	326.59		71	9.11085e-05	68.4008		84	0.000207056	80.9249		5.69251e-05	7.45741e-05	7.30563e-05	6.81851e-05	9.78101e-06		67	9.08663e-05	64.5472		80
SYNPCC7002_A0716	7.31077e-05	9.05192e-05	9.07771e-05	8.48013e-05	1.01278e-05		114	0.000173453	387.755		137	0.000147129	465.986		53	0.000145611	180.272		15	0.000109319	51.0204		182	7.64064e-05	619.048		186	9.91166e-05	632.653		74	9.49581e-05	251.701		50	0.000123247	170.068		6.64126e-05	3.23808e-05	6.89976e-05	5.59303e-05	2.04354e-05		25	3.39053e-05	85.034		43
SYNPCC7002_A0717	3.01032e-05	5.28029e-05	5.79964e-05	4.69675e-05	1.4834e-05		24	3.65164e-05	51.9481		29	3.11442e-05	62.7706		15	4.12106e-05	32.4675		7	5.10156e-05	15.1515		85	3.56843e-05	183.983		97	5.16898e-05	209.957		31	3.97797e-05	67.0996		26	6.40887e-05	56.2771		3.32063e-05	6.57429e-05	3.24695e-05	4.38062e-05	1.90013e-05		22	2.98367e-05	47.619		23
SYNPCC7002_A0718	0.000105361	0.000133893	0.000138687	0.00012598	1.80171e-05		104	0.000158238	89.578		123	0.000132094	105.943		56	0.000153853	48.2343		14	0.000102031	12.0586		221	9.27792e-05	190.353		225	0.000119899	193.798		97	0.000124472	83.5487		55	0.000135572	47.373		0.000130453	0.000130505	0.000108232	0.000123063	1.28446e-05		104	0.000141046	89.578		90
SYNPCC7002_A0719	0.000127938	0.00014898	0.000141209	0.000139376	1.06397e-05		123	0.000187147	90.708		167	0.000179348	123.156		69	0.000189569	50.885		22	0.000160335	16.2242		333	0.000139799	245.575		374	0.000199299	275.811		148	0.000189916	109.145		94	0.000231705	69.3215		0.000144685	0.00019036	0.000135289	0.000156778	2.94599e-05		121	0.000164102	89.233		124
SYNPCC7002_A0720	4.19294e-05	2.82873e-05	1.76511e-05	2.92893e-05	1.21701e-05		29	4.4124e-05	64.877		15	1.61091e-05	33.557		11	3.02211e-05	24.6085		5	3.64397e-05	11.1857		113	4.74391e-05	252.796		69	3.67691e-05	154.362		24	3.07972e-05	53.6913		21	5.17639e-05	46.9799		5.92969e-05	5.49493e-05	4.73513e-05	5.38658e-05	6.04607e-06		41	5.56048e-05	91.7226		61
SYNPCC7002_A0721	9.03095e-05	6.60036e-05	0.000121036	9.24497e-05	2.75786e-05		106	0.000161281	196.296		170	0.000182569	314.815		62	0.000170337	114.815		25	0.000182198	46.2963		132	5.54156e-05	244.444		145	7.72683e-05	268.519		36	4.61958e-05	66.6667		32	7.88783e-05	59.2593		0.000177891	9.81238e-05	8.38795e-05	0.000119965	5.06685e-05		37	5.01799e-05	68.5185		69
SYNPCC7002_A0722	0.000125788	0.000124464	8.06907e-05	0.000110314	2.56633e-05		54	8.21619e-05	178.218		118	0.000126725	389.439		56	0.000153853	184.818		15	0.000109319	49.505		275	0.000115449	907.591		289	0.000154004	953.795		105	0.000134738	346.535		106	0.000261285	349.835		0.000211097	0.00020606	0.000143407	0.000186855	3.77111e-05		93	0.000126128	306.931		97
SYNPCC7002_A0723	0.000213947	0.000194239	0.000229464	0.00021255	1.7654e-05		159	0.000241921	155.882		245	0.000263115	240.196		98	0.000269243	96.0784		34	0.00024779	33.3333		422	0.000177162	413.725		384	0.000204628	376.471		142	0.000182217	139.216		140	0.000345093	137.255		0.00026565	0.00023746	0.000236757	0.000246622	1.64826e-05		132	0.00017902	129.412		189
SYNPCC7002_A0724	7.74081e-05	5.46887e-05	3.53022e-05	5.57997e-05	2.10749e-05		97	0.000147587	65.1882		84	9.02107e-05	56.4516		19	5.22001e-05	12.7688		4	2.91518e-05	2.68817		110	4.61797e-05	73.9247		281	0.000149741	188.844		56	7.18602e-05	37.6344		65	0.000160222	43.6828		7.82719e-05	6.96679e-05	6.89976e-05	7.23125e-05	5.17192e-06		32	4.33988e-05	21.5054		28
SYNPCC7002_A0725	2.25774e-05	1.50865e-05	1.76511e-05	1.84383e-05	3.80696e-06		43	6.54252e-05	85.3175		25	2.68484e-05	49.6032		5	1.37369e-05	9.92063		2	1.45759e-05	3.96825		51	2.14106e-05	101.19		110	5.86173e-05	218.254		9	1.1549e-05	17.8571		45	0.000110923	89.2857		1.42313e-05	2.0606e-05	3.11166e-05	2.19846e-05	8.52665e-06		21	2.84805e-05	41.6667		9
SYNPCC7002_A0726	5.37556e-05	7.73185e-05	0.000105907	7.89936e-05	2.61158e-05		185	0.000281481	111.918		152	0.000163238	91.954		35	9.61581e-05	21.1736		17	0.000123895	10.2843		244	0.000102435	147.61		559	0.000297883	338.173		87	0.00011164	52.6316		132	0.000325373	79.8548		9.48751e-05	0.00012658	7.84679e-05	9.99742e-05	2.44579e-05		77	0.000104428	46.582		97
SYNPCC7002_A0727	9.13846e-05	7.92043e-05	6.0518e-05	7.70357e-05	1.55471e-05		155	0.000235835	173.962		74	7.94714e-05	83.0527		20	5.49475e-05	22.4467		15	0.000109319	16.835		178	7.47272e-05	199.776		337	0.000179582	378.227		83	0.000106507	93.1538		76	0.000187336	85.2974		8.30157e-05	9.41988e-05	0.000119055	9.87564e-05	1.84467e-05		71	9.62912e-05	79.6857		69
SYNPCC7002_A0728	8.06335e-05	3.20589e-05	5.54749e-05	5.60557e-05	2.42925e-05		129	0.000196276	216.08		58	6.22884e-05	97.1524		23	6.31896e-05	38.526		12	8.74553e-05	20.1005		100	4.19815e-05	167.504		233	0.000124162	390.285		25	3.20804e-05	41.876		96	0.000236635	160.804		9.25032e-05	7.8499e-05	8.52323e-05	8.54115e-05	7.00381e-06		32	4.33988e-05	53.6013		60
SYNPCC7002_A0729	6.02063e-05	6.78894e-05	6.0518e-05	6.28713e-05	4.34866e-06		203	0.000308868	407.631		122	0.00013102	244.98		30	8.24212e-05	60.241		24	0.000174911	48.1928		157	6.5911e-05	315.261		322	0.000171589	646.586		41	5.26119e-05	82.3293		95	0.00023417	190.763		4.50657e-05	3.13996e-05	5.27629e-05	4.30761e-05	1.08197e-05		43	5.83172e-05	86.3454		46
SYNPCC7002_A0730	9.03095e-05	4.52596e-05	7.3126e-05	6.9565e-05	2.2735e-05		51	7.75973e-05	31.5985		72	7.73235e-05	44.6097		18	4.94527e-05	11.1524		12	8.74553e-05	7.43494		168	7.0529e-05	104.089		208	0.00011084	128.872		53	6.80105e-05	32.8377		48	0.000118318	29.7398		0.000104363	5.49493e-05	8.25266e-05	8.06128e-05	2.47622e-05		47	6.3742e-05	29.1202		51
SYNPCC7002_A0731	4.94552e-05	5.65745e-05	5.54749e-05	5.38349e-05	3.83255e-06		72	0.000109549	150		81	8.69889e-05	168.75		33	9.06633e-05	68.75		14	0.000102031	29.1667		124	5.20571e-05	258.333		111	5.91502e-05	231.25		53	6.80105e-05	110.417		28	6.90186e-05	58.3333		2.60906e-05	2.74747e-05	5.141e-05	3.49918e-05	1.42354e-05		41	5.56048e-05	85.4167		66
SYNPCC7002_A0732	0.000175243	0.000307388	0.000347979	0.00027687	9.0321e-05		331	0.000503622	434.383		309	0.000331847	405.512		142	0.000390127	186.352		75	0.000546595	98.4252		609	0.000255668	799.213		740	0.000394335	971.129		200	0.000256644	262.467		136	0.000335233	178.478		0.000203981	0.000158961	0.000148818	0.000170587	2.93618e-05		134	0.000181733	175.853		140
SYNPCC7002_A0733	0.00090632	0.00130687	0.00110698	0.00110672	0.000200276		295	0.000448847	313.163		830	0.000891368	881.104		335	0.00092037	355.626		74	0.000539308	78.5563		3635	0.00152603	3858.81		1477	0.000787071	1567.94		919	0.00117928	975.584		170	0.000419041	180.467		0.000730538	0.000628973	0.00079009	0.000716534	8.14663e-05		818	0.00110938	868.365		652
SYNPCC7002_A0734	0.000817086	0.00116921	0.00136166	0.00111598	0.000276159		304	0.000462541	200.66		809	0.000868815	533.993		399	0.0010962	263.366		64	0.000466428	42.2442		4210	0.00176742	2778.88		1639	0.000873398	1081.85		708	0.000908518	467.327		151	0.000372207	99.67		0.000766116	0.000749666	0.000906439	0.000807407	8.61579e-05		1004	0.00136164	662.706		867
SYNPCC7002_A0735	0.000659044	0.000501627	0.000627875	0.000596182	8.33565e-05		129	0.000196276	232.432		414	0.00044461	745.946		171	0.000469801	308.108		40	0.000291518	72.0721		1831	0.000768682	3299.1		674	0.000359164	1214.41		399	0.000512004	718.919		109	0.000268679	196.396		0.000540788	0.000441557	0.000562804	0.00051505	6.45915e-05		486	0.00065912	875.676		382
SYNPCC7002_A0736	0.000783757	0.000778843	0.000839688	0.000800763	3.37997e-05		314	0.000477756	598.095		718	0.000771087	1367.62		274	0.00075278	521.905		61	0.000444564	116.19		2661	0.00111713	5068.57		1092	0.00058191	2080		456	0.000585147	868.571		115	0.000283469	219.048		0.000453029	0.000288484	0.000583097	0.000441537	0.000147643		458	0.000621146	872.381		369
SYNPCC7002_A0737	0.000383815	0.000890106	0.000953159	0.00074236	0.000312105		311	0.000473192	643.892		782	0.000839819	1619.05		346	0.000950591	716.356		64	0.000466428	132.505		2560	0.00107473	5300.21		994	0.000529688	2057.97		473	0.000606962	979.296		92	0.000226775	190.476		0.00023956	0.000187416	0.000323342	0.000250106	6.85736e-05		343	0.000465181	710.145		325
SYNPCC7002_A0738	0.00062034	0.000556316	0.000380759	0.000519139	0.000124042		139	0.000211491	572.016		341	0.000366213	1403.29		142	0.000390127	584.362		18	0.000131183	74.0741		1584	0.000664988	6518.52		613	0.000326658	2522.63		537	0.000689088	2209.88		82	0.000202126	337.449		0.000645151	0.000658411	0.000730563	0.000678041	4.59657e-05		955	0.00129518	3930.04		709
SYNPCC7002_A0739	0.00397362	0.00385273	0.00341423	0.00374686	0.00029434		1197	0.00182126	1635.25		2255	0.00242173	3080.6		1107	0.00304134	1512.3		177	0.00128997	241.803		7407	0.00310957	10118.9		2778	0.00148035	3795.08		3978	0.00510464	5434.43		350	0.000862732	478.142		0.00295536	0.00454117	0.00395586	0.00381746	0.000801913		4533	0.00614772	6192.62		2605
SYNPCC7002_A0740	0.00194488	0.00203103	0.00246359	0.0021465	0.000277966		559	0.000850528	1565.83		1423	0.00152821	3985.99		793	0.00217867	2221.29		172	0.00125353	481.793		3213	0.00134887	9000		1054	0.000561661	2952.38		1739	0.00223152	4871.15		456	0.00112402	1277.31		0.00233393	0.00154349	0.00206181	0.00197974	0.00040156		1303	0.00176715	3649.86		1311
SYNPCC7002_A0741	1.72018e-05	4.1488e-05	2.77374e-05	2.88091e-05	1.21785e-05		27	4.10809e-05	27.7778		36	3.86617e-05	37.037		18	4.94527e-05	18.5185		6	4.37276e-05	6.17284		95	3.98825e-05	97.7366		75	3.99664e-05	77.1605		42	5.38951e-05	43.2099		14	3.45093e-05	14.4033		3.55782e-05	2.55122e-05	2.43521e-05	2.84808e-05	6.17379e-06		42	5.6961e-05	43.2099		51
SYNPCC7002_A0742	2.25774e-05	1.13149e-05	2.26943e-05	1.88622e-05	6.53639e-06		16	2.43443e-05	43.7158		20	2.14787e-05	54.6448		5	1.37369e-05	13.6612		2	1.45759e-05	5.46448		46	1.93115e-05	125.683		25	1.33221e-05	68.306		15	1.92483e-05	40.9836		5	1.23247e-05	13.6612		3.32063e-05	3.04184e-05	2.02934e-05	2.79727e-05	6.79496e-06		15	2.03432e-05	40.9836		11
SYNPCC7002_A0743	0.000449397	0.000522371	0.000463972	0.00047858	3.86182e-05		429	0.000652731	352.217		458	0.000491863	376.026		204	0.000560464	167.488		62	0.000451852	50.9031		979	0.000410999	803.777		972	0.000517964	798.03		363	0.000465808	298.03		204	0.000502849	167.488		0.000336807	0.000362077	0.000385575	0.000361486	2.43895e-05		310	0.000420426	254.516		341
SYNPCC7002_A0744	0.000368764	0.000377164	0.000340414	0.000362114	1.92561e-05		297	0.00045189	273.481		287	0.00030822	264.273		134	0.000368148	123.389		53	0.000386261	48.8029		676	0.000283795	622.468		603	0.00032133	555.249		275	0.000352885	253.223		116	0.000285934	106.814		0.000298857	0.000337546	0.000349047	0.000328483	2.62938e-05		207	0.000280736	190.608		352
SYNPCC7002_A0745	7.95583e-05	7.54327e-05	6.80828e-05	7.43579e-05	5.81278e-06		62	9.4334e-05	164.021		56	6.01405e-05	148.148		39	0.000107148	103.175		20	0.000145759	52.9101		146	6.12931e-05	386.243		154	8.20643e-05	407.407		59	7.57098e-05	156.085		40	9.85979e-05	105.82		4.98094e-05	4.1212e-05	7.44092e-05	5.51435e-05	1.72294e-05		32	4.33988e-05	84.6561		44
SYNPCC7002_A0746	2.9028e-05	3.58305e-05	2.01727e-05	2.83438e-05	7.85132e-06		48	7.30328e-05	46.5116		31	3.32921e-05	30.0388		11	3.02211e-05	10.6589		6	4.37276e-05	5.81395		75	3.14862e-05	72.6744		62	3.30389e-05	60.0775		33	4.23462e-05	31.9767		23	5.66938e-05	22.2868		2.84625e-05	5.29868e-05	2.84108e-05	3.662e-05	1.41741e-05		35	4.74675e-05	33.9147		26
SYNPCC7002_A0747	4.08543e-05	3.77164e-05	2.52158e-05	3.45955e-05	8.27315e-06		26	3.95594e-05	19.6523		31	3.32921e-05	23.4316		7	1.92316e-05	5.29101		5	3.64397e-05	3.77929		59	2.47691e-05	44.5956		52	2.771e-05	39.3046		28	3.59301e-05	21.164		16	3.94392e-05	12.0937		3.55782e-05	4.1212e-05	4.59984e-05	4.09295e-05	5.21587e-06		31	4.20426e-05	23.4316		42
SYNPCC7002_A0748	2.15023e-05	1.13149e-05	1.51295e-05	1.59822e-05	5.14693e-06		6	9.1291e-06	8.03213		13	1.39612e-05	17.4029		4	1.09895e-05	5.35475		3	2.18638e-05	4.01606		12	5.03779e-06	16.0643		15	7.99327e-06	20.0803		10	1.28322e-05	13.3869		4	9.85979e-06	5.35475		1.66031e-05	2.45309e-05	1.89405e-05	2.00249e-05	4.07362e-06		13	1.76308e-05	17.4029		12
SYNPCC7002_A0749	0.00208464	0.00218001	0.00189119	0.00205195	0.000147158		999	0.00152	689.441		1698	0.00182355	1171.84		852	0.00234076	587.992		176	0.00128268	121.463		9925	0.00416667	6849.55		3962	0.00211129	2734.3		1571	0.00201593	1084.2		260	0.000640887	179.434		0.00158441	0.00180351	0.00198605	0.00179133	0.000201095		2826	0.00383266	1950.31		2261
SYNPCC7002_A0750	0.000111812	0.000273444	0.000297547	0.000227601	0.000100998		99	0.00015063	246.269		224	0.000240562	557.214		112	0.000307706	278.607		23	0.000167623	57.2139		773	0.000324517	1922.89		280	0.000149208	696.517		143	0.0001835	355.721		20	4.9299e-05	49.7512		6.16688e-05	6.77054e-05	8.11737e-05	7.01826e-05	9.98561e-06		100	0.000135621	248.756		117
SYNPCC7002_A0751	0.000943949	0.000956109	0.00178276	0.00122761	0.000480816		1117	0.00169953	3723.33		2347	0.00252053	7823.33		656	0.00180228	2186.67		223	0.00162521	743.333		2728	0.00114526	9093.33		1439	0.000766821	4796.67		825	0.00105865	2750		417	0.00102788	1390		0.000958238	0.000456276	0.000865852	0.000760122	0.000267163		485	0.000657764	1616.67		730
SYNPCC7002_A0752	0.000224699	0.000235727	0.000315198	0.000258541	4.93751e-05		112	0.00017041	224.9		311	0.000333995	624.498		69	0.000189569	138.554		30	0.000218638	60.241		322	0.000135181	646.586		286	0.000152405	574.297		138	0.000177084	277.108		219	0.000539824	439.759		0.00034155	0.000284559	0.00026652	0.000297543	3.9164e-05		126	0.000170883	253.012		135
SYNPCC7002_A0753	0.00014299	0.000143322	0.000173989	0.000153434	1.78024e-05		91	0.000138458	72.2222		140	0.000150351	111.111		57	0.0001566	45.2381		21	0.000153047	16.6667		408	0.000171285	323.81		405	0.000215818	321.429		128	0.000164252	101.587		57	0.000140502	45.2381		0.00011385	0.000141298	0.000129878	0.000128342	1.37884e-05		120	0.000162746	95.2381		123
SYNPCC7002_A0754	9.13846e-05	4.71454e-05	4.79101e-05	6.21467e-05	2.53236e-05		41	6.23822e-05	162.698		58	6.22884e-05	230.159		12	3.29685e-05	47.619		7	5.10156e-05	27.7778		85	3.56843e-05	337.302		97	5.16898e-05	384.921		46	5.9028e-05	182.54		60	0.000147897	238.095		0.000196866	0.000100086	0.000109584	0.000135512	5.33456e-05		44	5.96734e-05	174.603		50
SYNPCC7002_A0755	0.000593462	0.000707182	0.000882555	0.000727733	0.000145638		681	0.00103615	231.869		952	0.00102239	324.14		279	0.000766517	94.9949		105	0.000765234	35.7508		1588	0.000666667	540.688		1397	0.00074444	475.655		557	0.000714752	189.649		242	0.000596518	82.397		0.000635663	0.000677054	0.000604744	0.000639154	3.62813e-05		463	0.000627927	157.644		557
SYNPCC7002_A0756	5.91312e-05	4.33738e-05	5.04317e-05	5.09789e-05	7.89294e-06		47	7.15113e-05	68.7135		55	5.90666e-05	80.4094		35	9.61581e-05	51.1696		9	6.55915e-05	13.1579		128	5.37364e-05	187.135		212	0.000112972	309.942		51	6.54441e-05	74.5614		47	0.000115853	68.7135		2.84625e-05	3.04184e-05	3.92339e-05	3.27049e-05	5.73822e-06		31	4.20426e-05	45.3216		22
SYNPCC7002_A0757	2.47276e-05	2.26298e-05	2.01727e-05	2.251e-05	2.27982e-06		38	5.78176e-05	46.9136		50	5.36969e-05	61.7284		13	3.57159e-05	16.0494		12	8.74553e-05	14.8148		54	2.267e-05	66.6667		113	6.0216e-05	139.506		38	4.87623e-05	46.9136		26	6.40887e-05	32.0988		3.55782e-05	6.37805e-05	1.62347e-05	3.85311e-05	2.391e-05		30	4.06864e-05	37.037		47
SYNPCC7002_A0758	0.000170943	0.000173495	0.00011095	0.000151796	3.53969e-05		92	0.00013998	81.5603		184	0.000197604	163.121		56	0.000153853	49.6454		15	0.000109319	13.2979		336	0.000141058	297.872		272	0.000144945	241.135		117	0.000150136	103.723		65	0.000160222	57.6241		0.0002277	0.000274747	0.000190758	0.000231068	4.20954e-05		163	0.000221063	144.504		203
SYNPCC7002_A0759	1.29014e-05	7.54327e-06	5.04317e-06	8.49593e-06	4.01478e-06		12	1.82582e-05	8.17996		19	2.04048e-05	12.9516		13	3.57159e-05	8.86162		0	0	0		32	1.34341e-05	21.8132		33	1.75852e-05	22.4949		19	2.43811e-05	12.9516		8	1.97196e-05	5.45331		1.42313e-05	9.81238e-06	6.76447e-06	1.02694e-05	3.75431e-06		11	1.49183e-05	7.4983		16
SYNPCC7002_A0760	0.000151591	0.00028853	0.000204248	0.00021479	6.90755e-05		291	0.000442761	316.993		348	0.00037373	379.085		102	0.000280232	111.111		34	0.00024779	37.037		710	0.000298069	773.42		560	0.000298416	610.022		224	0.000287441	244.009		132	0.000325373	143.791		0.000170775	0.000169754	0.000162347	0.000167626	4.59948e-06		142	0.000192582	154.684		184
SYNPCC7002_A0761	4.62298e-05	5.46887e-05	5.54749e-05	5.21311e-05	5.12576e-06		48	7.30328e-05	89.8876		55	5.90666e-05	102.996		16	4.3958e-05	29.9625		9	6.55915e-05	16.8539		109	4.57599e-05	204.12		119	6.34133e-05	222.846		45	5.77448e-05	84.2697		32	7.88783e-05	59.9251		8.06438e-05	0.000146204	8.38795e-05	0.000103576	3.69528e-05		52	7.05231e-05	97.3783		60
SYNPCC7002_A0762	2.68778e-05	3.39447e-05	1.51295e-05	2.53173e-05	9.50417e-06		21	3.19518e-05	98.5915		14	1.50351e-05	65.7277		14	3.84632e-05	65.7277		3	2.18638e-05	14.0845		74	3.10663e-05	347.418		36	1.91839e-05	169.014		23	2.9514e-05	107.981		13	3.20443e-05	61.0329		2.60906e-05	2.0606e-05	2.97637e-05	2.54868e-05	4.60861e-06		24	3.25491e-05	112.676		23
SYNPCC7002_A0763	4.51547e-05	2.64014e-05	3.53022e-05	3.56195e-05	9.38067e-06		40	6.08607e-05	37.037		30	3.22181e-05	27.7778		18	4.94527e-05	16.6667		0	0	0		75	3.14862e-05	69.4444		60	3.19731e-05	55.5556		32	4.1063e-05	29.6296		23	5.66938e-05	21.2963		4.50657e-05	1.27561e-05	2.5705e-05	2.78422e-05	1.62605e-05		21	2.84805e-05	19.4444		31
SYNPCC7002_A0764	0.00013869	0.000122578	8.32123e-05	0.000114827	2.85394e-05		168	0.000255615	98.9399		137	0.000147129	80.6832		57	0.0001566	33.5689		38	0.000276942	22.3793		238	9.99161e-05	140.165		237	0.000126294	139.576		98	0.000125755	57.715		99	0.00024403	58.3039		9.25032e-05	5.39681e-05	9.87613e-05	8.17442e-05	2.42575e-05		62	8.40852e-05	36.5135		89
SYNPCC7002_A0765	2.15023e-06	7.54327e-06	1.51295e-05	8.27433e-06	6.52045e-06		1	1.52152e-06	1.51515		6	6.44362e-06	9.09091		2	5.49475e-06	3.0303		0	0	0		12	5.03779e-06	18.1818		14	7.46039e-06	21.2121		9	1.1549e-05	13.6364		3	7.39485e-06	4.54545		2.37188e-06	5.88743e-06	8.11737e-06	5.45889e-06	2.89662e-06		0	0	0		2
SYNPCC7002_A0766	4.94552e-05	1.88582e-05	3.27806e-05	3.3698e-05	1.53191e-05		50	7.60758e-05	53.2481		34	3.65139e-05	36.2087		15	4.12106e-05	15.9744		10	7.28794e-05	10.6496		87	3.65239e-05	92.6518		125	6.66106e-05	133.12		34	4.36294e-05	36.2087		29	7.14835e-05	30.8839		6.64126e-05	4.61182e-05	3.51753e-05	4.92353e-05	1.58502e-05		31	4.20426e-05	33.0138		40
SYNPCC7002_A0767	5.91312e-05	5.65745e-05	6.0518e-05	5.87413e-05	2.00046e-06		47	7.15113e-05	82.4561		65	6.98059e-05	114.035		42	0.00011539	73.6842		16	0.000116607	28.0702		131	5.49958e-05	229.825		264	0.000140682	463.158		48	6.15944e-05	84.2105		74	0.000182406	129.825		0.000101991	0.000156017	9.33497e-05	0.000117119	3.39624e-05		91	0.000123415	159.649		89
SYNPCC7002_A0768	3.11783e-05	5.09171e-05	8.57339e-05	5.59431e-05	2.76229e-05		79	0.0001202	204.134		84	9.02107e-05	217.054		54	0.000148358	139.535		20	0.000145759	51.6796		124	5.20571e-05	320.413		271	0.000144412	700.258		40	5.13287e-05	103.359		60	0.000147897	155.039		6.64126e-05	0.000159942	3.24695e-05	8.62746e-05	6.60164e-05		39	5.28923e-05	100.775		37
SYNPCC7002_A0769	7.74081e-05	6.78894e-05	8.06907e-05	7.53294e-05	6.64898e-06		61	9.28125e-05	82.3212		96	0.000103098	129.555		32	8.7916e-05	43.1849		12	8.74553e-05	16.1943		164	6.88497e-05	221.323		212	0.000112972	286.1		59	7.57098e-05	79.6221		43	0.000105993	58.0297		6.87844e-05	0.000122655	0.000104173	9.85373e-05	2.73737e-05		73	9.90036e-05	98.5155		67
SYNPCC7002_A0770	9.5685e-05	7.16611e-05	7.56475e-05	8.09979e-05	1.28747e-05		48	7.30328e-05	103.226		98	0.000105246	210.753		23	6.31896e-05	49.4624		21	0.000153047	45.1613		255	0.000107053	548.387		257	0.000136951	552.688		62	7.95595e-05	133.333		48	0.000118318	103.226		0.000123338	0.000152092	0.000101467	0.000125632	2.53903e-05		49	6.64545e-05	105.376		101
SYNPCC7002_A0771	1.39765e-05	2.64014e-05	1.26079e-05	1.76619e-05	7.5995e-06		40	6.08607e-05	33.0852		55	5.90666e-05	45.4921		8	2.1979e-05	6.61704		4	2.91518e-05	3.30852		55	2.30899e-05	45.4921		43	2.2914e-05	35.5666		24	3.07972e-05	19.8511		16	3.94392e-05	13.2341		2.84625e-05	4.02307e-05	1.75876e-05	2.87603e-05	1.13245e-05		15	2.03432e-05	12.4069		14
SYNPCC7002_A0772	6.45068e-06	5.65745e-06	2.26943e-05	1.16008e-05	9.61541e-06		9	1.36936e-05	15.544		9	9.66544e-06	15.544		7	1.92316e-05	12.0898		3	2.18638e-05	5.18135		18	7.55668e-06	31.0881		11	5.86173e-06	18.9983		1	1.28322e-06	1.72712		2	4.9299e-06	3.45423		2.37188e-06	0	5.41158e-06	2.59448e-06	2.71265e-06		0	0	0		3
SYNPCC7002_A0773	7.74081e-05	9.05192e-05	5.79964e-05	7.53079e-05	1.63628e-05		33	5.021e-05	25.522		84	9.02107e-05	64.9652		26	7.14317e-05	20.1083		2	1.45759e-05	1.54679		176	7.38875e-05	136.118		83	4.42294e-05	64.1918		34	4.36294e-05	26.2954		15	3.69742e-05	11.6009		3.795e-05	4.61182e-05	4.19397e-05	4.20026e-05	4.08443e-06		45	6.10296e-05	34.8028		53
SYNPCC7002_A0774	8.38588e-05	6.2232e-05	6.30396e-05	6.97101e-05	1.22598e-05		104	0.000158238	132.822		77	8.26932e-05	98.3397		21	5.76948e-05	26.8199		10	7.28794e-05	12.7714		139	5.83543e-05	177.522		162	8.63273e-05	206.897		48	6.15944e-05	61.3027		41	0.000101063	52.3627		0.000104363	0.000125598	9.74084e-05	0.000109123	1.46856e-05		50	6.78107e-05	63.857		78
SYNPCC7002_A0775	1.82769e-05	1.69724e-05	7.56475e-06	1.42713e-05	5.84459e-06		18	2.73873e-05	38.4615		30	3.22181e-05	64.1026		2	5.49475e-06	4.2735		3	2.18638e-05	6.41026		38	1.5953e-05	81.1966		24	1.27892e-05	51.2821		29	3.72133e-05	61.9658		16	3.94392e-05	34.188		2.84625e-05	1.56998e-05	1.08232e-05	1.83285e-05	9.10875e-06		18	2.44118e-05	38.4615		17
SYNPCC7002_A0776	1.18262e-05	1.69724e-05	1.00863e-05	1.29616e-05	3.58067e-06		12	1.82582e-05	29.1971		18	1.93309e-05	43.7956		12	3.29685e-05	29.1971		0	0	0		60	2.51889e-05	145.985		43	2.2914e-05	104.623		9	1.1549e-05	21.8978		8	1.97196e-05	19.4647		2.60906e-05	7.8499e-06	9.47026e-06	1.44703e-05	1.00961e-05		9	1.22059e-05	21.8978		13
SYNPCC7002_A0777	1.9352e-05	5.65745e-05	4.03454e-05	3.87573e-05	1.8662e-05		11	1.67367e-05	38.1944		38	4.08096e-05	131.944		17	4.67053e-05	59.0278		5	3.64397e-05	17.3611		86	3.61041e-05	298.611		90	4.79596e-05	312.5		33	4.23462e-05	114.583		41	0.000101063	142.361		3.32063e-05	7.75178e-05	3.51753e-05	4.86331e-05	2.50342e-05		29	3.93302e-05	100.694		16
SYNPCC7002_A0778	0.000627866	0.000524257	0.000529533	0.000560552	5.83552e-05		394	0.000599478	351.159		648	0.000695911	577.54		202	0.000554969	180.036		84	0.000612187	74.8663		1179	0.000494962	1050.8		1002	0.000533951	893.048		424	0.000544084	377.897		301	0.000741949	268.271		0.000728166	0.000813446	0.000727857	0.00075649	4.93258e-05		477	0.000646914	425.134		722
SYNPCC7002_A0779	9.35348e-05	9.80625e-05	0.000121036	0.000104211	1.47456e-05		79	0.0001202	207.349		130	0.000139612	341.207		36	9.89054e-05	94.4882		14	0.000102031	36.7454		138	5.79345e-05	362.205		143	7.62025e-05	375.328		67	8.59756e-05	175.853		30	7.39485e-05	78.7402		0.0001518	0.000194285	9.87613e-05	0.000148282	4.7859e-05		77	0.000104428	202.1		69
SYNPCC7002_A0780	5.91312e-05	6.03462e-05	4.28669e-05	5.41148e-05	9.75983e-06		96	0.000146066	336.842		91	9.77283e-05	319.298		44	0.000120884	154.386		22	0.000160335	77.193		118	4.95382e-05	414.035		187	9.96495e-05	656.14		37	4.74791e-05	129.825		52	0.000128177	182.456		4.26938e-05	1.37373e-05	5.95274e-05	3.86528e-05	2.31609e-05		36	4.88237e-05	126.316		45
SYNPCC7002_A0781	8.49339e-05	7.35469e-05	6.30396e-05	7.38401e-05	1.09501e-05		38	5.78176e-05	120.635		48	5.1549e-05	152.381		19	5.22001e-05	60.3175		8	5.83035e-05	25.3968		177	7.43073e-05	561.905		140	7.46039e-05	444.444		71	9.11085e-05	225.397		41	0.000101063	130.159		9.01313e-05	8.63489e-05	9.74084e-05	9.12962e-05	5.62101e-06		49	6.64545e-05	155.556		72
SYNPCC7002_A0782	0.00038274	0.000446939	0.000489187	0.000439622	5.35995e-05		898	0.00136632	558.458		409	0.00043924	254.353		211	0.000579696	131.219		122	0.000889129	75.8706		1238	0.000519732	769.9		519	0.000276567	322.761		461	0.000591563	286.692		56	0.000138037	34.8259		0.000415078	0.000506319	0.000304401	0.000408599	0.000101115		343	0.000465181	213.308		435
SYNPCC7002_A0783	8.17086e-05	5.28029e-05	4.53885e-05	5.99667e-05	1.91905e-05		81	0.000123243	159.763		71	7.62496e-05	140.039		22	6.04422e-05	43.3925		10	7.28794e-05	19.7239		169	7.09488e-05	333.333		192	0.000102314	378.698		72	9.23917e-05	142.012		75	0.000184871	147.929		0.000101991	0.00011873	9.60555e-05	0.000105592	1.17583e-05		85	0.000115278	167.653		90
SYNPCC7002_A0785	7.74081e-05	9.99483e-05	7.56475e-05	8.43347e-05	1.35505e-05		109	0.000165845	120.709		90	9.66544e-05	99.6678		37	0.000101653	40.9745		13	9.47432e-05	14.3965		285	0.000119647	315.615		274	0.00014601	303.433		95	0.000121906	105.205		77	0.000189801	85.2713		0.000120966	0.000153073	9.19968e-05	0.000122012	3.05516e-05		89	0.000120703	98.5604		106
SYNPCC7002_A0786	0.000117187	0.000109377	6.80828e-05	9.82158e-05	2.63865e-05		114	0.000173453	203.209		99	0.00010632	176.471		45	0.000123632	80.2139		24	0.000174911	42.7807		180	7.55668e-05	320.856		252	0.000134287	449.198		89	0.000114206	158.645		91	0.00022431	162.21		0.000132825	6.77054e-05	9.47026e-05	9.8411e-05	3.27179e-05		60	8.13728e-05	106.952		102
SYNPCC7002_A0787	6.98823e-05	5.09171e-05	7.56475e-05	6.54823e-05	1.29391e-05		68	0.000103463	59.9647		73	7.83974e-05	64.3739		38	0.0001044	33.5097		16	0.000116607	14.1093		132	5.54156e-05	116.402		166	8.84589e-05	146.384		42	5.38951e-05	37.037		61	0.000150362	53.7919		6.87844e-05	4.21932e-05	4.87042e-05	5.32273e-05	1.38606e-05		31	4.20426e-05	27.3369		37
SYNPCC7002_A0788	0.000251576	0.000277215	0.000274853	0.000267881	1.41699e-05		214	0.000325605	102.934		297	0.000318959	142.857		96	0.000263748	46.176		38	0.000276942	18.278		951	0.000399245	457.431		557	0.000296817	267.917		200	0.000256644	96.2001		109	0.000268679	52.4291		0.000253791	0.000284559	0.000208346	0.000248899	3.83414e-05		166	0.000225131	79.8461		178
SYNPCC7002_A0789	1.9352e-05	2.45156e-05	1.26079e-05	1.88252e-05	5.97131e-06		10	1.52152e-05	11.9904		18	1.93309e-05	21.5827		3	8.24212e-06	3.59712		2	1.45759e-05	2.39808		51	2.14106e-05	61.1511		46	2.45127e-05	55.1559		20	2.56644e-05	23.9808		5	1.23247e-05	5.9952		1.8975e-05	4.51369e-05	1.75876e-05	2.72332e-05	1.55206e-05		21	2.84805e-05	25.1799		10
SYNPCC7002_A0790	0.000125788	0.000135779	0.000131122	0.000130896	4.99916e-06		186	0.000283002	196.203		211	0.000226601	222.574		92	0.000252758	97.0464		49	0.000357109	51.6878		307	0.000128883	323.84		242	0.000128958	255.274		87	0.00011164	91.7722		110	0.000271144	116.034		0.000154172	0.000141298	0.000150171	0.000148547	6.58876e-06		64	8.67977e-05	67.5105		95
SYNPCC7002_A0791	5.37556e-06	3.77164e-06	5.04317e-06	4.73012e-06	8.46549e-07		8	1.21721e-05	8.20513		8	8.5915e-06	8.20513		2	5.49475e-06	2.05128		2	1.45759e-05	2.05128		18	7.55668e-06	18.4615		23	1.22564e-05	23.5897		3	3.84965e-06	3.07692		6	1.47897e-05	6.15385		4.74375e-06	1.27561e-05	6.76447e-06	8.08811e-06	4.16694e-06		3	4.06864e-06	3.07692		8
SYNPCC7002_A0792	0.000141915	8.67476e-05	0.000115993	0.000114885	2.76003e-05		113	0.000171931	132.629		89	9.55804e-05	104.46		38	0.0001044	44.6009		26	0.000189486	30.5164		4461	0.0018728	5235.92		4469	0.00238146	5245.31		129	0.000165535	151.408		65	0.000160222	76.2911		0.000192122	0.000107936	0.000139348	0.000146469	4.25423e-05		88	0.000119347	103.286		111
SYNPCC7002_A0793	0.00110522	0.00113338	0.000885076	0.00104122	0.000135958		790	0.001202	1408.2		868	0.000932178	1547.24		374	0.00102752	666.667		286	0.00208435	509.804		40066	0.0168203	71418.9		33846	0.018036	60331.6		1663	0.00213399	2964.35		483	0.00119057	860.963		0.00115036	0.000989088	0.00104985	0.0010631	8.1449e-05		766	0.00103886	1365.42		753
SYNPCC7002_A0794	2.68778e-05	2.0744e-05	2.52158e-05	2.42792e-05	3.17237e-06		7	1.06506e-05	3.83772		15	1.61091e-05	8.22368		2	5.49475e-06	1.09649		2	1.45759e-05	1.09649		63	2.64484e-05	34.5395		32	1.70523e-05	17.5439		33	4.23462e-05	18.0921		9	2.21845e-05	4.93421		9.48751e-06	2.84559e-05	2.5705e-05	2.12161e-05	1.025e-05		19	2.57681e-05	10.4167		19
SYNPCC7002_A0795	1.29014e-05	1.88582e-06	5.04317e-06	6.61011e-06	5.67248e-06		6	9.1291e-06	5.68182		3	3.22181e-06	2.84091		1	2.74737e-06	0.94697		1	7.28794e-06	0.94697		11	4.61797e-06	10.4167		4	2.13154e-06	3.78788		12	1.53986e-05	11.3636		1	2.46495e-06	0.94697		1.18594e-05	3.92495e-06	8.11737e-06	7.96723e-06	3.96935e-06		3	4.06864e-06	2.84091		5
SYNPCC7002_A0796	5.37556e-06	0	0	1.79185e-06	3.10358e-06		1	1.52152e-06	3.43643		2	2.14787e-06	6.87285		0	0	0		0	0	0		3	1.25945e-06	10.3093		1	5.32885e-07	3.43643		1	1.28322e-06	3.43643		1	2.46495e-06	3.43643		0	0	4.05868e-06	1.35289e-06	2.34328e-06		5	6.78107e-06	17.1821		2
SYNPCC7002_A0797	4.30045e-06	7.54327e-06	5.04317e-06	5.62896e-06	1.69892e-06		3	4.56455e-06	3.50877		3	3.22181e-06	3.50877		1	2.74737e-06	1.16959		0	0	0		8	3.35852e-06	9.35673		9	4.79596e-06	10.5263		10	1.28322e-05	11.6959		4	9.85979e-06	4.67836		3.55782e-05	1.07936e-05	6.76447e-06	1.77121e-05	1.56031e-05		3	4.06864e-06	3.50877		6
SYNPCC7002_A0798	1.18262e-05	3.77164e-06	1.00863e-05	8.5614e-06	4.23831e-06		2	3.04303e-06	2.43309		5	5.36969e-06	6.08273		3	8.24212e-06	3.64964		0	0	0		10	4.19815e-06	12.1655		6	3.19731e-06	7.29927		2	2.56644e-06	2.43309		3	7.39485e-06	3.64964		1.8975e-05	1.96248e-06	1.75876e-05	1.28417e-05	9.44719e-06		0	0	0		2
SYNPCC7002_A0799	3.01032e-05	1.69724e-05	2.77374e-05	2.49376e-05	6.99883e-06		16	2.43443e-05	15.3257		29	3.11442e-05	27.7778		12	3.29685e-05	11.4943		2	1.45759e-05	1.91571		52	2.18304e-05	49.8084		65	3.46375e-05	62.2605		21	2.69476e-05	20.1149		26	6.40887e-05	24.9042		2.13469e-05	1.37373e-05	2.43521e-05	1.98121e-05	5.47129e-06		10	1.35621e-05	9.57854		14
SYNPCC7002_A0800	0.000167718	0.000130121	0.000173989	0.000157276	2.37248e-05		80	0.000121721	101.01		127	0.00013639	160.354		45	0.000123632	56.8182		14	0.000102031	17.6768		261	0.000109572	329.545		235	0.000125228	296.717		114	0.000146287	143.939		71	0.000175011	89.6465		0.0001518	8.34052e-05	0.000170465	0.000135223	4.58359e-05		91	0.000123415	114.899		110
SYNPCC7002_A0801	0.000413918	0.000348876	0.000342936	0.000368577	3.93792e-05		139	0.000211491	661.905		228	0.000244858	1085.71		174	0.000478043	828.571		86	0.000626763	409.524		963	0.000404282	4585.71		1084	0.000577647	5161.9		305	0.000391381	1452.38		183	0.000451086	871.429		0.000403219	0.000529868	0.000530335	0.000487807	7.32559e-05		283	0.000383808	1347.62		282
SYNPCC7002_A0802	0.000929973	0.000905192	0.000794299	0.000876488	7.2248e-05		352	0.000535574	923.885		576	0.000618588	1511.81		361	0.000991802	947.507		201	0.00146488	527.559		2110	0.000885811	5538.06		2743	0.0014617	7199.48		592	0.000759665	1553.81		340	0.000838082	892.388		0.00109818	0.000813446	0.000901028	0.000937551	0.000145838		563	0.000763548	1477.69		726
SYNPCC7002_A0803	8.49339e-05	0.000124464	0.000173989	0.000127796	4.46211e-05		128	0.000194754	302.6		243	0.000260967	574.468		58	0.000159348	137.116		27	0.000196774	63.8298		372	0.000156171	879.433		335	0.000178516	791.962		114	0.000146287	269.504		71	0.000175011	167.849		4.74375e-05	7.75178e-05	6.89976e-05	6.4651e-05	1.5504e-05		58	7.86604e-05	137.116		95
SYNPCC7002_A0804	1.07511e-05	9.42909e-06	5.04317e-06	8.40779e-06	2.98789e-06		20	3.04303e-05	40.6504		15	1.61091e-05	30.4878		2	5.49475e-06	4.06504		2	1.45759e-05	4.06504		37	1.55332e-05	75.2033		34	1.81181e-05	69.1057		7	8.98252e-06	14.2276		13	3.20443e-05	26.4228		1.42313e-05	8.83114e-06	6.76447e-06	9.94229e-06	3.85542e-06		10	1.35621e-05	20.3252		12
SYNPCC7002_A0805	5.37556e-06	1.32007e-05	1.00863e-05	9.55421e-06	3.93963e-06		2	3.04303e-06	3.003		12	1.28872e-05	18.018		4	1.09895e-05	6.00601		2	1.45759e-05	3.003		44	1.84719e-05	66.0661		36	1.91839e-05	54.0541		6	7.69931e-06	9.00901		8	1.97196e-05	12.012		1.18594e-05	5.88743e-06	1.35289e-05	1.04253e-05	4.01756e-06		15	2.03432e-05	22.5225		16
SYNPCC7002_A0806	0.000119338	0.00016218	0.00019164	0.000157719	3.63573e-05		94	0.000143023	56.1529		137	0.000147129	81.8399		56	0.000153853	33.4528		12	8.74553e-05	7.16846		463	0.000194375	276.583		265	0.000141214	158.303		110	0.000141154	65.7109		40	9.85979e-05	23.8949		6.64126e-05	0.000132467	0.00012176	0.00010688	3.54524e-05		140	0.00018987	83.632		122
SYNPCC7002_A0807	0.000103211	0.000120692	0.000131122	0.000118342	1.41035e-05		161	0.000244964	75.1634		271	0.000291037	126.517		82	0.000225285	38.282		29	0.00021135	13.5387		313	0.000131402	146.125		401	0.000213687	187.208		139	0.000178367	64.8926		118	0.000290864	55.0887		0.000120966	0.000122655	9.60555e-05	0.000113225	1.48935e-05		80	0.000108497	37.3483		92
SYNPCC7002_A0808	0.00301139	0.00244591	0.00239046	0.00261592	0.000343608		1687	0.0025668	8393.03		4403	0.00472855	21905.5		1113	0.00305783	5537.31		296	0.00215723	1472.64		5323	0.00223468	26482.6		3118	0.00166153	15512.4		1157	0.00148468	5756.22		713	0.00175751	3547.26		0.00385667	0.00281713	0.00321177	0.00329519	0.000524766		2038	0.00276396	10139.3		3470
SYNPCC7002_A0809	4.08543e-05	5.28029e-05	6.80828e-05	5.39133e-05	1.36482e-05		68	0.000103463	527.132		53	5.69187e-05	410.853		62	0.000170337	480.62		23	0.000167623	178.295		178	7.47272e-05	1379.84		203	0.000108176	1573.64		69	8.8542e-05	534.884		47	0.000115853	364.341		4.26938e-05	2.25685e-05	5.41158e-05	3.97927e-05	1.59725e-05		38	5.15361e-05	294.574		50
SYNPCC7002_A0810	0.000139765	0.00012635	0.000133644	0.000133253	6.71599e-06		70	0.000106506	94.4669		141	0.000151425	190.283		52	0.000142863	70.1754		21	0.000153047	28.3401		358	0.000150294	483.131		203	0.000108176	273.954		121	0.000155269	163.293		46	0.000113388	62.0783		0.000109106	0.000129523	0.000127172	0.000121934	1.11711e-05		117	0.000158677	157.895		126
SYNPCC7002_A0811	0.0095255	0.0107001	0.0103612	0.0101956	0.000604568		1859	0.0028285	2498.66		6314	0.00678084	8486.56		2844	0.00781353	3822.58		532	0.00387718	715.054		18504	0.00776827	24871		7186	0.00382931	9658.6		8324	0.0106815	11188.2		1140	0.00281004	1532.26		0.0105904	0.0121801	0.0116444	0.0114716	0.00080879		6872	0.0093199	9236.56		8206
SYNPCC7002_A0812	0.000293506	0.000348876	0.000234507	0.000292296	5.7194e-05		250	0.000380379	250.25		254	0.00027278	254.254		107	0.000293969	107.107		23	0.000167623	23.023		755	0.000316961	755.756		565	0.00030108	565.566		314	0.00040293	314.314		177	0.000436296	177.177		0.000377128	0.000418007	0.000370693	0.00038861	2.56617e-05		239	0.000324135	239.239		288
SYNPCC7002_A0813	0.000149441	0.000109377	0.000153817	0.000137545	2.44917e-05		114	0.000173453	188.119		210	0.000225527	346.535		34	9.34107e-05	56.1056		13	9.47432e-05	21.4521		182	7.64064e-05	300.33		161	8.57945e-05	265.677		97	0.000124472	160.066		50	0.000123247	82.5083		0.000135197	0.000151111	0.000156936	0.000147748	1.12528e-05		66	8.95101e-05	108.911		110
SYNPCC7002_A0814	0.000497777	0.00034699	0.000272331	0.000372366	0.000114845		217	0.000330169	485.459		384	0.000412392	859.06		126	0.000346169	281.879		17	0.000123895	38.0313		730	0.000306465	1633.11		298	0.0001588	666.667		377	0.000483773	843.4		65	0.000160222	145.414		0.000635663	0.000598555	0.000543864	0.000592694	4.61796e-05		527	0.000714725	1178.97		508
SYNPCC7002_A0815	4.40796e-05	6.41178e-05	8.32123e-05	6.38032e-05	1.95682e-05		51	7.75973e-05	89.4737		81	8.69889e-05	142.105		14	3.84632e-05	24.5614		5	3.64397e-05	8.77193		166	6.96894e-05	291.228		107	5.70187e-05	187.719		27	3.46469e-05	47.3684		23	5.66938e-05	40.3509		7.35282e-05	8.14427e-05	4.19397e-05	6.56369e-05	2.09004e-05		33	4.4755e-05	57.8947		46
SYNPCC7002_A0816	0.000131164	8.2976e-05	6.30396e-05	9.23931e-05	3.50248e-05		45	6.84682e-05	31.3152		65	6.98059e-05	45.2331		23	6.31896e-05	16.0056		9	6.55915e-05	6.26305		256	0.000107473	178.149		212	0.000112972	147.53		86	0.000110357	59.8469		49	0.000120782	34.0988		0.000147056	0.000201154	0.000148818	0.000165676	3.07371e-05		170	0.000230556	118.302		149
SYNPCC7002_A0817	2.58027e-05	3.20589e-05	1.00863e-05	2.26493e-05	1.13206e-05		23	3.49949e-05	36.1635		26	2.79224e-05	40.8805		12	3.29685e-05	18.8679		7	5.10156e-05	11.0063		44	1.84719e-05	69.1824		50	2.66442e-05	78.6164		24	3.07972e-05	37.7358		26	6.40887e-05	40.8805		4.74375e-06	2.25685e-05	2.43521e-05	1.72214e-05	1.08427e-05		16	2.16994e-05	25.1572		26
SYNPCC7002_A0818	0.000162342	0.000175381	0.000118514	0.000152079	2.979e-05		68	0.000103463	57.8231		203	0.000218009	172.619		70	0.000192316	59.5238		22	0.000160335	18.7075		483	0.000202771	410.714		296	0.000157734	251.701		144	0.000184783	122.449		43	0.000105993	36.5646		0.000241931	0.00019821	0.000174523	0.000204888	3.41967e-05		147	0.000199363	125		168
SYNPCC7002_A0819	7.31077e-05	4.52596e-05	7.3126e-05	6.38311e-05	1.60834e-05		31	4.7167e-05	75.4258		51	5.47708e-05	124.088		27	7.41791e-05	65.6934		11	8.01673e-05	26.764		72	3.02267e-05	175.182		59	3.14402e-05	143.552		14	1.7965e-05	34.0633		37	9.12031e-05	90.0243		4.74375e-05	1.56998e-05	7.03505e-05	4.4496e-05	2.74438e-05		33	4.4755e-05	80.292		49
SYNPCC7002_A0820	7.84832e-05	3.20589e-05	6.80828e-05	5.95416e-05	2.43622e-05		41	6.23822e-05	157.088		55	5.90666e-05	210.728		40	0.000109895	153.257		15	0.000109319	57.4713		99	4.15617e-05	379.31		140	7.46039e-05	536.398		39	5.00455e-05	149.425		33	8.13433e-05	126.437		9.48751e-05	5.49493e-05	8.79381e-05	7.92542e-05	2.13325e-05		28	3.7974e-05	107.28		51
SYNPCC7002_A0821	0.00028168	0.000211212	0.000229464	0.000240785	3.65726e-05		212	0.000322562	119.369		348	0.00037373	195.946		117	0.000321443	65.8784		41	0.000298806	23.0856		660	0.000277078	371.622		705	0.000375684	396.959		224	0.000287441	126.126		134	0.000330303	75.4505		0.000296485	0.000253159	0.000354458	0.000301367	5.08257e-05		238	0.000322779	134.009		232
SYNPCC7002_A0822	5.59059e-05	9.24051e-05	4.28669e-05	6.3726e-05	2.56782e-05		70	0.000106506	163.17		123	0.000132094	286.713		25	6.86843e-05	58.2751		8	5.83035e-05	18.648		224	9.40387e-05	522.145		165	8.7926e-05	384.615		63	8.08427e-05	146.853		42	0.000103528	97.9021		9.48751e-05	5.10244e-05	7.57621e-05	7.38872e-05	2.19854e-05		56	7.5948e-05	130.536		54
SYNPCC7002_A0823	0.00066657	0.000771299	0.000748911	0.000728927	5.51506e-05		306	0.000465584	291.429		779	0.000836597	741.905		270	0.000741791	257.143		67	0.000488292	63.8095		2575	0.00108102	2452.38		1286	0.00068529	1224.76		502	0.000644175	478.095		128	0.000315513	121.905		0.000573994	0.00070551	0.000585803	0.000621769	7.27616e-05		724	0.000981899	689.524		597
SYNPCC7002_A0824	4.08543e-05	5.28029e-05	5.04317e-05	4.80296e-05	6.32612e-06		51	7.75973e-05	55.1948		69	7.41017e-05	74.6753		23	6.31896e-05	24.8918		4	2.91518e-05	4.329		155	6.50714e-05	167.749		125	6.66106e-05	135.281		35	4.49126e-05	37.8788		15	3.69742e-05	16.2338		3.795e-05	4.21932e-05	3.38224e-05	3.79885e-05	4.18556e-06		33	4.4755e-05	35.7143		40
SYNPCC7002_A0825	3.97792e-05	3.39447e-05	2.77374e-05	3.38204e-05	6.02183e-06		32	4.86885e-05	33.7553		47	5.04751e-05	49.5781		11	3.02211e-05	11.6034		2	1.45759e-05	2.1097		51	2.14106e-05	53.7975		39	2.07825e-05	41.1392		24	3.07972e-05	25.3165		19	4.6834e-05	20.0422		6.16688e-05	3.43433e-05	4.59984e-05	4.73368e-05	1.37118e-05		41	5.56048e-05	43.2489		35
SYNPCC7002_A0826	0.00037844	0.000492198	0.000441277	0.000437305	5.69833e-05		400	0.000608607	158.541		639	0.000686246	253.27		206	0.000565959	81.6488		68	0.00049558	26.952		1278	0.000536524	506.54		1298	0.000691685	514.467		372	0.000477357	147.444		205	0.000505314	81.2525		0.000424566	0.000381701	0.000365281	0.000390516	3.06095e-05		447	0.000606227	177.17		368
SYNPCC7002_A0827	4.62298e-05	2.26298e-05	1.26079e-05	2.71559e-05	1.72619e-05		14	2.13012e-05	6.39269		20	2.14787e-05	9.13242		17	4.67053e-05	7.76256		3	2.18638e-05	1.36986		67	2.81276e-05	30.5936		78	4.1565e-05	35.6164		26	3.33637e-05	11.8721		14	3.45093e-05	6.39269		2.60906e-05	3.23808e-05	4.46455e-05	3.43723e-05	9.43638e-06		21	2.84805e-05	9.58904		37
SYNPCC7002_A0828	1.39765e-05	7.54327e-06	1.00863e-05	1.05354e-05	3.24002e-06		10	1.52152e-05	21.7865		20	2.14787e-05	43.573		14	3.84632e-05	30.5011		0	0	0		36	1.51134e-05	78.4314		34	1.81181e-05	74.0741		15	1.92483e-05	32.6797		14	3.45093e-05	30.5011		1.42313e-05	3.82683e-05	2.16463e-05	2.47153e-05	1.23089e-05		8	1.08497e-05	17.4292		17
SYNPCC7002_A0829	0.000155891	6.97752e-05	0.000184076	0.000136581	5.95468e-05		74	0.000112592	61.0561		87	9.34326e-05	71.7822		39	0.000107148	32.1782		22	0.000160335	18.1518		64	2.68682e-05	52.8053		68	3.62362e-05	56.1056		64	8.21259e-05	52.8053		44	0.000108458	36.3036		0.000187378	7.55553e-05	0.000150171	0.000137702	5.69448e-05		49	6.64545e-05	40.429		54
SYNPCC7002_A0830	5.37556e-05	1.50865e-05	2.26943e-05	3.05121e-05	2.04857e-05		13	1.97797e-05	61.0329		28	3.00702e-05	131.455		8	2.1979e-05	37.5587		9	6.55915e-05	42.2535		20	8.39631e-06	93.8967		23	1.22564e-05	107.981		16	2.05315e-05	75.1174		13	3.20443e-05	61.0329		8.77595e-05	1.96248e-05	5.27629e-05	5.33824e-05	3.40716e-05		25	3.39053e-05	117.371		15
SYNPCC7002_A0831	0.000436496	0.000471454	0.000494231	0.000467394	2.90808e-05		435	0.00066186	314.534		541	0.000581	391.179		162	0.000445075	117.137		82	0.000597611	59.2914		1133	0.000475651	819.234		921	0.000490787	665.944		359	0.000460675	259.581		191	0.000470805	138.106		0.00035341	0.000363058	0.000451867	0.000389445	5.42738e-05		294	0.000398727	212.581		369
SYNPCC7002_A0832	3.54787e-05	6.41178e-05	7.06044e-05	5.67336e-05	1.86908e-05		141	0.000214534	293.75		96	0.000103098	200		26	7.14317e-05	54.1667		15	0.000109319	31.25		144	6.04534e-05	300		86	4.58281e-05	179.167		48	6.15944e-05	100		18	4.43691e-05	37.5		6.40407e-05	4.1212e-05	3.7881e-05	4.77112e-05	1.42394e-05		17	2.30556e-05	35.4167		57
SYNPCC7002_A0834	7.52579e-06	1.13149e-05	2.52158e-06	7.12076e-06	4.41063e-06		6	9.1291e-06	7.90514		2	2.14787e-06	2.63505		1	2.74737e-06	1.31752		0	0	0		21	8.81612e-06	27.668		20	1.06577e-05	26.3505		4	5.13287e-06	5.27009		6	1.47897e-05	7.90514		1.42313e-05	4.90619e-06	9.47026e-06	9.5359e-06	4.66288e-06		12	1.62746e-05	15.8103		5
SYNPCC7002_A0833	5.37556e-06	1.69724e-05	3.0259e-05	1.75356e-05	1.24513e-05		6	9.1291e-06	57.1429		9	9.66544e-06	85.7143		12	3.29685e-05	114.286		0	0	0		5	2.09908e-06	47.619		4	2.13154e-06	38.0952		8	1.02657e-05	76.1905		5	1.23247e-05	47.619		2.60906e-05	0	1.75876e-05	1.45594e-05	1.33063e-05		5	6.78107e-06	47.619		3
SYNPCC7002_A0835	0.000273079	0.000182924	0.000234507	0.00023017	4.52334e-05		99	0.00015063	110		196	0.000210492	217.778		58	0.000159348	64.4444		11	8.01673e-05	12.2222		449	0.000188497	498.889		380	0.000202496	422.222		156	0.000200182	173.333		113	0.000278539	125.556		0.000258535	0.000415064	0.00026652	0.000313373	8.81573e-05		142	0.000192582	157.778		135
SYNPCC7002_A0836	8.06335e-05	3.96022e-05	5.79964e-05	5.94107e-05	2.05522e-05		56	8.52049e-05	219.608		61	6.55102e-05	239.216		30	8.24212e-05	117.647		13	9.47432e-05	50.9804		46	1.93115e-05	180.392		62	3.30389e-05	243.137		44	5.64616e-05	172.549		8	1.97196e-05	31.3725		3.795e-05	7.8499e-06	6.49389e-05	3.6913e-05	2.85586e-05		18	2.44118e-05	70.5882		32
SYNPCC7002_A0837	9.35348e-05	5.46887e-05	7.06044e-05	7.29426e-05	1.95283e-05		65	9.88986e-05	208.333		72	7.73235e-05	230.769		54	0.000148358	173.077		17	0.000123895	54.4872		95	3.98825e-05	304.487		109	5.80844e-05	349.359		35	4.49126e-05	112.179		41	0.000101063	131.41		6.16688e-05	3.23808e-05	6.76447e-05	5.38981e-05	1.88725e-05		20	2.71243e-05	64.1026		34
SYNPCC7002_A0838	0.000170943	0.000109377	0.000168946	0.000149756	3.49827e-05		152	0.000231271	67.3759		158	0.000169682	70.0355		58	0.000159348	25.7092		14	0.000102031	6.20567		327	0.00013728	144.947		223	0.000118833	98.8475		150	0.000192483	66.4894		55	0.000135572	24.3794		0.00011385	0.000131486	0.000155583	0.00013364	2.09496e-05		74	0.00010036	32.8014		124
SYNPCC7002_A0839	0.000631091	0.000429966	0.000761519	0.000607525	0.000167028		522	0.000794232	756.522		751	0.000806527	1088.41		328	0.000901139	475.362		241	0.00175639	349.275		781	0.000327876	1131.88		1042	0.000555266	1510.14		253	0.000324654	366.667		265	0.000653211	384.058		0.000616688	0.000346377	0.000576333	0.000513133	0.000145817		223	0.000302436	323.188		491
SYNPCC7002_A0840	0.000231149	0.000177267	0.000345457	0.000251291	8.58852e-05		204	0.000310389	503.704		365	0.000391987	901.235		159	0.000436832	392.593		91	0.000663202	224.691		347	0.000145676	856.79		332	0.000176918	819.753		91	0.000116773	224.691		115	0.000283469	283.951		0.00016366	0.00011088	0.000171818	0.000148786	3.30798e-05		56	7.5948e-05	138.272		115
SYNPCC7002_A0841	0.00294581	0.0044543	0.00336127	0.00358713	0.000779195		2241	0.00340972	4668.75		3392	0.0036428	7066.67		1124	0.00308805	2341.67		481	0.0035055	1002.08		9481	0.00398027	19752.1		7021	0.00374138	14627.1		3877	0.00497503	8077.08		596	0.00146911	1241.67		0.0032471	0.00389748	0.00383004	0.00365821	0.000357622		3882	0.00526482	8087.5		3004
SYNPCC7002_A0842	0.00334898	0.00448447	0.00432704	0.0040535	0.000615189		1979	0.00301108	2971.47		2637	0.00283197	3959.46		1116	0.00306607	1675.68		468	0.00341076	702.703		9629	0.0040424	14458		6156	0.00328044	9243.24		3957	0.00507769	5941.44		662	0.0016318	993.994		0.00340839	0.00306244	0.00361764	0.00336282	0.000280389		4284	0.00581002	6432.43		3767
SYNPCC7002_A0843	9.89104e-05	0.000135779	9.32986e-05	0.000109329	2.30772e-05		120	0.000182582	96.6184		112	0.000120281	90.1771		39	0.000107148	31.401		11	8.01673e-05	8.85668		327	0.00013728	263.285		172	9.16562e-05	138.486		142	0.000182217	114.332		27	6.65536e-05	21.7391		7.11563e-05	0.000113824	8.9291e-05	9.14236e-05	2.14134e-05		66	8.95101e-05	53.1401		67
SYNPCC7002_A0844	8.92344e-05	9.24051e-05	9.07771e-05	9.08055e-05	1.58554e-06		175	0.000266265	121.528		119	0.000127799	82.6389		30	8.24212e-05	20.8333		26	0.000189486	18.0556		273	0.00011461	189.583		334	0.000177984	231.944		99	0.000127039	68.75		69	0.000170081	47.9167		0.000118594	0.000169754	9.47026e-05	0.000127684	3.83425e-05		125	0.000169527	86.8056		115
SYNPCC7002_A0845	3.76289e-05	2.26298e-05	3.53022e-05	3.18536e-05	8.07235e-06		24	3.65164e-05	129.032		24	2.57745e-05	129.032		12	3.29685e-05	64.5161		8	5.83035e-05	43.0108		63	2.64484e-05	338.71		57	3.03744e-05	306.452		12	1.53986e-05	64.5161		14	3.45093e-05	75.2688		4.26938e-05	3.13996e-05	3.7881e-05	3.73248e-05	5.6676e-06		13	1.76308e-05	69.8925		22
SYNPCC7002_A0846	0.000839663	0.000799587	0.000814472	0.000817907	2.02579e-05		443	0.000674032	1893.16		783	0.000840893	3346.15		429	0.00117862	1833.33		171	0.00124624	730.769		1893	0.000794711	8089.74		1566	0.000834498	6692.31		747	0.000958564	3192.31		256	0.000631027	1094.02		0.000877595	0.000588743	0.000748151	0.000738163	0.000144685		359	0.000486881	1534.19		482
SYNPCC7002_A0847	0.000793433	0.000801472	0.0009229	0.000839269	7.25384e-05		609	0.000926604	507.5		897	0.000963322	747.5		317	0.000870917	264.167		154	0.00112234	128.333		1740	0.000730479	1450		1769	0.000942673	1474.17		657	0.000843074	547.5		347	0.000855337	289.167		0.000777976	0.000518094	0.000708917	0.000668329	0.000134611		401	0.000543842	334.167		604
SYNPCC7002_A0848	0.000102136	9.05192e-05	0.000128601	0.000107085	1.95173e-05		71	0.000108028	45.8656		61	6.55102e-05	39.4057		28	7.69265e-05	18.0879		15	0.000109319	9.68992		190	7.97649e-05	122.739		190	0.000101248	122.739		84	0.00010779	54.2636		33	8.13433e-05	21.3178		0.000154172	0.000108917	0.000101467	0.000121519	2.85228e-05		99	0.000134265	63.9535		126
SYNPCC7002_A0849	7.52579e-05	5.28029e-05	6.0518e-05	6.28596e-05	1.14092e-05		33	5.021e-05	26.6344		94	0.00010095	75.8676		24	6.5937e-05	19.3705		6	4.37276e-05	4.84262		107	4.49203e-05	86.36		128	6.82093e-05	103.309		59	7.57098e-05	47.619		47	0.000115853	37.9338		0.0001518	0.000121673	9.06439e-05	0.000121373	3.05792e-05		58	7.86604e-05	46.8119		62
SYNPCC7002_A0850	8.81592e-05	8.2976e-05	5.29533e-05	7.46962e-05	1.90074e-05		60	9.1291e-05	50.2513		89	9.55804e-05	74.5394		26	7.14317e-05	21.7755		4	2.91518e-05	3.35008		169	7.09488e-05	141.541		154	8.20643e-05	128.978		112	0.00014372	93.8023		41	0.000101063	34.3384		9.7247e-05	0.000104011	0.000101467	0.000100908	3.41655e-06		66	8.95101e-05	55.2764		85
SYNPCC7002_A0851	0.000169868	0.000150865	0.000171468	0.000164067	1.14609e-05		148	0.000225184	196.547		176	0.000189013	233.732		68	0.000186821	90.3054		28	0.000204062	37.1846		444	0.000186398	589.641		342	0.000182247	454.183		93	0.000119339	123.506		70	0.000172546	92.9615		0.000111478	0.000112842	0.000127172	0.000117164	8.69386e-06		100	0.000135621	132.802		149
SYNPCC7002_A0852	0.000394566	0.000226298	0.000466493	0.000362453	0.000123276		182	0.000276916	374.486		420	0.000451054	864.198		132	0.000362653	271.605		140	0.00102031	288.066		168	7.0529e-05	345.679		235	0.000125228	483.539		89	0.000114206	183.128		286	0.000704975	588.477		0.00027751	9.51801e-05	0.000193464	0.000188718	9.12574e-05		56	7.5948e-05	115.226		122
SYNPCC7002_A0853	0.00104716	0.000935365	0.00110698	0.00102983	8.71072e-05		998	0.00151847	827.529		808	0.000867741	669.983		365	0.00100279	302.653		116	0.000845401	96.1857		3166	0.00132914	2625.21		1842	0.000981574	1527.36		810	0.00103941	671.642		297	0.00073209	246.269		0.000891826	0.00111469	0.00115672	0.00105441	0.000142364		823	0.00111616	682.421		819
SYNPCC7002_A0854	0.000511754	0.000707182	0.000789256	0.000669397	0.000142557		1307	0.00198862	656.124		815	0.000875259	409.137		284	0.000780254	142.57		128	0.000932856	64.257		1880	0.000789253	943.775		1462	0.000779078	733.936		554	0.000710903	278.112		271	0.000668001	136.044		0.000457772	0.000518094	0.000500571	0.000492146	3.10307e-05		385	0.000522142	193.273		514
SYNPCC7002_A0855	1.82769e-05	3.77164e-05	2.52158e-05	2.70697e-05	9.85142e-06		17	2.58658e-05	76.5766		29	3.11442e-05	130.631		22	6.04422e-05	99.0991		5	3.64397e-05	22.5225		70	2.93871e-05	315.315		40	2.13154e-05	180.18		38	4.87623e-05	171.171		5	1.23247e-05	22.5225		1.18594e-05	6.86866e-06	2.84108e-05	1.57129e-05	1.12762e-05		16	2.16994e-05	72.0721		19
SYNPCC7002_A0856	4.30045e-05	3.20589e-05	2.52158e-05	3.34264e-05	8.97283e-06		36	5.47746e-05	108.108		29	3.11442e-05	87.0871		18	4.94527e-05	54.0541		16	0.000116607	48.048		120	5.03779e-05	360.36		110	5.86173e-05	330.33		27	3.46469e-05	81.0811		30	7.39485e-05	90.0901		2.37188e-05	3.04184e-05	2.70579e-05	2.7065e-05	3.34981e-06		30	4.06864e-05	90.0901		34
SYNPCC7002_A0857	3.87041e-05	2.64014e-05	2.26943e-05	2.92666e-05	8.38064e-06		29	4.4124e-05	17.9012		36	3.86617e-05	22.2222		11	3.02211e-05	6.79012		6	4.37276e-05	3.7037		68	2.85475e-05	41.9753		73	3.89006e-05	45.0617		34	4.36294e-05	20.9877		16	3.94392e-05	9.87654		5.21813e-05	2.74747e-05	4.46455e-05	4.14338e-05	1.26626e-05		15	2.03432e-05	9.25926		29
SYNPCC7002_A0858	8.17086e-05	7.16611e-05	4.28669e-05	6.54122e-05	2.01607e-05		50	7.60758e-05	297.619		68	7.30277e-05	404.762		42	0.00011539	250		27	0.000196774	160.714		86	3.61041e-05	511.905		221	0.000117768	1315.48		52	6.67273e-05	309.524		115	0.000283469	684.524		7.59001e-05	5.00431e-05	7.98208e-05	6.8588e-05	1.61795e-05		18	2.44118e-05	107.143		58
SYNPCC7002_A0859	0.000331135	0.000182924	0.00015886	0.000224306	9.32953e-05		157	0.000238878	196.742		141	0.000151425	176.692		131	0.000359906	164.16		38	0.000276942	47.619		366	0.000153652	458.647		141	7.51368e-05	176.692		119	0.000152703	149.123		16	3.94392e-05	20.0501		0.000301228	0.000242366	0.000305754	0.000283116	3.53633e-05		137	0.000185801	171.679		249
SYNPCC7002_A0860	8.27837e-05	4.1488e-05	4.53885e-05	5.65534e-05	2.27997e-05		94	0.000143023	57.4924		68	7.30277e-05	41.5902		30	8.24212e-05	18.3486		13	9.47432e-05	7.95107		187	7.85055e-05	114.373		72	3.83677e-05	44.0367		60	7.69931e-05	36.6972		7	1.72546e-05	4.28135		8.06438e-05	6.27992e-05	9.60555e-05	7.98328e-05	1.6643e-05		64	8.67977e-05	39.1437		90
SYNPCC7002_A0861	7.6333e-05	2.64014e-05	2.77374e-05	4.34906e-05	2.84502e-05		65	9.88986e-05	77.9376		26	2.79224e-05	31.1751		21	5.76948e-05	25.1799		6	4.37276e-05	7.19424		138	5.79345e-05	165.468		87	4.6361e-05	104.317		38	4.87623e-05	45.5635		10	2.46495e-05	11.9904		5.92969e-05	7.45741e-05	6.89976e-05	6.76229e-05	7.7308e-06		56	7.5948e-05	67.1463		63
SYNPCC7002_A0862	6.88072e-05	6.03462e-05	7.3126e-05	6.74264e-05	6.50082e-06		99	0.00015063	111.111		73	7.83974e-05	81.9304		38	0.0001044	42.6487		8	5.83035e-05	8.97868		152	6.38119e-05	170.595		87	4.6361e-05	97.6431		46	5.9028e-05	51.6274		7	1.72546e-05	7.85634		8.53876e-05	4.90619e-05	7.98208e-05	7.14234e-05	1.95647e-05		55	7.45917e-05	61.7284		80
SYNPCC7002_A0863	4.51547e-05	2.64014e-05	2.77374e-05	3.30979e-05	1.04629e-05		52	7.91189e-05	117.914		31	3.32921e-05	70.2948		29	7.96738e-05	65.7596		6	4.37276e-05	13.6054		182	7.64064e-05	412.698		67	3.57033e-05	151.927		42	5.38951e-05	95.2381		9	2.21845e-05	20.4082		1.8975e-05	6.47617e-05	2.29992e-05	3.55786e-05	2.53532e-05		22	2.98367e-05	49.8866		43
SYNPCC7002_A0864	2.25774e-05	5.65745e-06	3.0259e-05	1.94979e-05	1.25866e-05		35	5.32531e-05	73.8397		13	1.39612e-05	27.4262		3	8.24212e-06	6.32911		3	2.18638e-05	6.32911		27	1.1335e-05	56.962		11	5.86173e-06	23.2068		8	1.02657e-05	16.8776		8	1.97196e-05	16.8776		4.50657e-05	3.82683e-05	2.29992e-05	3.54444e-05	1.1301e-05		12	1.62746e-05	25.3165		16
SYNPCC7002_A0865	2.68778e-05	2.0744e-05	1.26079e-05	2.00766e-05	7.15832e-06		21	3.19518e-05	18.9189		26	2.79224e-05	23.4234		14	3.84632e-05	12.6126		7	5.10156e-05	6.30631		34	1.42737e-05	30.6306		35	1.8651e-05	31.5315		25	3.20804e-05	22.5225		16	3.94392e-05	14.4144		6.87844e-05	3.82683e-05	1.89405e-05	4.19977e-05	2.51304e-05		10	1.35621e-05	9.00901		27
SYNPCC7002_A0866	7.52579e-05	4.52596e-05	4.28669e-05	5.44615e-05	1.80499e-05		41	6.23822e-05	45.1045		59	6.33623e-05	64.9065		19	5.22001e-05	20.9021		6	4.37276e-05	6.60066		111	4.65995e-05	122.112		82	4.36966e-05	90.209		55	7.0577e-05	60.5061		24	5.91588e-05	26.4026		5.92969e-05	0.000113824	0.000109584	9.4235e-05	3.03314e-05		46	6.23858e-05	50.6051		70
SYNPCC7002_A0867	0.00023545	0.000133893	0.000226943	0.000198762	5.63388e-05		151	0.000229749	65.8813		208	0.000223379	90.7504		72	0.000197811	31.4136		24	0.000174911	10.4712		281	0.000117968	122.6		259	0.000138017	113.002		143	0.0001835	62.3909		80	0.000197196	34.904		0.000279882	0.000208022	0.000232698	0.000240201	3.65123e-05		121	0.000164102	52.7923		145
SYNPCC7002_A0868	0.000112887	0.000120692	0.000105907	0.000113162	7.39672e-06		89	0.000135415	80.3975		135	0.000144982	121.951		52	0.000142863	46.9738		12	8.74553e-05	10.8401		195	8.1864e-05	176.152		215	0.00011457	194.219		67	8.59756e-05	60.5239		56	0.000138037	50.5872		6.64126e-05	7.55553e-05	7.17034e-05	7.12238e-05	4.59021e-06		60	8.13728e-05	54.2005		79
SYNPCC7002_A0869	7.31077e-05	5.65745e-05	5.79964e-05	6.25595e-05	9.16256e-06		86	0.00013085	102.017		64	6.8732e-05	75.9193		17	4.67053e-05	20.1661		8	5.83035e-05	9.48992		160	6.71705e-05	189.798		146	7.78012e-05	173.191		50	6.41609e-05	59.312		32	7.88783e-05	37.9597		7.35282e-05	9.12551e-05	6.3586e-05	7.61231e-05	1.40159e-05		55	7.45917e-05	65.2432		47
SYNPCC7002_A0870	0.000163417	0.000133893	0.000153817	0.000150376	1.50598e-05		138	0.000209969	98.081		172	0.000184717	122.246		54	0.000148358	38.3795		22	0.000160335	15.6361		290	0.000121746	206.112		366	0.000195036	260.128		137	0.000175801	97.3703		115	0.000283469	81.7342		0.000194494	0.000180548	0.000181288	0.000185443	7.84691e-06		108	0.000146471	76.7591		133
SYNPCC7002_A0871	6.6657e-05	0.000167838	0.000118514	0.00011767	5.05957e-05		465	0.000707505	437.853		91	9.77283e-05	85.6874		223	0.000612664	209.981		104	0.000757946	97.9284		304	0.000127624	286.252		1089	0.000580312	1025.42		62	7.95595e-05	58.3804		326	0.000803573	306.968		6.87844e-05	9.22363e-05	9.74084e-05	8.61431e-05	1.52538e-05		125	0.000169527	117.702		98
SYNPCC7002_A0872	0.000111812	0.000101834	0.000173989	0.000129212	3.90981e-05		101	0.000153673	265.092		213	0.000228749	559.055		76	0.0002088	199.475		44	0.000320669	115.486		176	7.38875e-05	461.942		288	0.000153471	755.906		69	8.8542e-05	181.102		54	0.000133107	141.732		9.01313e-05	3.23808e-05	8.38795e-05	6.87972e-05	3.1692e-05		20	2.71243e-05	52.4934		46
SYNPCC7002_A0873	5.37556e-05	6.78894e-05	8.06907e-05	6.74453e-05	1.3473e-05		68	0.000103463	78.9779		91	9.77283e-05	105.691		55	0.000151106	63.8792		19	0.000138471	22.0674		198	8.31235e-05	229.965		192	0.000102314	222.997		68	8.72588e-05	78.9779		35	8.62732e-05	40.6504		7.82719e-05	5.39681e-05	5.95274e-05	6.39225e-05	1.27341e-05		43	5.83172e-05	49.9419		32
SYNPCC7002_A0874	6.23565e-05	6.78894e-05	4.79101e-05	5.93854e-05	1.03157e-05		54	8.21619e-05	40.8163		75	8.05453e-05	56.6893		20	5.49475e-05	15.1172		8	5.83035e-05	6.04686		159	6.67507e-05	120.181		150	7.99327e-05	113.379		53	6.80105e-05	40.0605		34	8.38082e-05	25.6992		5.21813e-05	0.000120692	6.89976e-05	8.06237e-05	3.57045e-05		65	8.81539e-05	49.1308		63
SYNPCC7002_A0875	2.58027e-05	3.20589e-05	1.76511e-05	2.51709e-05	7.22465e-06		13	1.97797e-05	25.9481		24	2.57745e-05	47.9042		9	2.47264e-05	17.9641		0	0	0		41	1.72124e-05	81.8363		36	1.91839e-05	71.8563		22	2.82308e-05	43.9122		10	2.46495e-05	19.9601		2.37188e-05	1.17749e-05	1.75876e-05	1.76938e-05	5.97267e-06		7	9.49349e-06	13.9721		7
SYNPCC7002_A0876	3.22534e-05	3.96022e-05	3.0259e-05	3.40382e-05	4.92065e-06		19	2.89088e-05	15.4096		31	3.32921e-05	25.1419		15	4.12106e-05	12.1655		5	3.64397e-05	4.05515		72	3.02267e-05	58.3942		49	2.61114e-05	39.7405		20	2.56644e-05	16.2206		10	2.46495e-05	8.1103		2.37188e-05	3.04184e-05	4.19397e-05	3.20256e-05	9.21619e-06		34	4.61113e-05	27.575		23
SYNPCC7002_A0877	1.29014e-05	1.13149e-05	1.76511e-05	1.39558e-05	3.29707e-06		9	1.36936e-05	16.8539		23	2.47006e-05	43.0712		10	2.74737e-05	18.7266		1	7.28794e-06	1.87266		25	1.04954e-05	46.8165		46	2.45127e-05	86.1423		10	1.28322e-05	18.7266		10	2.46495e-05	18.7266		1.42313e-05	5.88743e-06	1.35289e-05	1.12159e-05	4.62792e-06		11	1.49183e-05	20.5993		13
SYNPCC7002_A0878	1.82769e-05	3.77164e-05	7.56475e-06	2.1186e-05	1.52849e-05		30	4.56455e-05	51.8135		8	8.5915e-06	13.8169		13	3.57159e-05	22.4525		8	5.83035e-05	13.8169		98	4.11419e-05	169.257		56	2.98416e-05	96.7185		32	4.1063e-05	55.2677		15	3.69742e-05	25.9067		3.795e-05	3.33621e-05	3.24695e-05	3.45939e-05	2.9406e-06		35	4.74675e-05	60.4491		30
SYNPCC7002_A0879	4.83801e-05	7.16611e-05	9.58202e-05	7.19538e-05	2.37214e-05		58	8.8248e-05	81.2325		71	7.62496e-05	99.4398		29	7.96738e-05	40.6162		12	8.74553e-05	16.8067		163	6.84299e-05	228.291		202	0.000107643	282.913		62	7.95595e-05	86.8347		47	0.000115853	65.8263		6.87844e-05	5.10244e-05	8.38795e-05	6.78961e-05	1.64455e-05		54	7.32355e-05	75.6303		47
SYNPCC7002_A0880	9.35348e-05	5.46887e-05	5.79964e-05	6.874e-05	2.15365e-05		61	9.28125e-05	73.6715		84	9.02107e-05	101.449		28	7.69265e-05	33.8164		16	0.000116607	19.3237		110	4.61797e-05	132.85		144	7.67354e-05	173.913		37	4.74791e-05	44.686		37	9.12031e-05	44.686		8.53876e-05	5.00431e-05	8.9291e-05	7.49072e-05	2.16212e-05		48	6.50983e-05	57.971		78
SYNPCC7002_A0881	9.67601e-05	6.60036e-05	5.04317e-05	7.10652e-05	2.35753e-05		54	8.21619e-05	65.4545		114	0.000122429	138.182		30	8.24212e-05	36.3636		7	5.10156e-05	8.48485		248	0.000104114	300.606		163	8.68602e-05	197.576		68	8.72588e-05	82.4242		21	5.17639e-05	25.4545		6.40407e-05	0.00010303	0.000116349	9.44732e-05	2.71837e-05		79	0.000107141	95.7576		107
SYNPCC7002_A0882	0.00102888	0.000767528	0.000973332	0.000923247	0.000137688		495	0.000753151	372.46		880	0.000945065	662.152		329	0.000903886	247.555		101	0.000736082	75.997		2156	0.000905122	1622.27		1308	0.000697013	984.199		687	0.000881571	516.93		208	0.000512709	156.509		0.000704448	0.000925307	0.00106067	0.000896808	0.000179813		640	0.000867977	481.565		734
SYNPCC7002_A0883	0.000233299	0.000343219	0.000247115	0.000274545	5.98735e-05		109	0.000165845	374.57		224	0.000240562	769.759		132	0.000362653	453.608		14	0.000102031	48.11		867	0.00036398	2979.38		549	0.000292554	1886.6		232	0.000297707	797.251		71	0.000175011	243.986		0.000230072	0.000225685	0.000251638	0.000235798	1.38921e-05		167	0.000226488	573.883		171
SYNPCC7002_A0884	2.47276e-05	3.77164e-05	5.79964e-05	4.01468e-05	1.67671e-05		71	0.000108028	69.6078		77	8.26932e-05	75.4902		29	7.96738e-05	28.4314		7	5.10156e-05	6.86275		137	5.75147e-05	134.314		123	6.55448e-05	120.588		40	5.13287e-05	39.2157		31	7.64134e-05	30.3922		3.55782e-05	2.84559e-05	2.16463e-05	2.85601e-05	6.96651e-06		28	3.7974e-05	27.451		37
SYNPCC7002_A0885	0.000303182	0.000147094	0.000189119	0.000213131	8.07671e-05		111	0.000168888	55.9758		158	0.000169682	79.6773		80	0.00021979	40.3429		14	0.000102031	7.06001		257	0.000107893	129.602		156	8.313e-05	78.6687		114	0.000146287	57.4887		70	0.000172546	35.3001		0.000317832	0.000220778	0.000252991	0.000263867	4.94321e-05		140	0.00018987	70.6001		118
SYNPCC7002_A0886	8.38588e-05	5.28029e-05	0.000113471	8.33777e-05	3.03371e-05		53	8.06404e-05	60.7102		96	0.000103098	109.966		35	9.61581e-05	40.0916		8	5.83035e-05	9.1638		181	7.59866e-05	207.331		113	6.0216e-05	129.439		50	6.41609e-05	57.2738		48	0.000118318	54.9828		0.000101991	0.000130505	7.17034e-05	0.0001014	2.94051e-05		36	4.88237e-05	41.2371		48
SYNPCC7002_A0887	0.000120413	9.24051e-05	0.000121036	0.000111285	1.63531e-05		57	8.67264e-05	68.5921		136	0.000146055	163.658		30	8.24212e-05	36.1011		13	9.47432e-05	15.6438		138	5.79345e-05	166.065		112	5.96831e-05	134.777		51	6.54441e-05	61.3718		44	0.000108458	52.9483		0.000132825	0.00010303	0.000131231	0.000122362	1.6761e-05		53	7.18793e-05	63.7786		59
SYNPCC7002_A0888	0.000375214	0.000318703	0.000423626	0.000372515	5.25136e-05		191	0.00029061	88.5489		434	0.000466089	201.205		100	0.000274737	46.3607		35	0.000255078	16.2262		529	0.000222082	245.248		416	0.00022168	192.86		212	0.000272042	98.2847		145	0.000357418	67.223		0.000362897	0.000280634	0.000294931	0.000312821	4.39527e-05		146	0.000198007	67.6866		238
SYNPCC7002_A0889	8.81592e-05	0.000120692	0.000103385	0.000104079	1.62776e-05		127	0.000193233	146.991		136	0.000146055	157.407		50	0.000137369	57.8704		15	0.000109319	17.3611		373	0.000156591	431.713		279	0.000148675	322.917		118	0.00015142	136.574		72	0.000177476	83.3333		7.11563e-05	9.71425e-05	9.60555e-05	8.81181e-05	1.46994e-05		106	0.000143759	122.685		98
SYNPCC7002_A0890	2.15023e-05	2.82873e-05	4.28669e-05	3.08855e-05	1.09168e-05		41	6.23822e-05	43.9443		34	3.65139e-05	36.4416		12	3.29685e-05	12.8617		7	5.10156e-05	7.50268		80	3.35852e-05	85.7449		97	5.16898e-05	103.966		37	4.74791e-05	39.657		45	0.000110923	48.2315		4.26938e-05	3.23808e-05	2.97637e-05	3.49461e-05	6.83611e-06		49	6.64545e-05	52.5188		41
SYNPCC7002_A0891	4.08543e-05	4.52596e-05	3.78238e-05	4.13126e-05	3.73905e-06		33	5.021e-05	28.3505		48	5.1549e-05	41.2371		19	5.22001e-05	16.323		5	3.64397e-05	4.29553		84	3.52645e-05	72.1649		95	5.06241e-05	81.6151		34	4.36294e-05	29.2096		38	9.3668e-05	32.646		4.98094e-05	4.61182e-05	5.41158e-05	5.00145e-05	4.00274e-06		30	4.06864e-05	25.7732		47
SYNPCC7002_A0892	3.22534e-06	9.42909e-06	7.56475e-06	6.73973e-06	3.1831e-06		13	1.97797e-05	20.8333		11	1.18133e-05	17.6282		4	1.09895e-05	6.41026		5	3.64397e-05	8.01282		24	1.00756e-05	38.4615		46	2.45127e-05	73.7179		19	2.43811e-05	30.4487		6	1.47897e-05	9.61538		1.18594e-05	9.81238e-07	1.35289e-06	4.73117e-06	6.17601e-06		9	1.22059e-05	14.4231		12
SYNPCC7002_A0893	3.01032e-05	9.42909e-06	7.56475e-06	1.5699e-05	1.25091e-05		18	2.73873e-05	9.81997		18	1.93309e-05	9.81997		12	3.29685e-05	6.54664		2	1.45759e-05	1.09111		51	2.14106e-05	27.8232		49	2.61114e-05	26.7321		23	2.9514e-05	12.5477		23	5.66938e-05	12.5477		9.48751e-06	2.25685e-05	1.75876e-05	1.65479e-05	6.60217e-06		16	2.16994e-05	8.72886		10
SYNPCC7002_A0894	0.000181694	0.000188582	0.000184076	0.000184784	3.49803e-06		287	0.000436675	183.269		204	0.000219083	130.268		78	0.000214295	49.8084		38	0.000276942	24.2656		357	0.000149874	227.969		581	0.000309606	371.009		175	0.000224563	111.75		193	0.000475735	123.244		0.000192122	0.000184473	0.000167759	0.000181451	1.24594e-05		133	0.000180376	84.9298		130
SYNPCC7002_A0895	0.000207497	0.00018481	0.000216856	0.000203054	1.64785e-05		259	0.000394073	355.281		262	0.000281372	359.396		84	0.000230779	115.226		24	0.000174911	32.9218		500	0.000209908	685.871		527	0.00028083	722.908		162	0.000207881	222.222		87	0.000214451	119.342		0.000215841	0.000262972	0.000234051	0.000237621	2.37674e-05		173	0.000234625	237.311		174
SYNPCC7002_A0896	0.000146215	0.000133893	0.000136166	0.000138758	6.55745e-06		201	0.000305825	697.917		210	0.000225527	729.167		66	0.000181327	229.167		27	0.000196774	93.75		409	0.000171705	1420.14		329	0.000175319	1142.36		161	0.000206598	559.028		72	0.000177476	250		0.000142313	0.00011088	0.000137995	0.000130396	1.70387e-05		172	0.000233269	597.222		102
SYNPCC7002_A0897	6.98823e-05	5.46887e-05	4.79101e-05	5.74937e-05	1.12515e-05		48	7.30328e-05	58.6081		110	0.000118133	134.31		18	4.94527e-05	21.978		10	7.28794e-05	12.21		101	4.24014e-05	123.321		77	4.10321e-05	94.0171		56	7.18602e-05	68.3761		25	6.16237e-05	30.525		0.000106734	6.57429e-05	9.60555e-05	8.9511e-05	2.1265e-05		58	7.86604e-05	70.8181		48
SYNPCC7002_A0898	4.62298e-05	5.65745e-05	6.55612e-05	5.61219e-05	9.67362e-06		78	0.000118678	132.653		119	0.000127799	202.381		20	5.49475e-05	34.0136		5	3.64397e-05	8.5034		113	4.74391e-05	192.177		120	6.39462e-05	204.082		45	5.77448e-05	76.5306		55	0.000135572	93.5374		7.35282e-05	4.02307e-05	4.46455e-05	5.28015e-05	1.80851e-05		41	5.56048e-05	69.7279		54
SYNPCC7002_A0899	0.000156966	8.10902e-05	9.83418e-05	0.000112133	3.97737e-05		63	9.58555e-05	66.6667		108	0.000115985	114.286		24	6.5937e-05	25.3968		8	5.83035e-05	8.46561		236	9.90764e-05	249.735		191	0.000101781	202.116		81	0.000103941	85.7143		104	0.000256355	110.053		0.000168403	0.000236478	0.0001637	0.000189527	4.07287e-05		99	0.000134265	104.762		115
SYNPCC7002_A0900	0.000347261	0.000343219	0.000287461	0.00032598	3.34202e-05		182	0.000276916	79.8246		314	0.000337216	137.719		82	0.000225285	35.9649		33	0.000240502	14.4737		597	0.00025063	261.842		466	0.000248324	204.386		209	0.000268192	91.6667		207	0.000510244	90.7895		0.000443541	0.00038072	0.000303048	0.00037577	7.0377e-05		252	0.000341766	110.526		358
SYNPCC7002_A0901	0.000223623	0.000143322	8.82555e-05	0.000151734	6.80749e-05		149	0.000226706	226.788		106	0.000113837	161.339		43	0.000118137	65.449		14	0.000102031	21.309		425	0.000178422	646.88		381	0.000203029	579.909		169	0.000216864	257.23		115	0.000283469	175.038		0.000187378	0.000242366	0.000228639	0.000219461	2.86196e-05		171	0.000231913	260.274		183
SYNPCC7002_A0902	0.000267703	0.000363963	0.000335371	0.000322346	4.9434e-05		166	0.000252572	88.5333		399	0.000428501	212.8		92	0.000252758	49.0667		52	0.000378973	27.7333		829	0.000348027	442.133		930	0.000495583	496		281	0.000360584	149.867		198	0.00048806	105.6		0.000308344	0.000205079	0.000270579	0.000261334	5.22497e-05		192	0.000260393	102.4		207
SYNPCC7002_A0903	9.24597e-05	5.28029e-05	5.29533e-05	6.6072e-05	2.28526e-05		88	0.000133893	135.802		72	7.73235e-05	111.111		44	0.000120884	67.9012		12	8.74553e-05	18.5185		82	3.44249e-05	126.543		69	3.67691e-05	106.481		40	5.13287e-05	61.7284		38	9.3668e-05	58.642		4.98094e-05	4.21932e-05	4.59984e-05	4.60004e-05	3.8081e-06		25	3.39053e-05	38.5802		62
SYNPCC7002_A0904	0.000245126	0.000290416	0.000219378	0.00025164	3.59642e-05		189	0.000287567	434.483		266	0.000285667	611.494		108	0.000296716	248.276		65	0.000473716	149.425		665	0.000279177	1528.74		664	0.000353836	1526.44		239	0.000306689	549.425		142	0.000350023	326.437		0.000222956	0.000142279	0.000263814	0.000209683	6.18451e-05		181	0.000245475	416.092		205
SYNPCC7002_A0905	6.6657e-05	0.000113149	0.000141209	0.000107005	3.76537e-05		63	9.58555e-05	82.0312		109	0.000117059	141.927		37	0.000101653	48.1771		12	8.74553e-05	15.625		212	8.90009e-05	276.042		198	0.000105511	257.812		62	7.95595e-05	80.7292		48	0.000118318	62.5		6.16688e-05	7.45741e-05	5.41158e-05	6.34529e-05	1.03452e-05		72	9.76474e-05	93.75		60
SYNPCC7002_A0906	7.20326e-05	7.35469e-05	8.82555e-05	7.7945e-05	8.9612e-06		79	0.0001202	70.0355		122	0.00013102	108.156		62	0.000170337	54.9645		22	0.000160335	19.5035		246	0.000103275	218.085		254	0.000135353	225.177		62	7.95595e-05	54.9645		58	0.000142967	51.4184		0.000128081	0.000136392	0.000101467	0.00012198	1.82444e-05		66	8.95101e-05	58.5106		101
SYNPCC7002_A0907	0.000158042	0.000113149	0.000133644	0.000134945	2.24745e-05		65	9.88986e-05	50.9804		134	0.000143908	105.098		56	0.000153853	43.9216		30	0.000218638	23.5294		274	0.000115029	214.902		240	0.000127892	188.235		79	0.000101374	61.9608		119	0.000293329	93.3333		0.000154172	0.000148167	0.000120408	0.000140916	1.80124e-05		81	0.000109853	63.5294		106
SYNPCC7002_A0908	0.000122563	0.00012635	7.3126e-05	0.000107346	2.9696e-05		52	7.91189e-05	75.0361		119	0.000127799	171.717		46	0.000126379	66.3781		17	0.000123895	24.531		361	0.000151553	520.924		208	0.00011084	300.144		126	0.000161685	181.818		37	9.12031e-05	53.3911		0.000170775	0.000107936	0.000129878	0.000136196	3.18924e-05		101	0.000136978	145.743		120
SYNPCC7002_A0909	3.22534e-05	2.0744e-05	1.76511e-05	2.35495e-05	7.69479e-06		3	4.56455e-06	6.21118		6	6.44362e-06	12.4224		2	5.49475e-06	4.14079		1	7.28794e-06	2.07039		30	1.25945e-05	62.1118		21	1.11906e-05	43.4783		8	1.02657e-05	16.5631		5	1.23247e-05	10.352		2.37188e-06	8.83114e-06	2.5705e-05	1.23027e-05	1.20477e-05		19	2.57681e-05	39.3375		17
SYNPCC7002_A0910	4.19294e-05	4.1488e-05	4.03454e-05	4.12542e-05	8.17479e-07		36	5.47746e-05	50.6329		65	6.98059e-05	91.4205		22	6.04422e-05	30.9423		13	9.47432e-05	18.2841		109	4.57599e-05	153.305		205	0.000109241	288.326		21	2.69476e-05	29.5359		58	0.000142967	81.5752		5.21813e-05	6.96679e-05	4.19397e-05	5.45963e-05	1.40209e-05		35	4.74675e-05	49.2264		53
SYNPCC7002_A0911	0.000502078	0.000424309	0.000292504	0.000406297	0.000105942		317	0.000482321	301.045		306	0.000328625	290.598		139	0.000381885	132.004		41	0.000298806	38.9364		1172	0.000492024	1113.01		1129	0.000601627	1072.17		385	0.000494039	365.622		249	0.000613772	236.467		0.000436425	0.000600518	0.000538452	0.000525132	8.28531e-05		349	0.000473319	331.434		361
SYNPCC7002_A0912	6.98823e-05	5.28029e-05	6.0518e-05	6.10678e-05	8.55298e-06		45	6.84682e-05	102.041		63	6.76581e-05	142.857		21	5.76948e-05	47.619		10	7.28794e-05	22.6757		147	6.17129e-05	333.333		208	0.00011084	471.655		59	7.57098e-05	133.787		59	0.000145432	133.787		0.000104363	5.88743e-05	5.00571e-05	7.1098e-05	2.91434e-05		64	8.67977e-05	145.125		44
SYNPCC7002_A0913	0.00152236	0.00242139	0.00207274	0.0020055	0.000453272		906	0.00137849	2495.87		1525	0.00163775	4201.1		812	0.00223087	2236.91		309	0.00225197	851.24		6758	0.00283711	18617.1		4142	0.00220721	11410.5		2078	0.00266653	5724.52		306	0.000754274	842.975		0.00196391	0.00150227	0.00153283	0.00166634	0.00025816		1357	0.00184038	3738.29		1761
SYNPCC7002_A0914	0.000250501	0.000226298	0.000259723	0.000245508	1.7263e-05		223	0.000339298	210.576		292	0.00031359	275.732		94	0.000258253	88.763		36	0.000262366	33.9943		634	0.000266163	598.678		556	0.000296284	525.024		202	0.00025921	190.746		93	0.00022924	87.8187		0.000175519	0.000171717	0.000251638	0.000199625	4.50853e-05		165	0.000223775	155.807		207
SYNPCC7002_A0915	0.00014729	9.24051e-05	8.32123e-05	0.000107636	3.4648e-05		110	0.000167367	124.294		114	0.000122429	128.814		50	0.000137369	56.4972		15	0.000109319	16.9492		236	9.90764e-05	266.667		215	0.00011457	242.938		98	0.000125755	110.734		49	0.000120782	55.3672		0.00016366	0.000170735	0.000160994	0.00016513	5.03415e-06		142	0.000192582	160.452		123
SYNPCC7002_A0916	6.88072e-05	5.84603e-05	7.3126e-05	6.67978e-05	7.53646e-06		28	4.26025e-05	34.8259		72	7.73235e-05	89.5522		19	5.22001e-05	23.6318		2	1.45759e-05	2.48756		110	4.61797e-05	136.816		116	6.18146e-05	144.279		63	8.08427e-05	78.3582		38	9.3668e-05	47.2637		8.77595e-05	8.53677e-05	0.000101467	9.15314e-05	8.68725e-06		76	0.000103072	94.5274		93
SYNPCC7002_A0917	3.65538e-05	2.26298e-05	1.26079e-05	2.39305e-05	1.20258e-05		34	5.17316e-05	41.2121		45	4.83272e-05	54.5455		12	3.29685e-05	14.5455		4	2.91518e-05	4.84848		73	3.06465e-05	88.4848		61	3.2506e-05	73.9394		31	3.97797e-05	37.5758		21	5.17639e-05	25.4545		1.66031e-05	2.64934e-05	4.32926e-05	2.87964e-05	1.3493e-05		24	3.25491e-05	29.0909		26
SYNPCC7002_A0918	2.68778e-05	1.13149e-05	1.00863e-05	1.6093e-05	9.36009e-06		23	3.49949e-05	26.3459		30	3.22181e-05	34.3643		11	3.02211e-05	12.6002		5	3.64397e-05	5.72738		44	1.84719e-05	50.4009		36	1.91839e-05	41.2371		29	3.72133e-05	33.2188		10	2.46495e-05	11.4548		1.66031e-05	3.13996e-05	2.97637e-05	2.59221e-05	8.11184e-06		19	2.57681e-05	21.764		18
SYNPCC7002_A0919	5.16054e-05	5.84603e-05	5.04317e-05	5.34992e-05	4.33641e-06		27	4.10809e-05	31.4685		56	6.01405e-05	65.2681		14	3.84632e-05	16.317		8	5.83035e-05	9.32401		147	6.17129e-05	171.329		65	3.46375e-05	75.7576		63	8.08427e-05	73.4266		18	4.43691e-05	20.979		5.21813e-05	8.14427e-05	4.32926e-05	5.89722e-05	1.99611e-05		34	4.61113e-05	39.627		39
SYNPCC7002_A0920	6.55819e-05	3.77164e-05	2.26943e-05	4.19975e-05	2.1762e-05		28	4.26025e-05	83.3333		24	2.57745e-05	71.4286		23	6.31896e-05	68.4524		3	2.18638e-05	8.92857		128	5.37364e-05	380.952		92	4.90254e-05	273.81		30	3.84965e-05	89.2857		20	4.9299e-05	59.5238		2.37188e-05	7.65365e-05	6.3586e-05	5.46138e-05	2.75283e-05		37	5.01799e-05	110.119		59
SYNPCC7002_A0921	4.83801e-05	4.1488e-05	3.0259e-05	4.00424e-05	9.14661e-06		35	5.32531e-05	30.1464		41	4.40314e-05	35.3144		27	7.41791e-05	23.2558		9	6.55915e-05	7.75194		109	4.57599e-05	93.8846		140	7.46039e-05	120.586		49	6.28777e-05	42.205		39	9.6133e-05	33.5917		4.98094e-05	8.2424e-05	4.32926e-05	5.85087e-05	2.0966e-05		42	5.6961e-05	36.1757		55
SYNPCC7002_A0922	7.84832e-05	0.000122578	0.000247115	0.000149392	8.74554e-05		1322	0.00201144	903.005		313	0.000336142	213.798		108	0.000296716	73.7705		44	0.000320669	30.0546		436	0.00018304	297.814		257	0.000136951	175.546		106	0.000136021	72.4044		56	0.000138037	38.2514		0.00011385	9.9105e-05	8.25266e-05	9.84939e-05	1.56707e-05		78	0.000105785	53.2787		106
SYNPCC7002_A0923	0.000365538	0.000194239	0.000231986	0.000263921	9.00041e-05		203	0.000308868	656.958		211	0.000226601	682.848		98	0.000269243	317.152		54	0.000393549	174.757		757	0.0003178	2449.84		938	0.000499846	3035.6		225	0.000288724	728.155		156	0.000384532	504.854		0.000377128	0.000424876	0.000458631	0.000420212	4.09511e-05		385	0.000522142	1245.95		377
SYNPCC7002_A0924	0.000364463	0.000199897	0.000279896	0.000281419	8.22938e-05		340	0.000517316	552.846		307	0.000329699	499.187		63	0.000173085	102.439		28	0.000204062	45.5285		705	0.00029597	1146.34		865	0.000460945	1406.5		198	0.000254077	321.951		88	0.000216915	143.089		0.000260906	0.000509262	0.000399104	0.000389758	0.000124441		437	0.000592665	710.569		310
SYNPCC7002_A0925	0.000328985	0.000297959	0.00026981	0.000298918	2.95991e-05		573	0.000871829	940.887		335	0.000359769	550.082		101	0.000277485	165.846		57	0.000415413	93.5961		789	0.000331234	1295.57		882	0.000470004	1448.28		263	0.000337486	431.856		144	0.000354953	236.453		0.000253791	0.000235497	0.000251638	0.000246975	9.99865e-06		234	0.000317354	384.236		276
SYNPCC7002_A0926	0.000495627	0.000494084	0.000453885	0.000481199	2.36668e-05		715	0.00108788	640.681		498	0.000534821	446.237		193	0.000530243	172.939		71	0.000517444	63.6201		1144	0.000480269	1025.09		1388	0.000739644	1243.73		384	0.000492756	344.086		342	0.000843012	306.452		0.000616688	0.000670185	0.000633155	0.000640009	2.73995e-05		538	0.000729643	482.079		473
SYNPCC7002_A0927	0.000132239	0.000105606	0.000105907	0.000114584	1.52905e-05		90	0.000136936	112.36		100	0.000107394	124.844		22	6.04422e-05	27.4657		21	0.000153047	26.2172		368	0.000154492	459.426		280	0.000149208	349.563		109	0.000139871	136.08		51	0.000125712	63.6704		0.000135197	0.000249234	0.000158289	0.000180907	6.02894e-05		110	0.000149183	137.328		105
SYNPCC7002_A0928	7.09574e-05	7.35469e-05	0.000113471	8.59919e-05	2.38331e-05		55	8.36834e-05	72.7513		104	0.000111689	137.566		26	7.14317e-05	34.3915		5	3.64397e-05	6.61376		180	7.55668e-05	238.095		145	7.72683e-05	191.799		58	7.44266e-05	76.7196		36	8.87381e-05	47.619		0.000116222	9.41988e-05	7.84679e-05	9.62962e-05	1.89642e-05		87	0.000117991	115.079		49
SYNPCC7002_A0929	0.000139765	8.86334e-05	0.000103385	0.000110594	2.6317e-05		69	0.000104985	83.6364		106	0.000113837	128.485		55	0.000151106	66.6667		13	9.47432e-05	15.7576		281	0.000117968	340.606		281	0.000149741	340.606		89	0.000114206	107.879		61	0.000150362	73.9394		0.000158916	0.000258066	0.00017317	0.000196717	5.36051e-05		126	0.000170883	152.727		135
SYNPCC7002_A0930	0.00014299	0.000133893	0.000100863	0.000125915	2.21674e-05		139	0.000211491	182.415		156	0.000167534	204.724		43	0.000118137	56.4304		36	0.000262366	47.2441		386	0.000162049	506.562		674	0.000359164	884.514		135	0.000173234	177.165		120	0.000295794	157.48		0.000147056	0.000135411	0.00012176	0.000134743	1.26612e-05		94	0.000127484	123.36		130
SYNPCC7002_A0931	0.000123638	0.000135779	0.00019164	0.000150352	3.62681e-05		147	0.000223663	230.047		223	0.000239488	348.983		54	0.000148358	84.507		37	0.000269654	57.903		307	0.000128883	480.438		421	0.000224345	658.842		112	0.00014372	175.274		109	0.000268679	170.579		0.000144685	3.63058e-05	9.60555e-05	9.23486e-05	5.42844e-05		101	0.000136978	158.059		125
SYNPCC7002_A0932	0.000260177	0.000292302	0.000300069	0.000284183	2.11488e-05		304	0.000462541	491.909		395	0.000424205	639.159		120	0.000329685	194.175		47	0.000342533	76.0518		764	0.000320739	1236.25		808	0.000430571	1307.44		233	0.00029899	377.023		111	0.000273609	179.612		0.000388988	0.000732985	0.000326048	0.000482673	0.000219048		426	0.000577747	689.32		370
SYNPCC7002_A0933	5.6981e-05	7.54327e-05	0.000153817	9.54101e-05	5.14161e-05		89	0.000135415	154.514		86	9.23586e-05	149.306		87	0.000239021	151.042		34	0.00024779	59.0278		40	1.67926e-05	69.4444		49	2.61114e-05	85.0694		33	4.23462e-05	57.2917		74	0.000182406	128.472		6.64126e-05	5.59306e-05	4.19397e-05	5.47609e-05	1.22783e-05		9	1.22059e-05	15.625		25
SYNPCC7002_A0934	3.76289e-05	3.58305e-05	2.01727e-05	3.12107e-05	9.60142e-06		18	2.73873e-05	39.7351		33	3.54399e-05	72.8477		17	4.67053e-05	37.5276		4	2.91518e-05	8.83002		11	4.61797e-06	24.2826		15	7.99327e-06	33.1126		10	1.28322e-05	22.0751		22	5.42289e-05	48.5651		8.77595e-05	3.82683e-05	3.11166e-05	5.23814e-05	3.08462e-05		3	4.06864e-06	6.62252		26
SYNPCC7002_A0935	2.58027e-05	2.64014e-05	3.0259e-05	2.74877e-05	2.41861e-06		18	2.73873e-05	29.2683		33	3.54399e-05	53.6585		13	3.57159e-05	21.1382		9	6.55915e-05	14.6341		32	1.34341e-05	52.0325		31	1.65194e-05	50.4065		23	2.9514e-05	37.3984		14	3.45093e-05	22.7642		3.55782e-05	1.86435e-05	3.65281e-05	3.02499e-05	1.00627e-05		5	6.78107e-06	8.13008		18
SYNPCC7002_A0936	6.77321e-05	5.09171e-05	0.00011095	7.6533e-05	3.09689e-05		53	8.06404e-05	135.897		88	9.45065e-05	225.641		45	0.000123632	115.385		16	0.000116607	41.0256		111	4.65995e-05	284.615		162	8.63273e-05	415.385		46	5.9028e-05	117.949		47	0.000115853	120.513		9.25032e-05	2.94371e-05	5.81745e-05	6.00383e-05	3.15743e-05		41	5.56048e-05	105.128		46
SYNPCC7002_A0937	0.00042682	0.000635521	0.000643004	0.000568448	0.000122711		602	0.000915953	839.609		752	0.000807601	1048.81		193	0.000530243	269.177		69	0.000502868	96.2343		867	0.00036398	1209.21		871	0.000464143	1214.78		399	0.000512004	556.485		270	0.000665536	376.569		0.000479119	0.000264934	0.000441044	0.000395032	0.000114265		222	0.000301079	309.623		274
SYNPCC7002_A0938	0.000132239	0.000171609	0.000189119	0.000164322	2.91317e-05		101	0.000153673	100.498		161	0.000172904	160.199		51	0.000140116	50.7463		26	0.000189486	25.8706		262	0.000109992	260.697		295	0.000157201	293.532		128	0.000164252	127.363		101	0.00024896	100.498		0.000123338	0.000168773	0.000143407	0.000145172	2.2769e-05		77	0.000104428	76.6169		119
SYNPCC7002_A0939	0.000134389	0.000147094	0.000171468	0.000150984	1.88429e-05		136	0.000206926	77.6256		220	0.000236266	125.571		69	0.000189569	39.3836		19	0.000138471	10.8447		312	0.000130982	178.082		337	0.000179582	192.352		139	0.000178367	79.3379		102	0.000251425	58.2192		0.000161288	0.000209985	0.000169112	0.000180128	2.6151e-05		104	0.000141046	59.3607		149
SYNPCC7002_A0940	9.35348e-05	5.84603e-05	7.56475e-05	7.58809e-05	1.75384e-05		74	0.000112592	69.8772		123	0.000132094	116.147		28	7.69265e-05	26.44		13	9.47432e-05	12.2757		143	6.00336e-05	135.033		156	8.313e-05	147.309		65	8.34092e-05	61.3787		43	0.000105993	40.6043		7.11563e-05	8.04615e-05	9.33497e-05	8.16558e-05	1.11448e-05		77	0.000104428	72.7101		54
SYNPCC7002_A0941	3.11783e-05	3.77164e-05	3.78238e-05	3.55728e-05	3.80615e-06		33	5.021e-05	32.2581		54	5.79926e-05	52.7859		25	6.86843e-05	24.4379		4	2.91518e-05	3.91007		160	6.71705e-05	156.403		135	7.19395e-05	131.965		23	2.9514e-05	22.4829		21	5.17639e-05	20.5279		2.37188e-06	9.81238e-06	2.43521e-05	1.21788e-05	1.11796e-05		31	4.20426e-05	30.303		25
SYNPCC7002_A0942	0.000227924	0.000292302	0.000479101	0.000333109	0.000130466		266	0.000404723	464.223		624	0.000670137	1089.01		140	0.000384632	244.328		52	0.000378973	90.7504		470	0.000197313	820.244		849	0.000452419	1481.68		187	0.000239962	326.353		199	0.000490525	347.295		0.00026565	0.000233535	0.000188052	0.000229079	3.89904e-05		109	0.000147827	190.227		137
SYNPCC7002_A0943	8.49339e-05	0.000116921	9.83418e-05	0.000100065	1.60629e-05		124	0.000188668	266.667		214	0.000229823	460.215		47	0.000129127	101.075		17	0.000123895	36.5591		228	9.57179e-05	490.323		305	0.00016253	655.914		75	9.62413e-05	161.29		73	0.000179941	156.989		6.40407e-05	7.65365e-05	6.3586e-05	6.80544e-05	7.34925e-06		54	7.32355e-05	116.129		81
SYNPCC7002_A0944	0.000105361	0.000154637	0.000189119	0.000149706	4.20961e-05		85	0.000129329	53.0587		248	0.000266336	154.806		72	0.000197811	44.9438		38	0.000276942	23.7203		254	0.000106633	158.552		348	0.000185444	217.228		110	0.000141154	68.6642		104	0.000256355	64.9189		9.96188e-05	0.00010303	0.000109584	0.000104078	5.06475e-06		91	0.000123415	56.804		98
SYNPCC7002_A0945	4.51547e-05	4.33738e-05	5.54749e-05	4.80011e-05	6.53341e-06		33	5.021e-05	75.3425		41	4.40314e-05	93.6073		18	4.94527e-05	41.0959		9	6.55915e-05	20.5479		103	4.3241e-05	235.16		125	6.66106e-05	285.388		28	3.59301e-05	63.9269		29	7.14835e-05	66.21		4.03219e-05	4.41557e-05	3.65281e-05	4.03353e-05	3.81379e-06		42	5.6961e-05	95.8904		45
SYNPCC7002_A0946	5.59059e-05	7.35469e-05	6.80828e-05	6.58452e-05	9.03087e-06		80	0.000121721	185.185		119	0.000127799	275.463		38	0.0001044	87.963		13	9.47432e-05	30.0926		76	3.1906e-05	175.926		176	9.37877e-05	407.407		39	5.00455e-05	90.2778		51	0.000125712	118.056		9.01313e-05	5.10244e-05	6.76447e-05	6.96001e-05	1.96267e-05		38	5.15361e-05	87.963		46
SYNPCC7002_A0947	0.000341886	0.000228184	0.000219378	0.000263149	6.83299e-05		342	0.000520359	288.608		367	0.000394135	309.705		111	0.000304958	93.6709		69	0.000502868	58.2278		606	0.000254408	511.392		1012	0.000539279	854.008		285	0.000365717	240.506		412	0.00101556	347.679		0.000398475	0.000485713	0.0003504	0.000411529	6.85945e-05		276	0.000374315	232.911		320
SYNPCC7002_A0948	4.83801e-05	6.78894e-05	4.28669e-05	5.30455e-05	1.31475e-05		54	8.21619e-05	63.3803		73	7.83974e-05	85.6808		33	9.06633e-05	38.7324		9	6.55915e-05	10.5634		236	9.90764e-05	276.995		159	8.47287e-05	186.62		72	9.23917e-05	84.507		36	8.87381e-05	42.2535		4.98094e-05	0.00011873	5.54687e-05	7.46693e-05	3.82623e-05		69	9.35787e-05	80.9859		57
SYNPCC7002_A0950	6.02063e-05	9.99483e-05	0.000105907	8.86871e-05	2.48443e-05		91	0.000138458	36.0253		93	9.98762e-05	36.8171		35	9.61581e-05	13.8559		11	8.01673e-05	4.35471		201	8.43829e-05	79.5724		163	8.68602e-05	64.5289		57	7.31434e-05	22.5653		30	7.39485e-05	11.8765		5.69251e-05	4.21932e-05	4.73513e-05	4.88232e-05	7.47539e-06		57	7.73042e-05	22.5653		31
SYNPCC7002_A0951	3.97792e-05	2.82873e-05	7.56475e-06	2.52104e-05	1.63261e-05		39	5.93391e-05	144.444		13	1.39612e-05	48.1481		8	2.1979e-05	29.6296		8	5.83035e-05	29.6296		104	4.36608e-05	385.185		85	4.52952e-05	314.815		39	5.00455e-05	144.444		16	3.94392e-05	59.2593		3.32063e-05	1.27561e-05	4.05868e-05	2.88497e-05	1.44178e-05		27	3.66178e-05	100		19
SYNPCC7002_A0952	0.000262328	0.000339447	0.000368151	0.000323309	5.47267e-05		256	0.000389508	468.864		306	0.000328625	560.44		166	0.000456064	304.029		67	0.000488292	122.711		913	0.000383292	1672.16		783	0.000417249	1434.07		268	0.000343902	490.842		113	0.000278539	206.96		0.000230072	0.000115786	0.000211052	0.000185637	6.12353e-05		236	0.000320066	432.234		260
SYNPCC7002_A0953	0.000146215	0.00014898	0.000171468	0.000155554	1.38507e-05		164	0.000249529	227.778		185	0.000198678	256.944		107	0.000293969	148.611		41	0.000298806	56.9444		521	0.000218724	723.611		445	0.000237134	618.056		145	0.000186067	201.389		71	0.000175011	98.6111		0.000123338	0.000102049	0.000129878	0.000118421	1.45514e-05		121	0.000164102	168.056		122
SYNPCC7002_A0954	3.65538e-05	5.46887e-05	2.77374e-05	3.966e-05	1.37415e-05		34	5.17316e-05	43.257		43	4.61793e-05	54.7074		15	4.12106e-05	19.084		7	5.10156e-05	8.90585		117	4.91184e-05	148.855		120	6.39462e-05	152.672		34	4.36294e-05	43.257		39	9.6133e-05	49.6183		2.84625e-05	4.70994e-05	5.00571e-05	4.1873e-05	1.17076e-05		41	5.56048e-05	52.1628		49
SYNPCC7002_A0955	0.00198036	0.00245533	0.00275609	0.00239726	0.000391114		1414	0.00215142	1445.81		2509	0.00269451	2565.44		1047	0.0028765	1070.55		329	0.00239773	336.401		6578	0.00276155	6725.97		3654	0.00194716	3736.2		1632	0.00209421	1668.71		429	0.00105746	438.65		0.00178128	0.00149639	0.00192111	0.00173293	0.000216451		1929	0.00261614	1972.39		1734
SYNPCC7002_A0956	0.000454773	0.000429966	0.000494231	0.000459657	3.24093e-05		258	0.000392551	475.138		418	0.000448906	769.797		148	0.000406611	272.56		83	0.000604899	152.855		763	0.000320319	1405.16		901	0.000480129	1659.3		301	0.000386249	554.328		184	0.000453551	338.858		0.000365269	0.000358152	0.000393692	0.000372371	1.88045e-05		243	0.00032956	447.514		268
SYNPCC7002_A0957	0.014872	0.00459762	0.0054088	0.00829282	0.00571219		3266	0.00496927	35118.3		6868	0.0073758	73849.5		3643	0.0100087	39172		1671	0.0121781	17967.7		7606	0.00319312	81784.9		9985	0.00532086	107366		4634	0.00594643	49828		6023	0.0148464	64763.4		0.0171439	0.0158274	0.0183953	0.0171222	0.00128411		6939	0.00941077	74612.9		7182
SYNPCC7002_A0958	3.11783e-05	2.26298e-05	2.26943e-05	2.55008e-05	4.91696e-06		23	3.49949e-05	24.8918		40	4.29575e-05	43.29		16	4.3958e-05	17.316		3	2.18638e-05	3.24675		62	2.60286e-05	67.0996		65	3.46375e-05	70.3463		26	3.33637e-05	28.1385		16	3.94392e-05	17.316		4.50657e-05	2.64934e-05	2.02934e-05	3.06175e-05	1.28908e-05		15	2.03432e-05	16.2338		47
SYNPCC7002_A0959	6.55819e-05	7.16611e-05	5.79964e-05	6.50798e-05	6.84613e-06		58	8.8248e-05	41.1348		81	8.69889e-05	57.4468		30	8.24212e-05	21.2766		8	5.83035e-05	5.67376		90	3.77834e-05	63.8298		95	5.06241e-05	67.3759		38	4.87623e-05	26.9504		41	0.000101063	29.078		7.11563e-05	5.49493e-05	8.9291e-05	7.17989e-05	1.71799e-05		37	5.01799e-05	26.2411		45
SYNPCC7002_A0960	2.58027e-05	2.0744e-05	2.52158e-05	2.39208e-05	2.76684e-06		31	4.7167e-05	77.6942		38	4.08096e-05	95.2381		12	3.29685e-05	30.0752		6	4.37276e-05	15.0376		40	1.67926e-05	100.251		66	3.51704e-05	165.414		13	1.66818e-05	32.5815		19	4.6834e-05	47.619		4.50657e-05	3.92495e-06	1.75876e-05	2.21927e-05	2.09534e-05		5	6.78107e-06	12.5313		16
SYNPCC7002_A0961	0.000108586	5.28029e-05	7.3126e-05	7.81717e-05	2.8232e-05		72	0.000109549	333.333		68	7.30277e-05	314.815		82	0.000225285	379.63		79	0.000575747	365.741		121	5.07977e-05	560.185		87	4.6361e-05	402.778		77	9.88078e-05	356.481		93	0.00022924	430.556		0.000154172	3.04184e-05	0.000101467	9.53525e-05	6.2103e-05		39	5.28923e-05	180.556		106
SYNPCC7002_A0962	0.000111812	7.35469e-05	6.55612e-05	8.36399e-05	2.47221e-05		87	0.000132372	295.918		134	0.000143908	455.782		88	0.000241769	299.32		75	0.000546595	255.102		127	5.33166e-05	431.973		116	6.18146e-05	394.558		100	0.000128322	340.136		106	0.000261285	360.544		0.000135197	3.33621e-05	8.9291e-05	8.595e-05	5.09996e-05		55	7.45917e-05	187.075		83
SYNPCC7002_A0963	0.000162342	0.000152751	0.000184076	0.00016639	1.60497e-05		189	0.000287567	117.318		265	0.000284593	164.494		76	0.0002088	47.1757		42	0.000306093	26.0708		276	0.000115869	171.322		446	0.000237667	276.847		119	0.000152703	73.8672		114	0.000281004	70.7635		0.000187378	0.000192323	0.000151524	0.000177075	2.22654e-05		113	0.000153252	70.1428		139
SYNPCC7002_A0964	0.000263403	0.000231956	0.000229464	0.000241607	1.89162e-05		155	0.000235835	97.8535		213	0.000228749	134.47		65	0.000178579	41.0354		31	0.000225926	19.5707		505	0.000212007	318.813		411	0.000219016	259.47		184	0.000236112	116.162		103	0.00025389	65.0253		0.000282253	0.000209985	0.000186699	0.000226313	4.98255e-05		145	0.000196651	91.5404		180
SYNPCC7002_A0965	1.61267e-05	3.20589e-05	1.26079e-05	2.02645e-05	1.03647e-05		59	8.97695e-05	107.468		37	3.97357e-05	67.3953		24	6.5937e-05	43.7158		8	5.83035e-05	14.5719		46	1.93115e-05	83.7887		114	6.07489e-05	207.65		26	3.33637e-05	47.3588		50	0.000123247	91.0747		6.16688e-05	2.55122e-05	2.5705e-05	3.76287e-05	2.08196e-05		24	3.25491e-05	43.7158		28
SYNPCC7002_A0966	3.97792e-05	1.50865e-05	3.53022e-05	3.0056e-05	1.31557e-05		47	7.15113e-05	103.753		30	3.22181e-05	66.2252		8	2.1979e-05	17.66		12	8.74553e-05	26.4901		28	1.17548e-05	61.8102		70	3.73019e-05	154.525		13	1.66818e-05	28.6976		33	8.13433e-05	72.8477		7.11563e-05	1.17749e-05	2.16463e-05	3.48592e-05	3.18194e-05		19	2.57681e-05	41.9426		24
SYNPCC7002_A0967	5.59059e-05	3.96022e-05	4.28669e-05	4.6125e-05	8.62634e-06		134	0.000203883	238.859		69	7.41017e-05	122.995		20	5.49475e-05	35.6506		17	0.000123895	30.303		106	4.45004e-05	188.948		169	9.00575e-05	301.248		40	5.13287e-05	71.3012		48	0.000118318	85.5615		4.50657e-05	4.41557e-05	7.03505e-05	5.31906e-05	1.48679e-05		32	4.33988e-05	57.041		42
SYNPCC7002_A0968	5.48308e-05	3.20589e-05	3.0259e-05	3.90496e-05	1.36965e-05		82	0.000124764	143.86		49	5.26229e-05	85.9649		25	6.86843e-05	43.8596		14	0.000102031	24.5614		28	1.17548e-05	49.1228		77	4.10321e-05	135.088		25	3.20804e-05	43.8596		33	8.13433e-05	57.8947		4.98094e-05	1.96248e-06	3.65281e-05	2.94333e-05	2.46999e-05		8	1.08497e-05	14.0351		26
SYNPCC7002_A0969	6.6657e-05	4.71454e-05	3.53022e-05	4.97015e-05	1.58329e-05		31	4.7167e-05	29.5238		42	4.51054e-05	40		7	1.92316e-05	6.66667		3	2.18638e-05	2.85714		62	2.60286e-05	59.0476		72	3.83677e-05	68.5714		29	3.72133e-05	27.619		16	3.94392e-05	15.2381		4.98094e-05	8.53677e-05	7.17034e-05	6.89602e-05	1.79372e-05		30	4.06864e-05	28.5714		21
SYNPCC7002_A0970	5.37556e-05	8.86334e-05	4.28669e-05	6.1752e-05	2.39081e-05		71	0.000108028	153.68		61	6.55102e-05	132.035		25	6.86843e-05	54.1126		16	0.000116607	34.632		176	7.38875e-05	380.952		190	0.000101248	411.255		82	0.000105224	177.489		26	6.40887e-05	56.2771		6.64126e-05	4.21932e-05	6.76447e-05	5.87502e-05	1.4352e-05		31	4.20426e-05	67.0996		36
SYNPCC7002_A0971	7.74081e-05	6.03462e-05	6.30396e-05	6.69313e-05	9.17259e-06		27	4.10809e-05	27.3556		50	5.36969e-05	50.6586		13	3.57159e-05	13.1712		6	4.37276e-05	6.07903		151	6.33921e-05	152.989		86	4.58281e-05	87.1327		48	6.15944e-05	48.6322		13	3.20443e-05	13.1712		7.82719e-05	9.61613e-05	5.141e-05	7.52811e-05	2.25251e-05		51	6.91669e-05	51.6717		42
SYNPCC7002_A0972	7.09574e-05	6.97752e-05	6.55612e-05	6.87646e-05	2.83652e-06		43	6.54252e-05	31.4327		68	7.30277e-05	49.7076		21	5.76948e-05	15.3509		12	8.74553e-05	8.77193		190	7.97649e-05	138.889		126	6.71435e-05	92.1053		64	8.21259e-05	46.7836		19	4.6834e-05	13.8889		6.16688e-05	7.06491e-05	8.25266e-05	7.16148e-05	1.04624e-05		81	0.000109853	59.2105		47
SYNPCC7002_A0973	4.19294e-05	4.52596e-05	2.01727e-05	3.57872e-05	1.36247e-05		38	5.78176e-05	80.6794		46	4.94011e-05	97.6645		24	6.5937e-05	50.9554		15	0.000109319	31.8471		79	3.31654e-05	167.728		57	3.03744e-05	121.019		37	4.74791e-05	78.5563		28	6.90186e-05	59.448		4.50657e-05	1.47186e-05	3.38224e-05	3.12022e-05	1.53423e-05		20	2.71243e-05	42.4628		35
SYNPCC7002_A0974	3.33285e-05	4.90313e-05	6.0518e-05	4.76259e-05	1.36491e-05		39	5.93391e-05	40.625		62	6.65841e-05	64.5833		15	4.12106e-05	15.625		6	4.37276e-05	6.25		84	3.52645e-05	87.5		60	3.19731e-05	62.5		40	5.13287e-05	41.6667		37	9.12031e-05	38.5417		1.66031e-05	4.70994e-05	3.11166e-05	3.16064e-05	1.5254e-05		26	3.52616e-05	27.0833		29
SYNPCC7002_A0975	0.000101061	9.24051e-05	6.30396e-05	8.55018e-05	1.99284e-05		63	9.58555e-05	75.8123		81	8.69889e-05	97.4729		64	0.000175832	77.0156		7	5.10156e-05	8.42359		299	0.000125525	359.807		104	5.542e-05	125.15		82	0.000105224	98.6763		7	1.72546e-05	8.42359		6.16688e-05	5.00431e-05	0.000101467	7.10597e-05	2.69675e-05		101	0.000136978	121.54		93
SYNPCC7002_A0976	0.000144065	0.000132007	0.000148774	0.000141615	8.64744e-06		102	0.000155195	104.615		118	0.000126725	121.026		68	0.000186821	69.7436		28	0.000204062	28.7179		328	0.000137699	336.41		279	0.000148675	286.154		119	0.000152703	122.051		61	0.000150362	62.5641		0.000128081	8.92926e-05	0.000166406	0.000127927	3.85569e-05		97	0.000131553	99.4872		97
SYNPCC7002_A0977	0.000139765	0.000105606	0.000209292	0.000151554	5.28387e-05		192	0.000292131	250		186	0.000199752	242.188		74	0.000203306	96.3542		30	0.000218638	39.0625		151	6.33921e-05	196.615		148	7.8867e-05	192.708		76	9.75245e-05	98.9583		30	7.39485e-05	39.0625		0.000111478	6.47617e-05	0.000113643	9.66277e-05	2.7618e-05		59	8.00166e-05	76.8229		61
SYNPCC7002_A0978	1.39765e-05	2.45156e-05	3.78238e-05	2.54386e-05	1.19504e-05		36	5.47746e-05	25.37		24	2.57745e-05	16.9133		9	2.47264e-05	6.34249		3	2.18638e-05	2.11416		69	2.89673e-05	48.6258		57	3.03744e-05	40.1691		21	2.69476e-05	14.7992		11	2.71144e-05	7.75194		2.37188e-05	2.94371e-05	4.05868e-06	1.90715e-05	1.33122e-05		18	2.44118e-05	12.685		18
SYNPCC7002_A0979	0.000636467	0.000533686	0.000597616	0.000589256	5.18976e-05		527	0.000801839	725.895		714	0.000766791	983.471		204	0.000560464	280.992		124	0.000903704	170.799		892	0.000374475	1228.65		919	0.000489721	1265.84		473	0.000606962	651.515		261	0.000643352	359.504		0.000690216	0.000484731	0.000561451	0.0005788	0.000103835		311	0.000421782	428.375		518
SYNPCC7002_A0980	0.000125788	0.000147094	0.000136166	0.000136349	1.0654e-05		110	0.000167367	55.0551		165	0.0001772	82.5826		57	0.0001566	28.5285		15	0.000109319	7.50751		215	9.02603e-05	107.608		189	0.000100715	94.5946		96	0.000123189	48.048		77	0.000189801	38.5385		0.000154172	0.000113824	0.000127172	0.000131723	2.05555e-05		88	0.000119347	44.044		121
SYNPCC7002_A0981	0.000790208	0.000678894	0.00108428	0.000851128	0.000209447		171	0.000260179	1325.58		624	0.000670137	4837.21		428	0.00117588	3317.83		64	0.000466428	496.124		612	0.000256927	4744.19		270	0.000143879	2093.02		395	0.000506871	3062.02		186	0.00045848	1441.86		0.00228649	0.000680979	0.00139213	0.0014532	0.000804496		301	0.00040822	2333.33		1003
SYNPCC7002_A0982	4.40796e-05	6.41178e-05	4.79101e-05	5.20358e-05	1.06371e-05		78	0.000118678	218.487		51	5.47708e-05	142.857		26	7.14317e-05	72.8291		7	5.10156e-05	19.6078		143	6.00336e-05	400.56		87	4.6361e-05	243.697		52	6.67273e-05	145.658		19	4.6834e-05	53.2213		4.98094e-05	3.92495e-05	4.19397e-05	4.36662e-05	5.48758e-06		30	4.06864e-05	84.0336		58
SYNPCC7002_A0983	1.39765e-05	7.54327e-05	0.000196684	9.53643e-05	9.297e-05		8	1.21721e-05	57.971		109	0.000117059	789.855		36	9.89054e-05	260.87		2	1.45759e-05	14.4928		139	5.83543e-05	1007.25		45	2.39798e-05	326.087		24	3.07972e-05	173.913		11	2.71144e-05	79.7101		3.08344e-05	1.76623e-05	9.47026e-06	1.93223e-05	1.07784e-05		13	1.76308e-05	94.2029		10
SYNPCC7002_A0984	0.000264478	0.000345105	0.000355543	0.000321709	4.98374e-05		166	0.000252572	118.741		442	0.00047468	316.166		99	0.00027199	70.8155		25	0.000182198	17.8827		821	0.000344668	587.268		738	0.000393269	527.897		248	0.000318238	177.396		92	0.000226775	65.8083		0.000284625	0.000255122	0.000280049	0.000273265	1.58785e-05		225	0.000305148	160.944		258
SYNPCC7002_A0985	7.95583e-05	6.41178e-05	7.56475e-05	7.31079e-05	8.02745e-06		37	5.62961e-05	128.472		72	7.73235e-05	250		17	4.67053e-05	59.0278		8	5.83035e-05	27.7778		207	8.69018e-05	718.75		192	0.000102314	666.667		48	6.15944e-05	166.667		26	6.40887e-05	90.2778		7.82719e-05	5.69118e-05	6.62918e-05	6.71585e-05	1.07064e-05		48	6.50983e-05	166.667		57
SYNPCC7002_A0986	0.000211797	0.000335676	0.000353022	0.000300165	7.70185e-05		161	0.000244964	140.857		425	0.000456423	371.829		149	0.000409359	130.359		50	0.000364397	43.7445		915	0.000384131	800.525		738	0.000393269	645.669		191	0.000245095	167.104		82	0.000202126	71.741		0.000346294	0.000281615	0.000186699	0.000271536	8.02733e-05		280	0.00037974	244.969		225
SYNPCC7002_A0987	0.000195671	0.000192353	0.000153817	0.000180614	2.3266e-05		170	0.000258658	218.79		273	0.000293185	351.351		92	0.000252758	118.404		44	0.000320669	56.6281		611	0.000256507	786.358		681	0.000362895	876.448		189	0.000242528	243.243		204	0.000502849	262.548		0.000256163	0.000220778	0.000208346	0.000228429	2.48095e-05		205	0.000278024	263.835		184
SYNPCC7002_A0988	0.000198896	0.000239499	0.000209292	0.000215895	2.10917e-05		242	0.000368207	1792.59		312	0.000335068	2311.11		91	0.000250011	674.074		48	0.000349821	355.556		434	0.0001822	3214.81		439	0.000233936	3251.85		256	0.000328504	1896.3		152	0.000374672	1125.93		0.000180263	0.000156998	0.000225933	0.000187731	3.50693e-05		101	0.000136978	748.148		129
SYNPCC7002_A0989	0.000274154	0.000239499	0.000264766	0.000259473	1.79236e-05		245	0.000372772	704.023		332	0.000356547	954.023		119	0.000326937	341.954		63	0.00045914	181.034		752	0.000315701	2160.92		803	0.000427907	2307.47		278	0.000356735	798.851		114	0.000281004	327.586		0.000258535	0.00023746	0.000316577	0.000270857	4.0973e-05		247	0.000334985	709.77		198
SYNPCC7002_A0990	0.000139765	0.000141436	0.000184076	0.000155092	2.51143e-05		262	0.000398637	671.795		316	0.000339364	810.256		77	0.000211548	197.436		43	0.000313381	110.256		435	0.00018262	1115.38		507	0.000270173	1300		163	0.000209164	417.949		65	0.000160222	166.667		0.000147056	0.000164848	0.000132584	0.000148163	1.61606e-05		157	0.000212926	402.564		142
SYNPCC7002_A0991	0.00146645	0.00151054	0.00143982	0.00147227	3.57148e-05		1391	0.00211643	1195.02		1802	0.00193524	1548.11		498	0.00136819	427.835		267	0.00194588	229.381		4308	0.00180856	3701.03		3170	0.00168924	2723.37		1546	0.00198385	1328.18		478	0.00117825	410.653		0.00115036	0.0013335	0.00139348	0.00129245	0.000126653		1113	0.00150947	956.186		1349
SYNPCC7002_A0992	0.000293506	0.000282873	0.000383281	0.000319886	5.5158e-05		217	0.000330169	443.763		294	0.000315738	601.227		122	0.00033518	249.489		41	0.000298806	83.8446		911	0.000382452	1862.99		700	0.000373019	1431.49		378	0.000485056	773.006		84	0.000207056	171.779		0.000272766	0.000245309	0.000248933	0.000255669	1.49165e-05		249	0.000337697	509.202		230
SYNPCC7002_A0993	0.000134389	0.000132007	7.3126e-05	0.000113174	3.47031e-05		109	0.000165845	218.876		133	0.000142834	267.068		28	7.69265e-05	56.2249		26	0.000189486	52.2088		357	0.000149874	716.867		297	0.000158267	596.386		128	0.000164252	257.028		66	0.000162687	132.53		9.25032e-05	0.000100086	0.000150171	0.000114254	3.13359e-05		170	0.000230556	341.365		118
SYNPCC7002_A0994	0.000177394	0.000141436	0.00011095	0.00014326	3.32595e-05		130	0.000197797	87.0147		145	0.000155721	97.0549		45	0.000123632	30.1205		9	6.55915e-05	6.0241		322	0.000135181	215.529		320	0.000170523	214.19		170	0.000218147	113.788		68	0.000167616	45.5154		0.000187378	0.00016681	0.000152877	0.000169022	1.73566e-05		175	0.000237337	117.135		135
SYNPCC7002_A0995	0.000121488	0.000133893	0.000100863	0.000118748	1.66844e-05		135	0.000205405	269.461		127	0.00013639	253.493		52	0.000142863	103.792		18	0.000131183	35.9281		316	0.000132662	630.739		333	0.000177451	664.671		119	0.000152703	237.525		60	0.000147897	119.76		0.000104363	0.000102049	0.000132584	0.000112998	1.70008e-05		70	9.49349e-05	139.721		91
SYNPCC7002_A0996	0.00042682	0.00036962	0.000506839	0.000434426	6.89247e-05		301	0.000457976	78.3854		379	0.000407022	98.6979		156	0.00042859	40.625		61	0.000444564	15.8854		621	0.000260705	161.719		564	0.000300547	146.875		279	0.000358018	72.6562		174	0.000428901	45.3125		0.000498094	0.000390533	0.000384222	0.000424283	6.40002e-05		234	0.000317354	60.9375		410
SYNPCC7002_A0997	3.76289e-05	2.26298e-05	3.27806e-05	3.10131e-05	7.65418e-06		33	5.021e-05	90.9091		50	5.36969e-05	137.741		16	4.3958e-05	44.0771		11	8.01673e-05	30.303		83	3.48447e-05	228.65		75	3.99664e-05	206.612		32	4.1063e-05	88.1543		37	9.12031e-05	101.928		4.74375e-05	6.57429e-05	4.32926e-05	5.21577e-05	1.19463e-05		33	4.4755e-05	90.9091		41
SYNPCC7002_A0998	6.55819e-05	8.86334e-05	0.000105907	8.67073e-05	2.02312e-05		100	0.000152152	91.8274		103	0.000110616	94.5822		22	6.04422e-05	20.202		16	0.000116607	14.6924		205	8.60622e-05	188.246		386	0.000205694	354.454		69	8.8542e-05	63.3609		72	0.000177476	66.1157		6.40407e-05	9.51801e-05	7.7115e-05	7.87786e-05	1.56362e-05		62	8.40852e-05	56.933		54
SYNPCC7002_A0999	0.000260177	0.000256471	0.000315198	0.000277282	3.28884e-05		82	0.000124764	59.9415		254	0.00027278	185.673		71	0.000195064	51.9006		19	0.000138471	13.8889		431	0.00018094	315.058		356	0.000189707	260.234		194	0.000248944	141.813		86	0.000211986	62.8655		0.000286997	0.000369927	0.000284108	0.000313677	4.87349e-05		192	0.000260393	140.351		196
SYNPCC7002_A1000	9.5685e-05	6.60036e-05	0.000123558	9.50821e-05	2.87818e-05		150	0.000228227	40.3877		161	0.000172904	43.3495		38	0.0001044	10.2316		27	0.000196774	7.26979		135	5.66751e-05	36.3489		317	0.000168924	85.3527		83	0.000106507	22.3479		123	0.000303189	33.1179		7.35282e-05	9.32176e-05	8.9291e-05	8.53456e-05	1.04208e-05		50	6.78107e-05	13.4626		65
SYNPCC7002_A1001	0.000164492	0.000115035	0.000189119	0.000156215	3.77292e-05		195	0.000296696	227.273		179	0.000192235	208.625		80	0.00021979	93.2401		29	0.00021135	33.7995		176	7.38875e-05	205.128		181	9.64522e-05	210.956		86	0.000110357	100.233		81	0.000199661	94.4056		0.000213469	0.000133448	0.000156936	0.000167951	4.11318e-05		53	7.18793e-05	61.7716		123
SYNPCC7002_A1002	3.22534e-06	5.65745e-06	2.52158e-06	3.80146e-06	1.6454e-06		11	1.67367e-05	9.70018		16	1.7183e-05	14.1093		3	8.24212e-06	2.6455		0	0	0		20	8.39631e-06	17.6367		14	7.46039e-06	12.3457		7	8.98252e-06	6.17284		6	1.47897e-05	5.29101		7.11563e-06	4.90619e-06	5.41158e-06	5.81113e-06	1.15765e-06		1	1.35621e-06	0.881834		10
SYNPCC7002_A1003	2.79529e-05	2.64014e-05	2.26943e-05	2.56829e-05	2.70197e-06		49	7.45543e-05	30.2469		48	5.1549e-05	29.6296		3	8.24212e-06	1.85185		4	2.91518e-05	2.46914		52	2.18304e-05	32.0988		84	4.47623e-05	51.8519		37	4.74791e-05	22.8395		36	8.87381e-05	22.2222		3.32063e-05	4.21932e-05	5.27629e-05	4.27208e-05	9.78897e-06		22	2.98367e-05	13.5802		49
SYNPCC7002_A1004	2.58027e-05	1.32007e-05	3.27806e-05	2.3928e-05	9.92365e-06		18	2.73873e-05	26.5487		19	2.04048e-05	28.0236		5	1.37369e-05	7.37463		1	7.28794e-06	1.47493		39	1.63728e-05	57.5221		44	2.34469e-05	64.8968		7	8.98252e-06	10.3245		11	2.71144e-05	16.2242		1.66031e-05	3.23808e-05	2.16463e-05	2.35434e-05	8.05812e-06		18	2.44118e-05	26.5487		19
SYNPCC7002_A1005	1.07511e-05	1.88582e-06	5.04317e-06	5.89337e-06	4.49339e-06		7	1.06506e-05	4.851		14	1.50351e-05	9.70201		6	1.64842e-05	4.158		0	0	0		20	8.39631e-06	13.86		23	1.22564e-05	15.939		10	1.28322e-05	6.93001		0	0	0		1.42313e-05	8.83114e-06	9.47026e-06	1.08442e-05	2.95062e-06		10	1.35621e-05	6.93001		9
SYNPCC7002_A1006	5.59059e-05	3.01731e-05	1.76511e-05	3.45767e-05	1.95039e-05		42	6.39037e-05	49.6454		24	2.57745e-05	28.3688		14	3.84632e-05	16.5485		4	2.91518e-05	4.72813		66	2.77078e-05	78.0142		41	2.18483e-05	48.4634		45	5.77448e-05	53.1915		22	5.42289e-05	26.0047		2.84625e-05	4.51369e-05	5.68216e-05	4.34737e-05	1.42525e-05		32	4.33988e-05	37.8251		46
SYNPCC7002_A1007	3.11783e-05	5.65745e-05	4.79101e-05	4.5221e-05	1.29099e-05		81	0.000123243	76.0563		57	6.12144e-05	53.5211		23	6.31896e-05	21.5962		14	0.000102031	13.1455		110	4.61797e-05	103.286		106	5.64858e-05	99.5305		47	6.03112e-05	44.1315		21	5.17639e-05	19.7183		2.60906e-05	2.64934e-05	3.7881e-05	3.0155e-05	6.69395e-06		25	3.39053e-05	23.4742		33
SYNPCC7002_A1008	0.0121789	0.00976853	0.00941812	0.0104552	0.00150302		3160	0.00480799	6232.74		6201	0.00665949	12230.8		2979	0.00818443	5875.74		761	0.00554612	1500.99		18070	0.00758607	35641		11486	0.00612072	22654.8		7122	0.00913908	14047.3		1537	0.00378863	3031.56		0.0137735	0.015741	0.0142527	0.0145891	0.00102598		13546	0.0183713	26717.9		8741
SYNPCC7002_A1009	0.00112134	0.000993826	0.00112211	0.00107909	7.3843e-05		264	0.00040168	2378.38		565	0.000606775	5090.09		309	0.000848938	2783.78		109	0.000794385	981.982		1851	0.000777078	16675.7		985	0.000524892	8873.87		970	0.00124472	8738.74		198	0.00048806	1783.78		0.00093452	0.000752609	0.00105255	0.000913227	0.000151101		520	0.000705231	4684.68		714
SYNPCC7002_A1010	0.000125788	0.000141436	0.000131122	0.000132782	7.95502e-06		51	7.75973e-05	79.0698		118	0.000126725	182.946		35	9.61581e-05	54.2636		17	0.000123895	26.3566		185	7.76659e-05	286.822		186	9.91166e-05	288.372		97	0.000124472	150.388		29	7.14835e-05	44.9612		0.000194494	0.000137373	0.00014476	0.000158876	3.10666e-05		101	0.000136978	156.589		147
SYNPCC7002_A1011	0.000130089	0.000188582	0.000153817	0.000157496	2.94196e-05		157	0.000238878	139.929		202	0.000216935	180.036		58	0.000159348	51.6934		19	0.000138471	16.934		421	0.000176742	375.223		436	0.000232338	388.592		158	0.000202748	140.82		94	0.000231705	83.779		0.000130453	0.000167792	0.000156936	0.000151727	1.92065e-05		138	0.000187157	122.995		139
SYNPCC7002_A1012	4.51547e-05	4.33738e-05	3.53022e-05	4.12769e-05	5.25032e-06		33	5.021e-05	82.0896		27	2.89963e-05	67.1642		12	3.29685e-05	29.8507		5	3.64397e-05	12.4378		130	5.4576e-05	323.383		121	6.44791e-05	300.995		34	4.36294e-05	84.5771		27	6.65536e-05	67.1642		4.50657e-05	7.94803e-05	3.38224e-05	5.27894e-05	2.37887e-05		48	6.50983e-05	119.403		27
SYNPCC7002_A1013	0.000227924	0.000182924	0.000219378	0.000210075	2.38986e-05		251	0.000381901	79.9873		351	0.000376952	111.855		78	0.000214295	24.8566		47	0.000342533	14.9777		476	0.000199832	151.689		651	0.000346908	207.457		194	0.000248944	61.8228		140	0.000345093	44.6144		0.000211097	0.00023746	0.000255697	0.000234751	2.2423e-05		174	0.000235981	55.4493		239
SYNPCC7002_A1014	5.26805e-05	8.67476e-05	7.3126e-05	7.08514e-05	1.71471e-05		37	5.62961e-05	58.1761		106	0.000113837	166.667		18	4.94527e-05	28.3019		19	0.000138471	29.8742		148	6.21327e-05	232.704		181	9.64522e-05	284.591		44	5.64616e-05	69.1824		34	8.38082e-05	53.4591		7.11563e-05	8.92926e-05	8.38795e-05	8.14428e-05	9.31045e-06		68	9.22225e-05	106.918		92
SYNPCC7002_A1015	0.000366613	0.000277215	0.000277374	0.000307068	5.15682e-05		314	0.000477756	242.284		355	0.000381248	273.92		85	0.000233527	65.5864		37	0.000269654	28.5494		478	0.000200672	368.827		620	0.000330389	478.395		202	0.00025921	155.864		193	0.000475735	148.92		0.0004554	0.000522018	0.000347694	0.000441704	8.79657e-05		270	0.000366178	208.333		305
SYNPCC7002_A1016	6.45068e-06	5.65745e-06	1.00863e-05	7.39816e-06	2.36158e-06		15	2.28227e-05	128.205		20	2.14787e-05	170.94		7	1.92316e-05	59.8291		4	2.91518e-05	34.188		12	5.03779e-06	102.564		25	1.33221e-05	213.675		6	7.69931e-06	51.2821		4	9.85979e-06	34.188		1.18594e-05	1.96248e-06	8.11737e-06	7.31308e-06	4.99724e-06		7	9.49349e-06	59.8291		6
SYNPCC7002_A1017	0.000163417	5.84603e-05	0.000297547	0.000173141	0.00011984		127	0.000193233	68.8347		189	0.000202974	102.439		90	0.000247264	48.7805		68	0.00049558	36.8564		171	7.17884e-05	92.6829		181	9.64522e-05	98.103		44	5.64616e-05	23.8482		68	0.000167616	36.8564		0.000206353	9.02739e-05	0.000178582	0.000158403	6.06135e-05		20	2.71243e-05	10.8401		94
SYNPCC7002_A1018	0.00137614	0.0013691	0.00155834	0.00143453	0.000107281		891	0.00135567	223.308		1469	0.00157761	368.17		539	0.00148083	135.088		154	0.00112234	38.5965		3940	0.00165407	987.469		2712	0.00144518	679.699		999	0.00128193	250.376		452	0.00111416	113.283		0.00125947	0.0013492	0.00131637	0.00130834	4.54021e-05		1075	0.00145793	269.424		1189
SYNPCC7002_A1019	2.68778e-05	5.84603e-05	3.27806e-05	3.93729e-05	1.67916e-05		16	2.43443e-05	27.4914		47	5.04751e-05	80.756		14	3.84632e-05	24.055		6	4.37276e-05	10.3093		108	4.53401e-05	185.567		72	3.83677e-05	123.711		49	6.28777e-05	84.1924		12	2.95794e-05	20.6186		4.74375e-06	2.64934e-05	4.32926e-05	2.48433e-05	1.93273e-05		27	3.66178e-05	46.3918		32
SYNPCC7002_A1020	0.000495627	0.000175381	0.000156338	0.000275782	0.000190629		101	0.000153673	68.5675		225	0.000241636	152.749		84	0.000230779	57.0265		35	0.000255078	23.761		586	0.000246012	397.828		533	0.000284028	361.847		299	0.000383682	202.987		115	0.000283469	78.072		0.000621432	0.000531831	0.00050463	0.000552631	6.1116e-05		358	0.000485524	243.041		429
SYNPCC7002_A1021	5.59059e-05	1.88582e-05	1.76511e-05	3.0805e-05	2.17463e-05		39	5.93391e-05	34.3915		63	6.76581e-05	55.5556		13	3.57159e-05	11.4638		4	2.91518e-05	3.52734		91	3.82032e-05	80.2469		120	6.39462e-05	105.82		36	4.61958e-05	31.746		26	6.40887e-05	22.9277		6.16688e-05	5.29868e-05	5.68216e-05	5.71591e-05	4.35081e-06		33	4.4755e-05	29.1005		29
SYNPCC7002_A1022	0.00194488	0.00216115	0.00245602	0.00218735	0.000256578		986	0.00150022	492.016		2039	0.00218976	1017.47		714	0.00196162	356.287		167	0.00121709	83.3333		6167	0.002589	3077.35		3241	0.00172708	1617.27		1715	0.00220072	855.788		322	0.000793713	160.679		0.00152275	0.00222545	0.00197658	0.00190826	0.000356298		1989	0.00269751	992.515		1723
SYNPCC7002_A1023	0.000856865	0.000722268	0.000746389	0.000775174	7.1767e-05		319	0.000485364	254.386		798	0.000857002	636.364		246	0.000675854	196.172		76	0.000553883	60.6061		1896	0.00079597	1511.96		1106	0.000589371	881.978		584	0.000749399	465.71		144	0.000354953	114.833		0.000763744	0.000785971	0.000855029	0.000801582	4.76024e-05		717	0.000972405	571.77		738
SYNPCC7002_A1024	0.00234482	0.00109377	0.0015306	0.0016564	0.000634939		497	0.000756194	2045.27		1196	0.00128443	4921.81		688	0.00189019	2831.28		874	0.00636966	3596.71		1779	0.000746852	7320.99		1034	0.000551003	4255.14		841	0.00107919	3460.91		555	0.00136805	2283.95		0.00210386	0.00192224	0.00208075	0.00203562	9.88606e-05		965	0.00130875	3971.19		1566
SYNPCC7002_A1025	0.000226849	0.000218755	0.00015886	0.000201488	3.71381e-05		165	0.00025105	113.402		208	0.000223379	142.955		81	0.000222537	55.6701		34	0.00024779	23.3677		607	0.000254828	417.182		385	0.000205161	264.605		211	0.000270759	145.017		74	0.000182406	50.8591		0.000294113	0.000282596	0.000234051	0.000270253	3.18767e-05		256	0.000347191	175.945		237
SYNPCC7002_A1026	0.00159117	0.00284193	0.00351509	0.00264939	0.000976305		2209	0.00336103	5752.6		2136	0.00229393	5562.5		1155	0.00317322	3007.81		179	0.00130454	466.146		5691	0.00238917	14820.3		2222	0.00118407	5786.46		2842	0.0036469	7401.04		240	0.000591588	625		0.00106734	0.000518094	0.00145977	0.00101507	0.000473011		1087	0.0014742	2830.73		1045
SYNPCC7002_A1027	0.00305977	0.00315497	0.00296791	0.00306088	9.35387e-05		2307	0.00351014	4394.29		2771	0.00297588	5278.1		985	0.00270616	1876.19		205	0.00149403	390.476		5404	0.00226868	10293.3		2402	0.00127999	4575.24		4494	0.00576678	8560		461	0.00113634	878.095		0.00259246	0.00237852	0.00254615	0.00250571	0.000112557		2935	0.00398049	5590.48		2842
SYNPCC7002_A1028	0.00108264	0.00129179	0.0012154	0.00119661	0.000105832		519	0.000789667	726.891		1020	0.00109542	1428.57		611	0.00167865	855.742		185	0.00134827	259.104		2576	0.00108144	3607.84		1789	0.000953331	2505.6		996	0.00127808	1394.96		486	0.00119796	680.672		0.000882338	0.000637805	0.00107149	0.000863878	0.000217432		740	0.0010036	1036.41		743
SYNPCC7002_A1029	0.000442946	0.00049597	0.000559792	0.000499569	5.85058e-05		260	0.000395594	614.657		513	0.00055093	1212.77		179	0.00049178	423.168		54	0.000393549	127.66		1204	0.000505458	2846.34		922	0.00049132	2179.67		412	0.000528686	973.995		117	0.000288399	276.596		0.000436425	0.000243347	0.000377458	0.00035241	9.89462e-05		312	0.000423139	737.589		361
SYNPCC7002_A1030	0.00376935	0.00342087	0.00250646	0.00323222	0.000652238		1294	0.00196884	2156.67		2301	0.00247113	3835		914	0.0025111	1523.33		389	0.00283501	648.333		7609	0.00319438	12681.7		5794	0.00308753	9656.67		2928	0.00375726	4880		673	0.00165891	1121.67		0.00354833	0.00237361	0.00310083	0.00300759	0.000592882		3367	0.00456637	5611.67		2437
SYNPCC7002_A1031	0.00138367	0.00198577	0.00151295	0.00162746	0.000316961		798	0.00121417	3546.67		1420	0.00152499	6311.11		430	0.00118137	1911.11		169	0.00123166	751.111		4695	0.00197103	20866.7		3592	0.00191412	15964.4		1253	0.00160787	5568.89		258	0.000635957	1146.67		0.00126658	0.000698641	0.00131907	0.00109477	0.000344056		1004	0.00136164	4462.22		892
SYNPCC7002_A1033	0.000721401	0.00142002	0.00131627	0.00115256	0.000376984		711	0.0010818	1975		1538	0.00165172	4272.22		771	0.00211822	2141.67		222	0.00161792	616.667		3611	0.00151595	10030.6		2745	0.00146277	7625		1801	0.00231108	5002.78		824	0.00203112	2288.89		0.000604829	0.000366002	0.000602038	0.000524289	0.000137088		478	0.00064827	1327.78		596
SYNPCC7002_A1034	0.0028254	0.00250814	0.00271575	0.00268309	0.00016113		3818	0.00580915	2093.2		1749	0.00187832	958.882		1751	0.00481065	959.978		1279	0.00932127	701.206		11363	0.00477036	6229.71		24504	0.0130578	13434.2		1059	0.00135893	580.592		3644	0.00898227	1997.81		0.00181449	0.00246487	0.00260838	0.00229591	0.000423057		4153	0.00563235	2276.86		2358
SYNPCC7002_A1035	6.23565e-05	8.10902e-05	5.79964e-05	6.71477e-05	1.22697e-05		43	6.54252e-05	133.956		73	7.83974e-05	227.414		22	6.04422e-05	68.5358		9	6.55915e-05	28.0374		98	4.11419e-05	305.296		95	5.06241e-05	295.95		55	7.0577e-05	171.34		32	7.88783e-05	99.6885		3.795e-05	5.88743e-05	4.87042e-05	4.85095e-05	1.04635e-05		21	2.84805e-05	65.4206		20
SYNPCC7002_A1036	0.000108586	8.67476e-05	0.000100863	9.87325e-05	1.10742e-05		56	8.52049e-05	51.4233		112	0.000120281	102.847		40	0.000109895	36.7309		9	6.55915e-05	8.26446		322	0.000135181	295.684		266	0.000141747	244.261		76	9.75245e-05	69.7888		48	0.000118318	44.0771		0.000106734	0.000161904	0.000120408	0.000129682	2.87304e-05		90	0.000122059	82.6446		82
SYNPCC7002_A1037	0.000683772	0.000560088	0.000380759	0.00054154	0.000152355		200	0.000304303	877.193		344	0.000369434	1508.77		338	0.000928612	1482.46		86	0.000626763	377.193		1904	0.000799329	8350.88		1787	0.000952265	7837.72		352	0.000451693	1543.86		152	0.000374672	666.667		0.00102228	0.000751628	0.000753562	0.00084249	0.000155705		734	0.000995461	3219.3		546
SYNPCC7002_A1038	0.000820311	0.000720382	0.000726216	0.000755637	5.60856e-05		612	0.000931168	1489.05		774	0.000831228	1883.21		300	0.000824212	729.927		114	0.000830825	277.372		3259	0.00136818	7929.44		2446	0.00130344	5951.34		747	0.000958564	1817.52		191	0.000470805	464.72		0.000626176	0.000437632	0.000700799	0.000588202	0.000135631		789	0.00107005	1919.71		642
SYNPCC7002_A1039	0.00100308	0.000693981	0.000617788	0.000771616	0.000204041		455	0.00069229	1004.42		611	0.000656176	1348.79		261	0.000717064	576.159		107	0.000779809	236.203		3648	0.00153149	8052.98		2470	0.00131623	5452.54		770	0.000988078	1699.78		191	0.000470805	421.634		0.000766116	0.00119417	0.000924027	0.000961437	0.000216463		1170	0.00158677	2582.78		977
SYNPCC7002_A1040	0.00216635	0.000963653	0.00107167	0.00140056	0.000665392		523	0.000795753	636.253		1098	0.00117918	1335.77		338	0.000928612	411.192		142	0.00103489	172.749		3961	0.00166289	4818.73		2814	0.00149954	3423.36		1080	0.00138588	1313.87		361	0.000889846	439.173		0.00221296	0.00305067	0.0022201	0.00249458	0.000481603		2521	0.00341901	3066.91		1845
SYNPCC7002_A1041	0.000181694	0.000205554	0.000201727	0.000196325	1.28144e-05		157	0.000238878	451.149		283	0.000303924	813.218		60	0.000164842	172.414		34	0.00024779	97.7011		853	0.000358103	2451.15		634	0.000337849	1821.84		173	0.000221997	497.126		53	0.000130642	152.299		0.000125709	0.000195266	0.000186699	0.000169225	3.79283e-05		214	0.00029023	614.943		200
SYNPCC7002_A1042	0.00116327	0.000963653	0.00128097	0.00113596	0.000160409		611	0.000929647	650.692		1133	0.00121677	1206.6		395	0.00108521	420.66		127	0.000925568	135.25		4639	0.00194752	4940.36		2923	0.00155762	3112.89		911	0.00116901	970.181		328	0.000808503	349.308		0.00104125	0.000770272	0.00098626	0.000932595	0.00014324		943	0.00127891	1004.26		979
SYNPCC7002_A1043	0.000838588	0.000648721	0.000474058	0.000653789	0.000182318		288	0.000438197	744.186		456	0.000489715	1178.29		209	0.000574201	540.052		56	0.000408125	144.703		2308	0.000968934	5963.82		2117	0.00112812	5470.28		603	0.00077378	1558.14		190	0.00046834	490.956		0.000687844	0.000661354	0.000894263	0.000747821	0.000127513		874	0.00118533	2258.4		690
SYNPCC7002_A1044	0.000623565	0.000503513	0.000612745	0.000579941	6.64093e-05		299	0.000454933	797.333		502	0.000539117	1338.67		226	0.000620906	602.667		61	0.000444564	162.667		2075	0.000871117	5533.33		1669	0.000889385	4450.67		571	0.000732717	1522.67		291	0.0007173	776		0.000675985	0.000592668	0.000661565	0.000643406	4.45283e-05		664	0.000900526	1770.67		682
SYNPCC7002_A1045	0.000219323	0.000118807	9.07771e-05	0.000142969	6.75935e-05		49	7.45543e-05	220.721		67	7.19538e-05	301.802		75	0.000206053	337.838		7	5.10156e-05	31.5315		335	0.000140638	1509.01		191	0.000101781	860.36		80	0.000102657	360.36		35	8.62732e-05	157.658		0.000177891	0.000341471	0.000198875	0.000239412	8.90058e-05		183	0.000248187	824.324		119
SYNPCC7002_A1046	0.000363388	0.00036962	0.000342936	0.000358648	1.39596e-05		220	0.000334734	392.157		371	0.000398431	661.319		116	0.000318695	206.774		35	0.000255078	62.3886		1067	0.000447943	1901.96		648	0.000345309	1155.08		288	0.000369567	513.369		87	0.000214451	155.08		0.000305972	0.000272784	0.000284108	0.000287621	1.68707e-05		311	0.000421782	554.367		266
SYNPCC7002_A1047	0.00222441	0.00216303	0.00248376	0.0022904	0.000170244		1203	0.00183038	913.44		2397	0.00257423	1820.05		772	0.00212097	586.181		218	0.00158877	165.528		4237	0.00177876	3217.16		2578	0.00137378	1957.48		1634	0.00209678	1240.7		429	0.00105746	325.74		0.00224617	0.0019193	0.0022201	0.00212852	0.00018166		2021	0.00274091	1534.55		2292
SYNPCC7002_A1048	0.00104501	0.00064495	0.000746389	0.000812116	0.000207971		279	0.000424503	636.986		676	0.000725982	1543.38		272	0.000747286	621.005		41	0.000298806	93.6073		1744	0.000732158	3981.74		680	0.000362362	1552.51		521	0.000668556	1189.5		60	0.000147897	136.986		0.000699704	0.000820315	0.00087397	0.000797996	8.92511e-05		602	0.000816441	1374.43		636
SYNPCC7002_A1049	0.000810635	0.000805244	0.000917857	0.000844579	6.3518e-05		359	0.000546224	691.715		775	0.000832301	1493.26		309	0.000848938	595.376		43	0.000313381	82.8516		2520	0.00105793	4855.49		997	0.000531286	1921		734	0.000941882	1414.26		112	0.000276074	215.8		0.000614316	0.000625048	0.000792796	0.000677387	0.000100091		548	0.000743205	1055.88		596
SYNPCC7002_A1050	0.000498852	0.000375278	0.000481623	0.000451918	6.69288e-05		172	0.000261701	477.778		323	0.000346882	897.222		123	0.000337927	341.667		23	0.000167623	63.8889		1014	0.000425693	2816.67		388	0.000206759	1077.78		296	0.000379832	822.222		36	8.87381e-05	100		0.000526557	0.000634861	0.00061692	0.000592779	5.80476e-05		418	0.000566897	1161.11		402
SYNPCC7002_A1051	0.000476275	0.000603462	0.000579964	0.000553234	6.76758e-05		251	0.000381901	464.815		606	0.000650806	1122.22		192	0.000527496	355.556		27	0.000196774	50		1527	0.000641058	2827.78		562	0.000299481	1040.74		413	0.000529969	764.815		57	0.000140502	105.556		0.000289369	0.000315959	0.000290872	0.000298733	1.49364e-05		322	0.000436701	596.296		297
SYNPCC7002_A1052	0.00071495	0.000646835	0.000632918	0.000664901	4.38987e-05		260	0.000395594	651.629		469	0.000503677	1175.44		208	0.000571454	521.303		42	0.000306093	105.263		1870	0.000785055	4686.72		752	0.000400729	1884.71		443	0.000568465	1110.28		52	0.000128177	130.326		0.000512325	0.000345396	0.000522217	0.000459979	9.93556e-05		359	0.000486881	899.749		451
SYNPCC7002_A1053	0.000635392	0.000465797	0.000481623	0.000527604	9.36818e-05		164	0.000249529	302.026		302	0.000324329	556.169		133	0.000365401	244.936		42	0.000306093	77.3481		1481	0.000621747	2727.44		521	0.000277633	959.484		346	0.000443993	637.201		38	9.3668e-05	69.9816		0.000557391	0.000397401	0.000631802	0.000528865	0.000119776		515	0.00069845	948.435		476
SYNPCC7002_A1054	0.000326834	0.00036962	0.000514403	0.000403619	9.82979e-05		144	0.000219098	413.793		246	0.000264189	706.897		138	0.000379138	396.552		25	0.000182198	71.8391		953	0.000400084	2738.51		380	0.000202496	1091.95		310	0.000397797	890.805		95	0.00023417	272.989		0.000258535	0.000140317	0.000254344	0.000217732	6.7076e-05		152	0.000206144	436.782		179
SYNPCC7002_A1055	0.00105254	0.000673237	0.000577443	0.000767738	0.000251249		197	0.000299739	538.251		361	0.000387691	986.339		123	0.000337927	336.066		21	0.000153047	57.377		1619	0.000679681	4423.5		706	0.000376217	1928.96		423	0.000542801	1155.74		81	0.000199661	221.311		0.000944007	0.000806577	0.00120678	0.000985789	0.000203347		790	0.00107141	2158.47		448
SYNPCC7002_A1056	0.000305332	0.000348876	0.000353022	0.000335743	2.64184e-05		150	0.000228227	632.911		193	0.00020727	814.346		98	0.000269243	413.502		7	5.10156e-05	29.5359		896	0.000376155	3780.59		345	0.000183845	1455.7		212	0.000272042	894.515		30	7.39485e-05	126.582		0.000192122	0.000220778	0.000331459	0.00024812	7.35824e-05		163	0.000221063	687.764		151
SYNPCC7002_A1057	0.000346186	0.000367734	0.000494231	0.000402717	7.9982e-05		161	0.000244964	789.216		219	0.000235192	1073.53		112	0.000307706	549.02		19	0.000138471	93.1373		1158	0.000486146	5676.47		409	0.00021795	2004.9		234	0.000300273	1147.06		40	9.85979e-05	196.078		0.000289369	0.00028554	0.000261109	0.000278673	1.53309e-05		278	0.000377027	1362.75		269
SYNPCC7002_A1058	0.000548308	0.000405451	0.000491709	0.000481822	7.19397e-05		204	0.000310389	489.209		386	0.00041454	925.659		120	0.000329685	287.77		13	9.47432e-05	31.1751		1295	0.000543661	3105.52		359	0.000191306	860.911		313	0.000401647	750.6		59	0.000145432	141.487		0.000431682	0.000739853	0.000500571	0.000557369	0.000161746		342	0.000463825	820.144		418
SYNPCC7002_A1059	0.000961151	0.000827874	0.0005724	0.000787141	0.00019755		314	0.000477756	436.111		667	0.000716316	926.389		224	0.000615412	311.111		31	0.000225926	43.0556		2816	0.0011822	3911.11		905	0.000482261	1256.94		652	0.000836658	905.556		89	0.00021938	123.611		0.000811182	0.00109997	0.000918615	0.000943255	0.000145961		1171	0.00158813	1626.39		1028
SYNPCC7002_A1060	0.000360163	0.000286644	0.000307633	0.000318147	3.78701e-05		103	0.000156716	288.515		202	0.000216935	565.826		115	0.000315948	322.129		10	7.28794e-05	28.0112		1058	0.000444165	2963.59		360	0.000191839	1008.4		294	0.000377266	823.529		39	9.6133e-05	109.244		0.000310716	0.000464125	0.000382869	0.000385903	7.67498e-05		429	0.000581816	1201.68		377
SYNPCC7002_A1061	0.000453698	0.000492198	0.000474058	0.000473318	1.92611e-05		192	0.000292131	695.652		324	0.000347956	1173.91		162	0.000445075	586.957		35	0.000255078	126.812		1275	0.000535265	4619.57		487	0.000259515	1764.49		286	0.000367	1036.23		37	9.12031e-05	134.058		0.000268022	0.000314977	0.000384222	0.000322407	5.84552e-05		403	0.000546554	1460.14		271
SYNPCC7002_A1062	0.00151698	0.00110509	0.00119271	0.00127159	0.000216983		571	0.000868786	692.121		1326	0.00142404	1607.27		415	0.00114016	503.03		63	0.00045914	76.3636		3143	0.00131948	3809.7		1140	0.000607489	1381.82		969	0.00124344	1174.55		264	0.000650746	320		0.00154646	0.0026356	0.00135695	0.00184634	0.000690059		2047	0.00277617	2481.21		1751
SYNPCC7002_A1063	0.000403167	0.00035642	0.000504317	0.000421301	7.55979e-05		214	0.000325605	666.667		555	0.000596035	1728.97		199	0.000546727	619.938		40	0.000291518	124.611		940	0.000394627	2928.35		358	0.000190773	1115.26		293	0.000375983	912.773		75	0.000184871	233.645		0.000336807	0.000304184	0.000424809	0.000355266	6.23953e-05		290	0.000393302	903.427		288
SYNPCC7002_A1064	0.000989104	0.000782614	0.000650569	0.000807429	0.000170626		358	0.000544703	568.254		631	0.000677654	1001.59		210	0.000576948	333.333		29	0.00021135	46.0317		2065	0.000866919	3277.78		737	0.000392736	1169.84		705	0.000904668	1119.05		108	0.000266214	171.429		0.000929776	0.000755553	0.000974084	0.000886471	0.000115522		807	0.00109446	1280.95		647
SYNPCC7002_A1065	0.00116972	0.00122767	0.00112967	0.00117569	4.92701e-05		429	0.000652731	671.362		707	0.000759274	1106.42		381	0.00104675	596.244		58	0.0004227	90.7668		2616	0.00109824	4093.9		946	0.000504109	1480.44		1209	0.00155141	1892.02		165	0.000406716	258.216		0.000815926	0.000909607	0.000990319	0.000905284	8.72768e-05		768	0.00104157	1201.88		804
SYNPCC7002_A1066	0.000518204	0.000684552	0.00060518	0.000602645	8.32027e-05		368	0.000559918	171.802		550	0.000590666	256.769		226	0.000620906	105.509		96	0.000699642	44.8179		1739	0.000730059	811.858		1946	0.00103699	908.497		463	0.00059413	216.153		312	0.000769064	145.658		0.00046726	0.000744759	0.000395045	0.000535688	0.000184626		521	0.000706587	243.231		492
SYNPCC7002_A1067	2.15023e-05	3.77164e-06	1.76511e-05	1.43083e-05	9.326e-06		8	1.21721e-05	25.641		16	1.7183e-05	51.2821		5	1.37369e-05	16.0256		6	4.37276e-05	19.2308		20	8.39631e-06	64.1026		11	5.86173e-06	35.2564		13	1.66818e-05	41.6667		2	4.9299e-06	6.41026		6.16688e-05	1.47186e-05	2.5705e-05	3.40308e-05	2.45575e-05		5	6.78107e-06	16.0256		19
SYNPCC7002_A1068	0.00115467	0.000818445	0.00118514	0.00105275	0.000203489		548	0.000833791	309.605		975	0.00104709	550.847		328	0.000901139	185.311		142	0.00103489	80.226		1325	0.000556255	748.588		1168	0.00062241	659.887		536	0.000687805	302.825		446	0.00109937	251.977		0.00142787	0.000566174	0.00113237	0.00104214	0.000437877		385	0.000522142	217.514		742
SYNPCC7002_A1069	9.46099e-05	3.96022e-05	4.53885e-05	5.98669e-05	3.02271e-05		88	0.000133893	82.8625		50	5.36969e-05	47.081		28	7.69265e-05	26.3653		2	1.45759e-05	1.88324		67	2.81276e-05	63.0885		40	2.13154e-05	37.6648		53	6.80105e-05	49.9058		20	4.9299e-05	18.8324		0.000123338	9.41988e-05	9.19968e-05	0.000103178	1.74936e-05		63	8.54415e-05	59.322		68
SYNPCC7002_A1070	2.47276e-05	2.82873e-05	5.29533e-05	3.53227e-05	1.53719e-05		71	0.000108028	41.088		38	4.08096e-05	21.9907		15	4.12106e-05	8.68056		8	5.83035e-05	4.62963		79	3.31654e-05	45.7176		56	2.98416e-05	32.4074		40	5.13287e-05	23.1481		11	2.71144e-05	6.36574		4.03219e-05	4.21932e-05	3.38224e-05	3.87792e-05	4.39351e-06		26	3.52616e-05	15.0463		42
SYNPCC7002_A1071	0.000101061	8.10902e-05	0.000108428	9.68596e-05	1.41449e-05		180	0.000273873	59.5829		141	0.000151425	46.6733		50	0.000137369	16.5508		15	0.000109319	4.96524		147	6.17129e-05	48.6594		108	5.75516e-05	35.7498		71	9.11085e-05	23.5022		37	9.12031e-05	12.2476		8.53876e-05	0.000132467	0.000116349	0.000111401	2.39266e-05		37	5.01799e-05	12.2476		69
SYNPCC7002_A1072	0.00028168	7.92043e-05	0.000128601	0.000163162	0.000105569		113	0.000171931	132.164		139	0.000149277	162.573		54	0.000148358	63.1579		33	0.000240502	38.5965		99	4.15617e-05	115.789		149	7.93998e-05	174.269		53	6.80105e-05	61.9883		66	0.000162687	77.193		0.000213469	0.000101067	0.00015423	0.000156255	5.62281e-05		62	8.40852e-05	72.5146		115
SYNPCC7002_A1073	0.000168793	5.46887e-05	0.00011095	0.000111477	5.70538e-05		83	0.000126286	42.0466		67	7.19538e-05	33.9412		39	0.000107148	19.7568		14	0.000102031	7.0922		61	2.56087e-05	30.9017		107	5.70187e-05	54.2047		58	7.44266e-05	29.382		60	0.000147897	30.3951		0.000158916	6.08367e-05	0.000105526	0.000108426	4.91038e-05		36	4.88237e-05	18.2371		84
SYNPCC7002_A1074	4.30045e-06	1.13149e-05	1.26079e-05	9.40776e-06	4.47006e-06		7	1.06506e-05	37.037		10	1.07394e-05	52.9101		3	8.24212e-06	15.873		2	1.45759e-05	10.582		14	5.87742e-06	74.0741		21	1.11906e-05	111.111		9	1.1549e-05	47.619		2	4.9299e-06	10.582		0	4.90619e-06	4.05868e-06	2.98829e-06	2.6224e-06		5	6.78107e-06	26.455		2
SYNPCC7002_A1075	3.97792e-05	7.16611e-05	4.03454e-05	5.05952e-05	1.82458e-05		55	8.36834e-05	93.5374		86	9.23586e-05	146.259		31	8.51686e-05	52.7211		14	0.000102031	23.8095		140	5.87742e-05	238.095		144	7.67354e-05	244.898		24	3.07972e-05	40.8163		28	6.90186e-05	47.619		4.26938e-05	4.21932e-05	4.46455e-05	4.31775e-05	1.29573e-06		46	6.23858e-05	78.2313		41
SYNPCC7002_A1076	5.48308e-05	4.71454e-05	5.79964e-05	5.33242e-05	5.58018e-06		69	0.000104985	53.2407		66	7.08799e-05	50.9259		21	5.76948e-05	16.2037		8	5.83035e-05	6.17284		146	6.12931e-05	112.654		203	0.000108176	156.636		37	4.74791e-05	28.5494		45	0.000110923	34.7222		5.45532e-05	5.29868e-05	5.141e-05	5.29833e-05	1.5716e-06		66	8.95101e-05	50.9259		31
SYNPCC7002_A1077	1.9352e-05	4.1488e-05	3.27806e-05	3.12069e-05	1.11516e-05		30	4.56455e-05	80.6452		34	3.65139e-05	91.3978		12	3.29685e-05	32.2581		7	5.10156e-05	18.8172		49	2.0571e-05	131.72		94	5.00912e-05	252.688		16	2.05315e-05	43.0108		14	3.45093e-05	37.6344		4.74375e-05	1.17749e-05	2.29992e-05	2.74039e-05	1.82348e-05		22	2.98367e-05	59.1398		18
SYNPCC7002_A1078	5.05303e-05	1.88582e-05	3.53022e-05	3.48969e-05	1.584e-05		33	5.021e-05	19.6429		61	6.55102e-05	36.3095		5	1.37369e-05	2.97619		6	4.37276e-05	3.57143		81	3.40051e-05	48.2143		48	2.55785e-05	28.5714		23	2.9514e-05	13.6905		10	2.46495e-05	5.95238		2.13469e-05	3.04184e-05	4.32926e-05	3.1686e-05	1.10276e-05		22	2.98367e-05	13.0952		22
SYNPCC7002_A1079	5.80561e-05	8.2976e-05	6.30396e-05	6.80239e-05	1.31864e-05		102	0.000155195	188.889		128	0.000137464	237.037		48	0.000131874	88.8889		28	0.000204062	51.8519		201	8.43829e-05	372.222		267	0.00014228	494.444		66	8.46924e-05	122.222		99	0.00024403	183.333		8.53876e-05	3.7287e-05	7.17034e-05	6.47927e-05	2.47837e-05		46	6.23858e-05	85.1852		48
SYNPCC7002_A1080	2.15023e-05	2.26298e-05	2.26943e-05	2.22754e-05	6.70375e-07		14	2.13012e-05	20.9268		21	2.25527e-05	31.3901		8	2.1979e-05	11.9581		4	2.91518e-05	5.97907		52	2.18304e-05	77.728		56	2.98416e-05	83.707		20	2.56644e-05	29.8954		7	1.72546e-05	10.4634		2.60906e-05	1.86435e-05	1.89405e-05	2.12249e-05	4.21648e-06		15	2.03432e-05	22.4215		29
SYNPCC7002_A1081	8.81592e-05	6.78894e-05	3.78238e-05	6.46241e-05	2.53261e-05		75	0.000114114	166.667		85	9.12847e-05	188.889		27	7.41791e-05	60		6	4.37276e-05	13.3333		265	0.000111251	588.889		237	0.000126294	526.667		65	8.34092e-05	144.444		27	6.65536e-05	60		4.03219e-05	0.000113824	7.7115e-05	7.70868e-05	3.67508e-05		85	0.000115278	188.889		80
SYNPCC7002_A1082	6.23565e-05	4.71454e-05	3.0259e-05	4.6587e-05	1.6056e-05		71	0.000108028	67.2348		51	5.47708e-05	48.2955		19	5.22001e-05	17.9924		10	7.28794e-05	9.4697		50	2.09908e-05	47.3485		94	5.00912e-05	89.0152		27	3.46469e-05	25.5682		47	0.000115853	44.5076		8.06438e-05	5.98555e-05	6.49389e-05	6.84794e-05	1.0837e-05		25	3.39053e-05	23.6742		64
SYNPCC7002_A1083	4.08543e-05	5.09171e-05	5.04317e-05	4.7401e-05	5.67483e-06		41	6.23822e-05	51.3784		67	7.19538e-05	83.9599		14	3.84632e-05	17.5439		3	2.18638e-05	3.7594		126	5.28967e-05	157.895		75	3.99664e-05	93.985		45	5.77448e-05	56.391		6	1.47897e-05	7.5188		3.08344e-05	5.20056e-05	3.38224e-05	3.88875e-05	1.14585e-05		55	7.45917e-05	68.9223		34
SYNPCC7002_A1084	0.000101061	4.52596e-05	8.32123e-05	7.65108e-05	2.84977e-05		22	3.34734e-05	48.5651		75	8.05453e-05	165.563		17	4.67053e-05	37.5276		2	1.45759e-05	4.41501		159	6.67507e-05	350.993		65	3.46375e-05	143.488		53	6.80105e-05	116.998		13	3.20443e-05	28.6976		9.7247e-05	4.90619e-05	8.25266e-05	7.62785e-05	2.46927e-05		71	9.62912e-05	156.733		69
SYNPCC7002_A1085	0.000162342	0.00010372	0.000113471	0.000126511	3.14112e-05		38	5.78176e-05	41.9426		134	0.000143908	147.903		63	0.000173085	69.5364		24	0.000174911	26.4901		371	0.000155752	409.492		211	0.000112439	232.892		109	0.000139871	120.309		43	0.000105993	47.4614		0.000125709	0.000130505	0.000170465	0.000142226	2.45724e-05		135	0.000183089	149.007		125
SYNPCC7002_A1086	0.000123638	0.000173495	0.000148774	0.000148636	2.49289e-05		290	0.00044124	167.533		185	0.000198678	106.875		73	0.000200558	42.1722		24	0.000174911	13.8648		313	0.000131402	180.82		196	0.000104445	113.229		101	0.000129605	58.3478		47	0.000115853	27.1519		0.000149428	0.000187416	0.000152877	0.000163241	2.10078e-05		106	0.000143759	61.2363		94
SYNPCC7002_A1087	0.000125788	9.05192e-05	0.00015886	0.000125056	3.41762e-05		85	0.000129329	71.0109		124	0.000133168	103.592		37	0.000101653	30.9106		12	8.74553e-05	10.0251		151	6.33921e-05	126.149		211	0.000112439	176.274		83	0.000106507	69.34		71	0.000175011	59.315		0.000139941	0.000216854	0.000120408	0.000159067	5.09885e-05		80	0.000108497	66.8338		64
SYNPCC7002_A1088	0.000159117	0.000120692	7.81691e-05	0.000119326	4.04911e-05		63	9.58555e-05	45.4545		147	0.000157869	106.061		37	0.000101653	26.6955		22	0.000160335	15.873		181	7.59866e-05	130.592		164	8.73931e-05	118.326		93	0.000119339	67.0996		50	0.000123247	36.075		0.000142313	0.000148167	0.000142054	0.000144178	3.45707e-06		80	0.000108497	57.7201		82
SYNPCC7002_A1089	5.80561e-05	5.46887e-05	5.79964e-05	5.69137e-05	1.92717e-06		23	3.49949e-05	31.1653		39	4.18836e-05	52.8455		32	8.7916e-05	43.3604		10	7.28794e-05	13.5501		136	5.70949e-05	184.282		158	8.41958e-05	214.092		69	8.8542e-05	93.4959		30	7.39485e-05	40.6504		0.000104363	9.61613e-05	7.98208e-05	9.34482e-05	1.24938e-05		82	0.00011121	111.111		54
SYNPCC7002_A1090	0.000151591	0.000141436	0.00014373	0.000145586	5.32551e-06		122	0.000185625	128.286		151	0.000162165	158.78		28	7.69265e-05	29.4427		19	0.000138471	19.979		349	0.000146516	366.982		466	0.000248324	490.011		126	0.000161685	132.492		116	0.000285934	121.977		0.000170775	0.000248253	0.000177229	0.000198752	4.29901e-05		142	0.000192582	149.317		157
SYNPCC7002_A1091	3.97792e-05	4.52596e-05	3.78238e-05	4.09542e-05	3.85467e-06		39	5.93391e-05	78.3133		50	5.36969e-05	100.402		12	3.29685e-05	24.0964		17	0.000123895	34.1365		153	6.42318e-05	307.229		213	0.000113504	427.711		33	4.23462e-05	66.2651		43	0.000105993	86.3454		3.32063e-05	4.51369e-05	4.87042e-05	4.23491e-05	8.11636e-06		38	5.15361e-05	76.3052		62
SYNPCC7002_A1092	0.000183844	0.000231956	0.000171468	0.000195756	3.19548e-05		217	0.000330169	282.552		252	0.000270632	328.125		94	0.000258253	122.396		33	0.000240502	42.9688		580	0.000243493	755.208		578	0.000308007	752.604		205	0.00026306	266.927		95	0.00023417	123.698		0.000263278	0.000200173	0.000197523	0.000220324	3.72227e-05		181	0.000245475	235.677		239
SYNPCC7002_A1093	0.000174168	0.000186696	0.000237029	0.000199298	3.32712e-05		143	0.000217577	253.546		170	0.000182569	301.418		61	0.00016759	108.156		17	0.000123895	30.1418		390	0.000163728	691.489		438	0.000233404	776.596		197	0.000252794	349.291		99	0.00024403	175.532		0.000194494	0.000113824	0.000216463	0.000174927	5.40451e-05		156	0.000211569	276.596		112
SYNPCC7002_A1094	8.49339e-05	7.35469e-05	0.000153817	0.000104099	4.34314e-05		65	9.88986e-05	65.0651		144	0.000154647	144.144		47	0.000129127	47.047		8	5.83035e-05	8.00801		306	0.000128464	306.306		148	7.8867e-05	148.148		72	9.23917e-05	72.0721		26	6.40887e-05	26.026		0.000123338	0.00012658	7.17034e-05	0.000107207	3.07896e-05		78	0.000105785	78.0781		84
SYNPCC7002_A1095	0.00108371	0.00094668	0.00111202	0.00104747	8.84271e-05		637	0.000969206	1740.44		1164	0.00125006	3180.33		559	0.00153578	1527.32		207	0.0015086	565.574		1987	0.000834173	5428.96		1169	0.000622942	3193.99		728	0.000934182	1989.07		304	0.000749344	830.601		0.000939263	0.00038072	0.000964614	0.000761532	0.000330037		374	0.000507224	1021.86		726
SYNPCC7002_A1096	1.39765e-05	2.0744e-05	3.27806e-05	2.25004e-05	9.52431e-06		6	9.1291e-06	7.5188		25	2.68484e-05	31.3283		7	1.92316e-05	8.77193		1	7.28794e-06	1.25313		53	2.22502e-05	66.416		30	1.59865e-05	37.594		26	3.33637e-05	32.5815		9	2.21845e-05	11.2782		1.8975e-05	7.75178e-05	2.70579e-05	4.11836e-05	3.17248e-05		27	3.66178e-05	33.8346		29
SYNPCC7002_A1097	2.47276e-05	3.39447e-05	2.26943e-05	2.71222e-05	5.99531e-06		51	7.75973e-05	109.677		59	6.33623e-05	126.882		11	3.02211e-05	23.6559		8	5.83035e-05	17.2043		62	2.60286e-05	133.333		69	3.67691e-05	148.387		17	2.18147e-05	36.5591		10	2.46495e-05	21.5054		3.55782e-05	3.04184e-05	2.16463e-05	2.92143e-05	7.04354e-06		17	2.30556e-05	36.5591		19
SYNPCC7002_A1098	2.36525e-05	2.26298e-05	2.26943e-05	2.29922e-05	5.7274e-07		34	5.17316e-05	25.0737		40	4.29575e-05	29.4985		14	3.84632e-05	10.3245		3	2.18638e-05	2.21239		75	3.14862e-05	55.3097		70	3.73019e-05	51.6224		40	5.13287e-05	29.4985		10	2.46495e-05	7.37463		2.84625e-05	1.96248e-05	2.16463e-05	2.32445e-05	4.63058e-06		34	4.61113e-05	25.0737		33
SYNPCC7002_A1099	2.58027e-05	2.82873e-05	1.26079e-05	2.22326e-05	8.42731e-06		19	2.89088e-05	54.5977		24	2.57745e-05	68.9655		5	1.37369e-05	14.3678		5	3.64397e-05	14.3678		64	2.68682e-05	183.908		41	2.18483e-05	117.816		26	3.33637e-05	74.7126		14	3.45093e-05	40.2299		2.13469e-05	1.96248e-05	3.38224e-05	2.49313e-05	7.74785e-06		26	3.52616e-05	74.7126		33
SYNPCC7002_A1100	5.80561e-05	8.86334e-05	8.57339e-05	7.74745e-05	1.68792e-05		61	9.28125e-05	86.8946		94	0.00010095	133.903		46	0.000126379	65.5271		19	0.000138471	27.0655		247	0.000103694	351.852		258	0.000137484	367.521		84	0.00010779	119.658		54	0.000133107	76.9231		7.11563e-05	6.37805e-05	7.30563e-05	6.9331e-05	4.89991e-06		69	9.35787e-05	98.2906		99
SYNPCC7002_A1101	7.84832e-05	6.2232e-05	7.3126e-05	7.12804e-05	8.28133e-06		51	7.75973e-05	71.1297		81	8.69889e-05	112.971		21	5.76948e-05	29.2887		6	4.37276e-05	8.3682		149	6.25525e-05	207.81		177	9.43206e-05	246.862		48	6.15944e-05	66.9456		38	9.3668e-05	52.9986		8.30157e-05	0.000113824	9.47026e-05	9.71806e-05	1.55527e-05		53	7.18793e-05	73.9191		81
SYNPCC7002_A1103	0.000136539	0.000169724	0.00015886	0.000155041	1.69185e-05		150	0.000228227	126.263		208	0.000223379	175.084		72	0.000197811	60.6061		27	0.000196774	22.7273		361	0.000151553	303.872		328	0.000174786	276.094		102	0.000130888	85.8586		81	0.000199661	68.1818		0.000175519	0.000172698	0.000142054	0.000163424	1.85603e-05		106	0.000143759	89.2256		114
SYNPCC7002_A1104	0.000259102	0.00018481	0.000166425	0.000203446	4.90688e-05		163	0.000248007	175.269		178	0.000191161	191.398		69	0.000189569	74.1935		34	0.00024779	36.5591		546	0.000229219	587.097		610	0.00032506	655.914		212	0.000272042	227.957		129	0.000317978	138.71		0.000187378	0.00018251	0.000235404	0.000201764	2.92342e-05		215	0.000291586	231.183		193
SYNPCC7002_A1105	0.000663345	0.00122201	0.00109185	0.0009924	0.000292308		896	0.00136328	674.191		1105	0.0011867	831.452		418	0.0011484	314.522		140	0.00102031	105.342		2579	0.0010827	1940.56		2786	0.00148462	2096.31		574	0.000736567	431.904		546	0.00134586	410.835		0.000571622	0.000575005	0.000680506	0.000609045	6.19105e-05		373	0.000505868	280.662		451
SYNPCC7002_A1107	0.000148366	0.000201782	0.000226943	0.000192364	4.01264e-05		113	0.000171931	143.766		238	0.000255597	302.799		96	0.000263748	122.137		37	0.000269654	47.0738		405	0.000170025	515.267		495	0.000263778	629.771		263	0.000337486	334.606		96	0.000236635	122.137		0.000142313	0.000173679	0.000156936	0.000157642	1.56952e-05		93	0.000126128	118.321		154
SYNPCC7002_A1108	3.65538e-05	4.52596e-05	4.03454e-05	4.07196e-05	4.36494e-06		28	4.26025e-05	60.6061		25	2.68484e-05	54.1126		7	1.92316e-05	15.1515		9	6.55915e-05	19.4805		67	2.81276e-05	145.022		57	3.03744e-05	123.377		25	3.20804e-05	54.1126		11	2.71144e-05	23.8095		2.60906e-05	2.15872e-05	3.24695e-05	2.67158e-05	5.46798e-06		21	2.84805e-05	45.4545		12
SYNPCC7002_A1109	5.59059e-05	7.16611e-05	5.79964e-05	6.18545e-05	8.55686e-06		70	0.000106506	78.5634		60	6.44362e-05	67.3401		24	6.5937e-05	26.936		10	7.28794e-05	11.2233		86	3.61041e-05	96.5208		88	4.68939e-05	98.7654		34	4.36294e-05	38.1594		26	6.40887e-05	29.1807		3.795e-05	2.55122e-05	4.59984e-05	3.64869e-05	1.03212e-05		28	3.7974e-05	31.4254		31
SYNPCC7002_A1110	9.78353e-05	4.52596e-05	5.54749e-05	6.61899e-05	2.78776e-05		37	5.62961e-05	78.0591		47	5.04751e-05	99.1561		15	4.12106e-05	31.6456		3	2.18638e-05	6.32911		72	3.02267e-05	151.899		83	4.42294e-05	175.105		30	3.84965e-05	63.2911		72	0.000177476	151.899		9.7247e-05	0.000116767	0.000119055	0.000111023	1.19851e-05		39	5.28923e-05	82.2785		57
SYNPCC7002_A1111	0.000118262	8.48618e-05	0.000153817	0.00011898	3.4483e-05		106	0.000161281	37.5487		183	0.000196531	64.8247		52	0.000142863	18.4201		23	0.000167623	8.14736		182	7.64064e-05	64.4704		412	0.000219549	145.944		95	0.000121906	33.6521		114	0.000281004	40.3826		0.000139941	0.000180548	0.000100114	0.000140201	4.02174e-05		83	0.000112566	29.4013		96
SYNPCC7002_A1112	0.000127938	0.000173495	0.00014373	0.000148388	2.31328e-05		165	0.00025105	86.072		182	0.000195457	94.94		66	0.000181327	34.4288		19	0.000138471	9.91132		357	0.000149874	186.228		388	0.000206759	202.4		132	0.000169385	68.8576		67	0.000165152	34.9504		0.000158916	0.000142279	0.000100114	0.00013377	3.03104e-05		92	0.000124772	47.9917		127
SYNPCC7002_A1113	2.79529e-05	3.01731e-05	4.28669e-05	3.36643e-05	8.04664e-06		54	8.21619e-05	35.9281		65	6.98059e-05	43.2468		21	5.76948e-05	13.9721		3	2.18638e-05	1.99601		95	3.98825e-05	63.2069		92	4.90254e-05	61.2109		27	3.46469e-05	17.9641		15	3.69742e-05	9.98004		2.60906e-05	1.76623e-05	3.51753e-05	2.63094e-05	8.75854e-06		13	1.76308e-05	8.64937		20
SYNPCC7002_A1114	0.000859015	0.000412994	0.000547184	0.000606398	0.000228831		443	0.000674032	521.79		497	0.000533747	585.395		160	0.00043958	188.457		87	0.000634051	102.473		815	0.00034215	959.953		842	0.000448689	991.755		284	0.000364434	334.511		374	0.000921891	440.518		0.00092266	0.000444501	0.000753562	0.000706908	0.00024247		229	0.000310573	269.729		417
SYNPCC7002_A1115	0.00018922	7.35469e-05	0.000176511	0.000146426	6.34341e-05		97	0.000147587	244.949		176	0.000189013	444.444		50	0.000137369	126.263		19	0.000138471	47.9798		181	7.59866e-05	457.071		158	8.41958e-05	398.99		45	5.77448e-05	113.636		44	0.000108458	111.111		0.000185006	5.59306e-05	0.000158289	0.000133075	6.81317e-05		45	6.10296e-05	113.636		131
SYNPCC7002_A1116	0.000110737	8.10902e-05	0.000136166	0.000109331	2.75646e-05		100	0.000152152	179.211		153	0.000164312	274.194		59	0.000162095	105.735		25	0.000182198	44.8029		109	4.57599e-05	195.341		196	0.000104445	351.254		52	6.67273e-05	93.19		87	0.000214451	155.914		0.000168403	8.73302e-05	7.57621e-05	0.000110499	5.04795e-05		55	7.45917e-05	98.5663		111
SYNPCC7002_A1117	0.000110737	0.000143322	0.000151295	0.000135118	2.14879e-05		124	0.000188668	171.508		215	0.000230897	297.372		55	0.000151106	76.0719		27	0.000196774	37.3444		318	0.000133501	439.834		282	0.000150274	390.041		115	0.00014757	159.059		51	0.000125712	70.5394		0.000123338	0.000144242	0.000106879	0.000124819	1.87257e-05		85	0.000115278	117.566		133
SYNPCC7002_A1118	0.000131164	0.00014898	0.000141209	0.000140451	8.93207e-06		179	0.000272351	49.3521		191	0.000205122	52.6606		78	0.000214295	21.5054		21	0.000153047	5.78991		378	0.00015869	104.218		348	0.000185444	95.9471		114	0.000146287	31.4309		86	0.000211986	23.7111		0.00016366	0.00019036	0.000165053	0.000173024	1.50295e-05		95	0.00012884	26.1924		99
SYNPCC7002_A1119	9.5685e-05	7.54327e-05	5.29533e-05	7.46903e-05	2.13755e-05		74	0.000112592	131.907		72	7.73235e-05	128.342		30	8.24212e-05	53.4759		9	6.55915e-05	16.0428		121	5.07977e-05	215.686		127	6.76764e-05	226.381		38	4.87623e-05	67.7362		27	6.65536e-05	48.1283		3.32063e-05	1.86435e-05	7.17034e-05	4.11844e-05	2.74149e-05		27	3.66178e-05	48.1283		41
SYNPCC7002_A1120	3.22534e-05	2.45156e-05	2.01727e-05	2.56472e-05	6.11933e-06		27	4.10809e-05	42.0561		33	3.54399e-05	51.4019		15	4.12106e-05	23.3645		2	1.45759e-05	3.11526		52	2.18304e-05	80.9969		71	3.78348e-05	110.592		31	3.97797e-05	48.2866		22	5.42289e-05	34.2679		3.32063e-05	6.67242e-05	3.38224e-05	4.45843e-05	1.91762e-05		32	4.33988e-05	49.8442		29
SYNPCC7002_A1121	2.68778e-05	2.26298e-05	1.51295e-05	2.15457e-05	5.94871e-06		11	1.67367e-05	25.2874		17	1.82569e-05	39.0805		5	1.37369e-05	11.4943		7	5.10156e-05	16.092		44	1.84719e-05	101.149		45	2.39798e-05	103.448		25	3.20804e-05	57.4713		11	2.71144e-05	25.2874		1.66031e-05	2.64934e-05	2.16463e-05	2.1581e-05	4.94546e-06		13	1.76308e-05	29.8851		22
SYNPCC7002_A1122	0.000122563	8.48618e-05	7.81691e-05	9.51979e-05	2.39338e-05		53	8.06404e-05	61.9883		58	6.22884e-05	67.8363		15	4.12106e-05	17.5439		15	0.000109319	17.5439		238	9.99161e-05	278.363		185	9.85837e-05	216.374		91	0.000116773	106.433		35	8.62732e-05	40.9357		0.000116222	0.000116767	0.000182641	0.000138543	3.81904e-05		100	0.000135621	116.959		126
SYNPCC7002_A1123	4.08543e-05	4.33738e-05	6.55612e-05	4.99298e-05	1.35957e-05		85	0.000129329	95.0783		67	7.19538e-05	74.9441		24	6.5937e-05	26.8456		16	0.000116607	17.8971		98	4.11419e-05	109.62		154	8.20643e-05	172.26		38	4.87623e-05	42.5056		33	8.13433e-05	36.9128		4.50657e-05	5.88743e-05	4.19397e-05	4.86266e-05	9.01136e-06		34	4.61113e-05	38.0313		25
SYNPCC7002_A1124	0.000166642	0.000173495	0.000115993	0.000152044	3.14082e-05		210	0.000319518	159.817		128	0.000137464	97.4125		47	0.000129127	35.7686		21	0.000153047	15.9817		407	0.000170865	309.741		393	0.000209424	299.087		154	0.000197616	117.199		117	0.000288399	89.0411		0.000206353	0.000386608	0.000231345	0.000274769	9.76582e-05		219	0.000297011	166.667		183
[truncated: 2,086 more rows]
[truncated: 4 more columns]
