# Supplementary material for: Fur-type transcriptional repressors and metal homeostasis in the cyanobacterium Synechococcus sp. PCC 7002
Source: Front Microbiol. 2015 Oct 31;6:1217. doi: 10.3389/fmicb.2015.01217 (PMC4628125; doi:10.3389/fmicb.2015.01217)
Supplement: Supplementary file 2 [file Table_2.XLSX]

## Sheet: SigmaComp_ZnLim-wt-4mmUni
Supplemental Table S2:
Comparisons of the relative transcript levels for all protein-coding genes of all strains and conditions presented in this study
*: SOLiD 5500 data sets
#: SOLiD 4 data sets
	Ratio*		Ratio*		Ratio*		Ratio*		Ratio*		Ratio*		Ratio*		Ratio*		Ratio#		Ratio#
	WT Zn-limited/		WT 100 µM Zn/		Δfur std/		Δfur Fe-limted/		ΔperR std/		ΔperR Fe-limted/		Δzur std/		Δzur Fe-limted/		ΔA0590 std/		ΔsmtB std/
Locus_tag	WT standard	p value	WT standard	p value	WT standard	p value	Δfur std	p value	WT standard	p value	ΔperR std	p value	WT standard	p value	Δzur std	p value	WT standard	p value	WT standard	p value	Gene group	Gene name	Gene product
SYNPCC7002_A0001	1.91901	0.0359	0.850903	0.3859	1.33274	0.2578	0.618962	0.5-0.1	0.577009	0.2033	2.16533	<0.001	0.850725	0.3859	2.06147	<0.001	0.505933	<0.0001	1.53595	<0.0001	DNA_replication	dnaA	chromosomal replication initiator protein DnaA
SYNPCC7002_A0002	3.33266	<0.0001	2.75888	<0.0001	2.37737	0.0001	0.911863	>0.5	1.192	0.305	1.88586	<0.001	0.971601	0.4681	3.29299	<0.001	0.920922	0.409	1.17567	0.305	Fe/ABC-transporter	-	periplasmic solute-binding protein of ABC transporter
SYNPCC7002_A0003	0.648897	0.0436	0.964239	0.4325	0.96614	0.4364	0.903045	>0.5	0.757007	0.119	1.03759	>0.5	0.89291	0.3015	1.38388	0.05-0.02	0.514351	0.0314	0.709254	0.1335	-	-	conserved hypothetical protein
SYNPCC7002_A0004	2.60939	<0.0001	1.40843	0.1151	2.7716	<0.0001	0.530539	0.5-0.1	1.18585	0.2912	1.40533	0.5-0.1	1.16508	0.3156	2.98809	0.01-0.001	0.95607	0.409	1.14824	0.2148	-	-	conserved hypothetical protein
SYNPCC7002_A0005	1.69851	0.1379	1.83356	0.0968	1.26287	0.3409	1.51582	>0.5	1.13028	0.4207	1.64084	0.02-0.01	1.34823	0.2946	1.80086	0.1-0.05	0.422607	0.1446	0.789526	0.352	-	-	conserved hypothetical protein
SYNPCC7002_A0006	0.356056	0.0013	0.69112	0.0735	1.12512	0.2776	0.757912	>0.5	0.761381	0.1314	1.88352	0.01-0.001	0.975946	0.4562	1.32986	>0.5	0.97193	0.4801	0.583646	0.2296	-	nanE	N-acetylmannosamine-6-phosphate 2-epimerase
SYNPCC7002_A0007	1.24517	0.123	1.40621	0.0274	0.562096	0.0192	2.12215	0.5-0.1	1.49452	0.0096	0.933761	>0.5	1.15517	0.2327	1.39703	0.5-0.1	1.21594	<0.0001	1.56853	<0.0001	PurineMetabolism/OneCarbon	purN	phosphoribosylglycinamide formyltransferase
SYNPCC7002_A0008	1.57864	0.1131	0.994875	0.496	1.42526	0.1867	1.13687	>0.5	1.33785	0.242	1.26933	0.5-0.1	1.37895	0.2148	1.32477	0.5-0.1	1.18841	0.3632	1.26149	0.3121	-	manA	Mannose-6-phosphate isomerase
SYNPCC7002_A0009	0.830251	0.4013	0.753453	0.3594	2.57	0.0102	1.10529	>0.5	1.21086	0.3783	0.926269	>0.5	1.50047	0.2296	0.128061	0.02-0.01	0.609661	0.2743	0.711867	0.33	-	-	conserved hypothetical protein
SYNPCC7002_A0010	2.4135	0.0004	1.45387	0.1401	1.72818	0.0418	1.32635	0.5-0.1	1.26871	0.2611	2.62482	<0.001	1.7021	0.0475	2.73284	<0.001	0.557108	0.0446	0.892118	0.3409	glycolysis/pentosePpathway/calvinCycle	fbaB	fructose-bisphosphate aldolase class I
SYNPCC7002_A0011	1.68412	0.0918	1.52904	0.1515	1.33753	0.2546	1.95198	<0.001	0.348993	0.1038	3.58358	<0.001	0.819209	0.3632	4.58808	<0.001	0.387433	0.0158	0.723814	0.166	-	-	"conserved hypothetical protein, DUF820"
SYNPCC7002_A0012	1.41844	0.281	1.116	0.4364	1.37462	0.3015	1.99519	<0.001	0.479344	0.2327	2.99505	<0.001	0.82862	0.4052	4.21074	<0.001	0.443821	0.1093	0.690966	0.2483	-	-	"hydrolase, NUDIX family"
SYNPCC7002_A0013	2.24535	0.0044	1.47686	0.1587	1.2475	0.3015	2.38742	<0.001	0.505159	0.1492	2.53182	<0.001	0.682559	0.2514	4.75543	<0.001	0.308889	0.1112	0.663339	0.2776	-	-	hypothetical protein
SYNPCC7002_A0014	2.58023	<0.0001	1.69669	0.0294	1.15481	0.3372	1.6465	0.1-0.05	1.35694	0.166	1.75316	<0.001	1.24615	0.2514	2.37964	<0.001	0.800352	<0.0001	0.868856	<0.0001	-	-	conserved hypothetical protein
SYNPCC7002_A0015	2.74015	<0.0001	1.25255	0.2005	0.942445	0.4247	0.795808	>0.5	0.943275	0.4247	2.36425	<0.001	1.38659	0.1003	2.31729	<0.001	1.18131	0.2946	0.987322	0.484	-	-	conserved hypothetical protein; similarity to phosphoesterase
SYNPCC7002_A0016	1.2751	0.3409	1.41082	0.2676	0.933412	0.4602	1.59162	0.5-0.1	0.513472	0.2327	0.634666	0.1-0.05	0.668486	0.3085	1.58684	0.5-0.1	1.17454	0.3594	0.679191	0.2514	-	-	glyoxalase family protein superfamily
SYNPCC7002_A0017	1.13904	0.2451	1.42098	0.0183	0.908796	0.3264	1.39615	0.5-0.1	0.789364	0.1469	0.999011	>0.5	0.960648	0.4207	1.65288	0.05-0.02	0.720659	0.3228	0.453365	0.1867	-	-	conserved hypothetical protein
SYNPCC7002_A0018	0.276449	0.0064	0.76903	0.2148	0.968995	0.4562	1.52731	0.5-0.1	0.471126	0.0344	1.48693	0.01-0.001	0.603452	0.0869	1.26606	0.5-0.1	0.799367	0.3264	1.17605	0.3483	-	-	conserved hypothetical protein
SYNPCC7002_A0019	1.34529	0.1112	1.56166	0.0233	0.863258	0.3156	1.11043	>0.5	0.555253	0.0582	1.29037	0.02-0.01	0.778274	0.2177	1.15718	0.5-0.1	0.608905	0.0643	1.06648	0.3974	-	-	"ATPase, AAA family domain protein"
SYNPCC7002_A0020	1.81882	0.0548	2.10907	0.015	3.98796	<0.0001	0.624163	0.5-0.1	1.36215	0.2389	1.53656	0.05-0.02	0.657409	0.2514	3.52167	0.01-0.001	1.73771	0.0002	1.2625	0.1056	-	-	"methyltransferase, putative"
SYNPCC7002_A0021	3.05444	<0.0001	1.62675	0.0475	1.20335	0.2946	2.54216	<0.001	1.019	0.4801	2.26189	<0.001	1.33487	0.1867	3.67332	<0.001	1.075	0.3936	0.779708	0.2148	-	-	"hydrolase, alpha/beta fold family domain protein"
SYNPCC7002_A0022	1.1227	0.3409	1.02437	0.4681	0.84056	0.2981	0.156041	0.05-0.02	0.702657	0.1611	0.969059	>0.5	0.900673	0.3707	1.52688	0.1-0.05	1.26358	0.1271	0.885244	0.3085	-	-	WD-repeat protein
SYNPCC7002_A0023	2.37005	<0.0001	1.6109	0.0002	1.53218	0.001	0.914722	>0.5	1.76806	<0.0001	1.27513	0.02-0.01	0.715638	0.0495	2.64953	<0.001	1.44663	0.0427	0.925558	0.3859	-	-	conserved hypothetical protein
SYNPCC7002_A0024	2.91575	<0.0001	1.55849	0.0013	1.20474	0.1357	1.09918	0.5-0.1	1.26322	0.0793	1.27751	<0.001	1.15338	0.2061	1.4135	<0.001	0.93182	0.119	1.10631	0.0329	-	ftsZ	cell division protein FtsZ
SYNPCC7002_A0025	3.03683	<0.0001	2.22594	0.0002	1.41608	0.1131	1.41101	0.5-0.1	0.745839	0.2296	1.32418	0.02-0.01	1.04137	0.4522	0.804706	0.5-0.1	0.560137	0.0274	0.824091	0.2206	ThiaminBiosynthesis	thiD	phosphomethylpyrimidine kinase
SYNPCC7002_A0026	1.49565	0.002	1.2199	0.1003	1.6204	0.0002	0.294744	0.05-0.02	1.05462	0.3745	0.982352	>0.5	1.68187	<0.0001	0.73635	0.5-0.1	1.13176	0.305	1.03421	0.4483	-	-	GTPase of unknown function
SYNPCC7002_A0027	2.59353	<0.0001	1.2204	0.0582	1.45696	0.0006	1.7053	0.5-0.1	0.747409	0.0359	1.21532	0.5-0.1	1.36101	0.0051	0.68604	0.5-0.1	0.29451	0.1492	1.32051	0.3192	-	-	conserved hypothetical protein
SYNPCC7002_A0028	1.28349	0.0594	0.805269	0.1423	1.08153	0.3264	0.884231	>0.5	0.692537	0.0455	1.47127	0.01-0.001	0.938138	0.3669	1.37912	0.5-0.1	0.645547	<0.0001	0.956506	0.0708	-	-	conserved hypothetical protein
SYNPCC7002_A0029	1.79881	0.0011	0.926508	0.3897	1.40457	0.0606	1.16055	>0.5	0.496325	0.0268	1.88684	0.01-0.001	1.27107	0.1492	0.867509	>0.5	1.50263	0.0082	1.40363	0.0268	-	-	"translocator protein, LysE family superfamily"
SYNPCC7002_A0030	1.1558	0.3745	0.911781	0.4286	1.59595	0.1075	1.02027	>0.5	1.6133	0.102	0.929859	>0.5	1.4335	0.1841	1.07571	>0.5	1.11441	0.3483	0.60057	0.0853	-	-	Polysaccharide pyruvyl transferase
SYNPCC7002_A0031	3.01817	<0.0001	1.26913	0.1469	1.12089	0.3192	1.73797	0.01-0.001	0.767803	0.1814	2.30432	<0.001	1.82335	0.0006	1.008	>0.5	0.718937	0.1788	0.788931	0.2451	-	-	"DNA-binding stress protein, Dps family"
SYNPCC7002_A0033	2.3322	<0.0001	1.47216	<0.0001	1.06136	0.1635	0.941278	>0.5	0.93909	0.166	1.20922	0.02-0.01	1.16737	0.0039	0.763102	0.1-0.05	0.97993	0.4562	0.968176	0.4286	-	-	"conserved hypothetical protein, CBS domain"
SYNPCC7002_A0034	0.730725	0.0735	0.964267	0.4247	0.544993	0.0071	0.558462	0.5-0.1	0.464605	0.002	0.802313	0.5-0.1	0.696664	0.0516	0.812694	0.5-0.1	0.630425	0.0015	1.00379	0.488	-	-	Inositol monophosphatase family
SYNPCC7002_A0035	0.573737	0.0409	0.96034	0.4364	0.562392	0.0375	0.837693	>0.5	0.793786	0.2005	0.50267	<0.001	1.16822	0.2451	0.71608	0.05-0.02	0.842584	0.1711	1.16665	0.1562	AminoAcyl-tRNA	lysS	lysyl-tRNA synthetase
SYNPCC7002_A0036	1.11321	0.4013	0.343763	0.0735	0.62816	0.2061	2.12215	0.5-0.1	0.78709	0.3192	1.17645	0.5-0.1	0.58679	0.1788	4.03392	<0.001	0.287656	<0.0001	0.967334	0.3483	-	-	conserved hypothetical protein
SYNPCC7002_A0037	1.36579	0.1335	1.0011	>0.495	1.48603	0.0694	0.451522	0.05-0.02	1.36244	0.1357	0.774202	0.01-0.001	1.4177	0.102	0.80038	0.5-0.1	1.2301	0.0089	1.43947	<0.0001	PhenylalanineTyrosineTryptophanBiosynthesis/AminoAcyl-tRNA	trpS	tryptophanyl-tRNA synthetase
SYNPCC7002_A0038	1.3815	0.0192	1.47839	0.0048	0.925396	0.3446	1.38401	0.5-0.1	0.959103	0.4129	1.33443	0.01-0.001	1.07117	0.3483	1.55021	0.05-0.02	0.70679	0.011	0.904219	0.2266	OneCarbon	metF	"5,10-Methylenetetrahydrofolate reductase"
SYNPCC7002_A0039	1.12183	0.409	1.3197	0.2743	0.540176	0.1922	3.97904	0.05-0.02	1.07305	0.4443	1.4402	0.1-0.05	0.819976	0.3669	1.92091	0.1-0.05	1.33153	0.2709	0.967401	0.4761	-	-	"phenazine biosynthesis protein, PhzF family"
SYNPCC7002_A0040	2.83154	<0.0001	1.2811	0.0006	0.960384	0.3228	1.46141	<0.001	1.36637	<0.0001	0.983144	>0.5	1.08804	0.1562	0.785734	<0.001	1.53021	<0.0001	1.12909	0.0069	-	-	ATP-dependent metalloprotease FtsH subfamily
SYNPCC7002_A0041	1.3045	<0.0001	1.25284	<0.0001	0.899179	0.0102	1.04155	>0.5	0.816814	<0.0001	1.40033	<0.001	0.93787	0.0764	1.87342	<0.001	0.77771	0.0055	0.833764	0.0287	-	-	conserved hypothetical protein
SYNPCC7002_A0042	0.411245	0.0011	0.65748	0.0375	0.617323	0.0233	0.499783	0.02-0.01	0.742342	0.0901	0.388046	<0.001	1.93476	<0.0001	0.0580837	<0.001	0.800007	0.209	1.27748	0.1314	-	-	conserved hypothetical protein
SYNPCC7002_A0043	3.35713	<0.0001	2.16501	<0.0001	1.04666	0.4364	1.10529	>0.5	0.986271	0.4801	1.30364	0.05-0.02	1.20179	0.2389	2.18137	<0.001	1.01867	0.4721	0.951557	0.4247	CarotenoidBiosynthesis	cruP	Lycopene cyclase CruP
SYNPCC7002_A0044	1.5182	0.1131	2.38674	0.0006	1.61991	0.0735	0.816213	>0.5	1.92314	0.0154	0.490138	<0.001	0.814815	0.3336	1.37208	0.5-0.1	2.21852	0.0505	2.76314	0.0087	-	-	hypothetical protein
SYNPCC7002_A0045	0.380902	0.0005	0.74086	0.0853	1.13673	0.2358	0.686397	<0.001	2.08405	<0.0001	1.07812	<0.001	0.889364	0.281	0.941492	0.5-0.1	2.58827	<0.0001	1.4222	0.0582	2component/chemotaxis	-	two component response regulator
SYNPCC7002_A0046	0.755392	0.2148	1.29296	0.1736	1.47766	0.063	0.530539	0.01-0.001	1.7421	0.0087	1.06178	0.5-0.1	0.780427	0.2389	0.561899	<0.001	2.24305	<0.0001	1.35004	0.0192	2component/chemotaxis	-	two-component response regulator
SYNPCC7002_A0047	0.490761	0.1335	1.03424	0.4721	1.49381	0.1401	0.472089	0.01-0.001	2.1124	0.0075	1.15774	<0.001	0.644498	0.2177	0.775414	0.5-0.1	2.65791	<0.0001	1.84279	<0.0001	2component/chemotaxis	-	"conserved hypothetical protein, CheW-like domain"
SYNPCC7002_A0048	0.558593	0.0582	1.09066	0.3745	1.29882	0.1446	0.487229	<0.001	2.45792	<0.0001	0.899321	<0.001	0.757159	0.1949	0.727368	<0.001	2.21127	<0.0001	1.65089	0.0078	2component/chemotaxis	-	methyl-accepting chemotaxis protein
SYNPCC7002_A0049	0.396601	0.004	0.995108	0.492	0.978553	0.4641	0.558462	<0.001	1.37874	0.0485	1.06956	0.01-0.001	0.776647	0.1635	0.832962	0.01-0.001	1.44619	0.0301	1.1964	0.2033	2component/chemotaxis	-	two-component hybrid sensor and regulator
SYNPCC7002_A0050	1.74852	<0.0001	1.60225	<0.0001	0.997031	0.492	2.06321	<0.001	1.01738	0.4443	2.1585	<0.001	1.10212	0.1977	2.0111	<0.001	0.805915	0.0495	1.30621	0.0047	-	-	conserved hypothetical protein
SYNPCC7002_A0051	1.27175	0.0735	1.27007	0.0749	1.06676	0.3594	1.92371	<0.001	0.466623	0.0022	1.70598	<0.001	0.741672	0.0838	2.28539	<0.001	0.677429	0.1003	0.78748	0.2005	transcription	-	"transcriptional regulator, ArsR family"
SYNPCC7002_A0052	0.634887	0.0351	1.05975	0.3821	0.828818	0.1977	0.842912	0.5-0.1	0.859316	0.242	0.795517	<0.001	0.947893	0.3974	0.498557	<0.001	1.26145	0.0003	1.2349	0.001	FattyAcidBiosynthesis	accB	"acetyl-CoA carboxylase, biotin carboxyl carrier protein"
SYNPCC7002_A0053	0.585216	0.0367	0.746503	0.1379	1.20949	0.1841	0.642231	0.01-0.001	0.796661	0.1894	0.74703	<0.001	1.11497	0.3085	0.563468	<0.001	0.911531	0.2546	0.871049	0.1685	ribosome	efp	translation elongation factor P
SYNPCC7002_A0054	1.0732	0.4602	0.757501	0.3632	0.242232	0.1401	1.32635	>0.5	0.444175	0.2148	1.21644	>0.5	0.282849	0.1539	2.68928	0.1-0.05	0.134919	0.0033	0.441103	0.0392	-	-	conserved hypothetical protein
SYNPCC7002_A0055	1.22421	0.1814	0.914916	0.3632	1.21362	0.1922	0.94739	>0.5	0.410637	0.0084	1.51501	0.02-0.01	0.991984	0.488	0.86245	>0.5	0.584084	0.1814	0.767252	0.305	-	-	PIN domain protein
SYNPCC7002_A0056	1.07073	0.4129	0.587813	0.0951	1.28893	0.1788	1.47372	0.5-0.1	0.514277	0.0618	1.48539	0.05-0.02	0.836144	0.3015	1.92091	0.02-0.01	0.875908	0.3557	0.962586	0.4562	transcription	-	conserved hypothetical protein
SYNPCC7002_A0057	4.47035	<0.0001	1.0477	0.4404	1.34534	0.1469	1.70677	<0.001	0.667723	0.1562	1.92672	<0.001	1.15931	0.3121	1.21873	0.1-0.05	0.827486	0.0001	1.46636	<0.0001	-	-	dioxygenase
SYNPCC7002_A0058	0.713857	0.1977	0.960306	0.4522	0.856805	0.3336	0.915531	>0.5	0.872447	0.352	1.00299	>0.5	1.10849	0.3745	1.07399	0.5-0.1	0.879662	0.0764	0.87004	0.0618	FattyAcidBiosynthesis	accD	"acetyl-CoA carboxylase, carboxyl transferase, beta subunit"
SYNPCC7002_A0059	0.728929	0.0329	1.70429	<0.0001	1.563	0.0001	1.34962	0.5-0.1	1.26122	0.0384	0.805456	0.02-0.01	0.845301	0.1469	1.80449	<0.001	0.510571	0.1003	0.752273	0.2578	-	-	hypothetical protein
SYNPCC7002_A0060	1.23849	0.0537	1.67841	<0.0001	1.96796	<0.0001	0.964616	>0.5	0.888482	0.2266	1.26933	0.5-0.1	1.50411	0.0003	0.480228	0.05-0.02	0.901687	0.3594	0.787939	0.2177	-	mutT	mutator MutT protein
SYNPCC7002_A0061	2.08756	0.0001	1.72752	0.0062	0.996528	0.496	2.07602	0.02-0.01	1.03283	0.4562	1.82263	<0.001	1.35587	0.1112	2.66634	<0.001	0.89392	0.1003	1.37182	<0.0001	RNase	rnc	ribonuclease III
SYNPCC7002_A0062	0.896498	0.3192	2.04071	<0.0001	2.46865	<0.0001	0.826249	0.5-0.1	1.21825	0.1611	1.3982	<0.001	1.17194	0.2177	2.10681	<0.001	0.928321	0.3669	0.93709	0.3821	-	-	hypothetical protein
SYNPCC7002_A0063	1.03296	0.3015	1.57706	<0.0001	1.05424	0.1949	1.17331	0.5-0.1	0.988249	0.4247	1.47624	<0.001	1.1884	0.0015	1.10204	0.5-0.1	0.988164	0.4761	0.923058	0.3409	-	-	conserved hypothetical protein
SYNPCC7002_A0064	0.914601	0.1446	0.90188	0.1131	0.728593	0.0004	1.06108	>0.5	1.13189	0.0516	0.957201	>0.5	0.725983	0.0003	1.38066	0.1-0.05	1.05982	0.3745	0.966424	0.4286	-	-	Ser/Thr protein phosphatase family protein family
SYNPCC7002_A0065	1.02058	0.4602	1.1178	0.2743	1.08029	0.3409	1.24833	>0.5	1.05842	0.3821	1.19946	0.5-0.1	1.03883	0.4207	1.53673	0.1-0.05	1.49135	0.2327	1.35087	0.3015	-	-	conserved hypothetical protein
SYNPCC7002_A0066	1.03419	0.3632	1.49261	<0.0001	0.975514	0.4013	0.909495	>0.5	0.83902	0.0505	1.41108	<0.001	1.28879	0.0017	1.41643	0.05-0.02	0.78203	0.1611	0.826309	0.2177	-	-	"Uncharacterized ACR, YdiU/UPF0061 protein"
SYNPCC7002_A0067	0.754058	0.0001	1.17093	0.0045	1.49775	<0.0001	0.964616	>0.5	0.707401	<0.0001	1.38133	0.1-0.05	1.30371	<0.0001	1.82721	0.01-0.001	0.701988	0.2946	0.596125	0.2327	-	-	conserved hypothetical protein
SYNPCC7002_A0068	1.0611	0.3446	1.06994	0.3228	1.09486	0.2676	1.16055	>0.5	0.920159	0.3015	0.793332	0.5-0.1	0.735106	0.0427	1.4198	0.5-0.1	0.902464	0.4052	0.714721	0.242	LipopolysaccharideBiosynthesis	lpxB	lipid-A-disaccharide synthase
SYNPCC7002_A0069	1.0419	0.3632	1.42996	0.0002	1.20197	0.0485	0.692007	0.5-0.1	1.2697	0.0132	0.766389	0.05-0.02	1.07399	0.2709	1.2224	0.5-0.1	1.39515	0.0559	1.52044	0.0179	LipopolysaccharideBiosynthesis	lpxA	acyl-[acyl-carrier-protein]--UDP-N-acetylglucosamine O-acyltransferase
SYNPCC7002_A0070	0.828113	0.2358	1.56649	0.0089	1.67475	0.0024	0.568434	0.5-0.1	1.30698	0.0985	0.594722	<0.001	0.949844	0.4168	0.903959	>0.5	1.29298	0.305	1.44935	0.2177	FattyAcidBiosynthesis	fabZ	beta-hydroxyacyl-(acyl-carrier-protein) dehydratase FabZ
SYNPCC7002_A0071	1.81587	0.0033	1.56033	0.0307	1.28304	0.1711	0.884231	>0.5	0.675305	0.1401	1.35122	0.5-0.1	1.46488	0.0606	0.785828	>0.5	0.648225	0.2578	1.41287	0.2206	-	-	conserved hypothetical protein
SYNPCC7002_A0072	0.469329	0.0217	1.01329	0.4801	1.49552	0.0294	0.618962	0.5-0.1	1.59967	0.0113	0.755554	0.02-0.01	1.30389	0.123	0.788946	0.5-0.1	1.03889	0.4602	0.935782	0.4325	-	-	GTPase of unknown function
SYNPCC7002_A0073	1.02497	0.4522	1.06368	0.3821	1.03043	0.4443	0.695366	0.1-0.05	1.252	0.121	0.74393	<0.001	1.07471	0.3632	0.425941	<0.001	0.980503	0.4483	1.02221	0.4404	glycolysis	eno	2-phosphopyruvate hydratase (enolase)
SYNPCC7002_A0074	2.22517	<0.0001	1.43456	0.0268	1.2655	0.119	1.85689	0.02-0.01	1.13125	0.281	1.44291	<0.001	1.24126	0.1423	0.777512	0.5-0.1	1.32349	0.1251	1.61896	0.0136	ribosome	rbfA	ribosome-binding factor A
SYNPCC7002_A0075	1.55464	<0.0001	1.29096	0.0036	0.825641	0.0537	1.12739	>0.5	0.693897	0.0023	1.21163	0.05-0.02	1.02193	0.4207	1.55848	0.01-0.001	0.736392	0.0594	0.91437	0.305	StarchSucroseMetabolism	-	glycosyl hydrolase family 3
SYNPCC7002_A0076	1.06075	0.2327	1.00689	0.4681	0.770552	0.003	1.7432	0.05-0.02	1.50041	<0.0001	1.96092	<0.001	1.27508	0.0005	2.10681	<0.001	1.30499	0.0681	0.803839	0.1685	-	-	conserved hypothetical protein
SYNPCC7002_A0077	0.845615	0.3085	1.68768	0.0125	0.842433	0.305	1.98952	0.1-0.05	1.28729	0.1762	1.5232	<0.001	1.15584	0.305	1.75743	0.01-0.001	0.810651	0.4207	0.807724	0.4207	-	-	conserved hypothetical protein
SYNPCC7002_A0078	2.67478	<0.0001	1.14603	0.0721	1.43763	<0.0001	1.80324	<0.001	0.814541	0.0314	2.47327	<0.001	1.21847	0.0143	1.24889	0.02-0.01	0.521364	0.0162	0.823568	0.2148	-	-	conserved hypothetical protein
SYNPCC7002_A0079	1.6495	<0.0001	1.90313	<0.0001	0.572781	0.0002	0.795808	>0.5	1.14657	0.1151	0.920507	>0.5	1.3644	0.0015	0.489644	0.02-0.01	0.848473	0.2358	0.748539	0.117	-	-	conserved hypothetical protein
SYNPCC7002_A0081	1.03532	0.4721	1.27459	0.2946	1.21732	0.3336	0.568434	0.5-0.1	0.657692	0.2483	1.5514	0.01-0.001	1.03562	0.4721	1.16761	0.5-0.1	1.14351	0.0643	0.909383	0.1685	chaperone	copZ	copper-binding metallochaperone
SYNPCC7002_A0082	1.80189	0.0001	1.3674	0.0375	1.14723	0.2389	0.956709	>0.5	1.12942	0.2643	1.14014	0.1-0.05	1.07168	0.3632	1.35409	0.05-0.02	0.86726	0.0708	1.27305	0.0012	-	-	peptidoglycan binding protein; putative penicillin-resistant DD-carboxypeptidase
SYNPCC7002_A0083	2.0515	<0.0001	1.40543	0.0436	1.85217	0.0002	0.702184	0.5-0.1	1.25141	0.1446	1.0104	>0.5	1.46727	0.0244	0.655109	0.01-0.001	0.91231	0.3974	0.841206	0.3192	-	-	processing protease
SYNPCC7002_A0084	0.77271	0.0655	0.787807	0.0793	1.24024	0.0559	0	0.1-0.05	0.994959	0.488	1.23911	0.5-0.1	0.941328	0.3483	0.738812	>0.5	1.87804	<0.0001	0.619167	0.0039	BiotinMetabolism	birA	biotin-acetyl-CoA-carboxylase ligase
SYNPCC7002_A0085	1.32518	0.2061	1.36407	0.1788	2.19346	0.0013	0.361731	0.1-0.05	0.898874	0.3974	1.24782	0.5-0.1	1.1642	0.3372	0.845201	>0.5	0.96925	0.484	0.731277	0.3557	-	-	Short-chain dehydrogenase/reductase (SDR) superfamily
SYNPCC7002_A0086	3.14416	0.0001	1.02427	0.484	1.31016	0.2981	2.21058	0.1-0.05	1.46813	0.2119	1.74533	<0.001	1.9378	0.0548	1.31431	0.5-0.1	0.810704	0.2676	1.45848	0.0655	-	-	oxidoreductase with molybdopterin binding domain
SYNPCC7002_A0087	2.82898	<0.0001	2.74069	<0.0001	1.90307	<0.0001	0.558462	0.5-0.1	0.765265	0.1038	1.65013	0.01-0.001	0.842086	0.1977	1.60076	0.5-0.1	1.02173	0.4247	1.12284	0.1401	-	-	"transporter, major facilitator superfamily"
SYNPCC7002_A0088	0.957777	0.4761	1.35206	0.3085	0	0.0764	No_transcription_detected_at_all	-	0.880897	0.4325	1.65013	0.5-0.1	0	0.0764	n.d.	0.02-0.01	1.18718	0.0287	0.55448	<0.0001	-	-	hypothetical protein
SYNPCC7002_A0089	2.26214	<0.0001	1.04881	0.3446	1.28148	0.0113	1.32635	0.5-0.1	0.52014	0.0001	3.85279	<0.001	0.692062	0.0064	6.85298	<0.001	0.576326	0.0026	0.588434	0.0034	-	-	conserved hypothetical protein
SYNPCC7002_A0090	1.95937	0.0041	1.34884	0.1685	1.26669	0.2296	1.55503	0.5-0.1	0.600698	0.1357	4.80935	<0.001	0.632437	0.1562	5.63881	<0.001	0.217981	<0.0001	0.706677	0.0049	-	-	Protein of unknown function (DUF820) family
SYNPCC7002_A0091	1.54706	0.0475	1.52875	0.0526	1.26442	0.209	0.431834	0.05-0.02	0.970552	0.4641	1.03427	>0.5	1.20862	0.2611	0.698514	0.1-0.05	1.17131	0.2743	0.922203	0.3936	GlycineSerineThreonineMetabolism	thrB	homoserine kinase
SYNPCC7002_A0092	1.42511	0.1075	1.50342	0.0708	1.57718	0.0455	0.558462	0.1-0.05	1.47984	0.0808	0.761599	0.01-0.001	1.71886	0.0179	0.38996	<0.001	1.00843	0.4801	0.962251	0.4168	-	-	conserved hypothetical protein
SYNPCC7002_A0093	0.891634	0.166	0.812058	0.0455	0.830971	0.0643	0.911863	>0.5	0.888842	0.1587	0.742332	<0.001	1.0734	0.2546	0.49922	<0.001	0.959384	0.4522	0.722098	0.1977	-	-	conserved hypothetical protein
SYNPCC7002_A0094	1.59086	0.0015	1.27327	0.0853	1.76972	0.0001	0.730452	0.5-0.1	1.37563	0.0294	1.03065	>0.5	0.8745	0.2643	1.1315	>0.5	1.20824	0.0005	0.890364	0.0418	-	pdxJ	pyridoxal phosphate biosynthetic protein PdxJ
SYNPCC7002_A0095	1.04058	0.2946	0.897602	0.0853	0.761228	0.0007	0.95	>0.5	0.759447	0.0007	1.04653	0.5-0.1	1.01571	0.4168	0.609431	<0.001	0.807299	0.0089	0.841238	0.0256	StarchSucroseMetabolism	glgC	glucose-1-phosphate adenylyltransferase
SYNPCC7002_A0096	2.20671	<0.0001	1.23897	0.1131	1.35839	0.0351	1.59162	0.5-0.1	0.747252	0.1003	0.916739	>0.5	1.05744	0.3859	1.38306	0.5-0.1	0.903698	0.3783	0.759742	0.2206	-	rimI	ribosomal-protein-alanine acetyltransferase
SYNPCC7002_A0097	1.11121	0.1292	1.11375	0.123	0.83771	0.0495	0.778335	0.5-0.1	0.99493	0.4801	0.74517	<0.001	1.06838	0.242	0.80038	0.01-0.001	0.920201	0.2236	1.04588	0.33	LysineBiosynthesis	lysA	diaminopimelate decarboxylase
SYNPCC7002_A0098	0.631809	0.0033	0.940114	0.33	1.01751	0.4483	0.723462	0.5-0.1	0.791544	0.0618	0.815999	0.1-0.05	1.09451	0.242	0.758255	0.5-0.1	0.800545	0.1894	0.959677	0.4286	-	-	conserved hypothetical protein TIGR00159
SYNPCC7002_A0099	0.897584	0.3594	1.25389	0.1867	0.979204	0.4721	1.6465	0.1-0.05	0.815216	0.2578	1.34163	0.01-0.001	1.75058	0.0043	0.934498	>0.5	0.973571	0.4404	0.953254	0.3936	TerpenoidBiosynthesis	uppS	undecaprenyl diphosphate synthase
SYNPCC7002_A0101	0.994148	0.484	0.981114	0.4483	1.04783	0.3745	0.904795	>0.5	0.634251	0.0075	1.33143	<0.001	1.01676	0.4562	1.10381	0.5-0.1	0.75809	0.0094	0.774879	0.0143	-	-	ICE-like protease (caspase) p20 domain protein
SYNPCC7002_A0102	0.836142	0.3557	0.590177	0.1762	1.06575	0.4404	1.5474	0.5-0.1	1.20782	0.3192	1.52605	0.01-0.001	1.5763	0.0951	0.707704	0.5-0.1	0.365411	0.209	1.02401	0.488	-	-	hypothetical protein
SYNPCC7002_A0103	1.54661	0.0392	1.32721	0.1446	1.98427	0.0008	1.13968	0.5-0.1	1.91359	0.0016	1.16504	0.01-0.001	1.6545	0.0174	0.789088	0.05-0.02	1.23637	0.209	0.95927	0.4443	-	-	conserved hypothetical protein TIGR00103
SYNPCC7002_A0104	0.919607	0.2643	1.3612	0.0023	0.838319	0.102	0.61216	0.5-0.1	0.99524	0.484	1.16565	0.05-0.02	1.42315	0.0004	0.884229	0.5-0.1	1.00828	0.488	0.966125	0.4443	PeptidoglycanBiosynthesis	murB	UDP-N-acetylenolpyruvoylglucosamine reductase
SYNPCC7002_A0105	0.789225	0.1635	1.1937	0.1841	0.964345	0.4364	0.67791	0.1-0.05	0.846489	0.2389	0.817577	0.01-0.001	1.16608	0.2206	1.16244	0.5-0.1	0.895589	0.2912	0.975387	0.4483	PeptidoglycanBiosynthesis	murC	UDP-N-acetylmuramate--alanine ligase
SYNPCC7002_A0106	0.569771	<0.0001	0.939693	<0.0001	0.870776	<0.0001	0.987477	>0.5	0.74775	<0.0001	1.01317	>0.5	1.01373	0.0017	0.504284	<0.001	0.807528	0.0655	1.0327	0.3974	glycolysis/calvinCycle	gap	"glyceraldehyde-3-phosphate dehydrogenase, type I"
SYNPCC7002_A0107	1.77673	<0.0001	1.12654	0.1736	0.652515	0.0049	0	0.05-0.02	0.581632	0.001	1.39626	0.05-0.02	1.0667	0.3121	1.50929	0.1-0.05	0.57927	0.0002	0.830983	0.0735	-	-	conserved hypothetical protein
SYNPCC7002_A0108	1.44829	0.0901	0.706284	0.1894	0.80832	0.2843	0.624163	0.5-0.1	1.08258	0.4013	1.21822	0.1-0.05	1.44354	0.0918	1.44807	0.05-0.02	1.05432	0.4404	0.70185	0.1977	MethionineMetabolism	mtaP	methylthioadenosine phosphorylase
SYNPCC7002_A0109	1.14691	0.2946	0.735936	0.166	0.753076	0.1814	1.32635	>0.5	0.747985	0.1788	1.65989	0.01-0.001	1.45093	0.0495	1.16419	>0.5	0.220703	<0.0001	0.592715	<0.0001	-	bcp	AhpC/TSA family (bacterioferritin comigratory protein)
SYNPCC7002_A0110	0.833388	0.0003	1.15597	0.0006	1.2584	<0.0001	0.751596	0.05-0.02	1.27873	<0.0001	1.14288	<0.001	0.994294	0.4522	0.979381	>0.5	1.20554	0.0749	1.1305	0.1814	pyruvate	-	dihydrolipoamide S-acetyltransferase; 2-oxo acid dehydrogenases acyltransferase (catalytic domain)
SYNPCC7002_A0111	0	0.1492	0.652865	0.3594	0.556725	0.3228	0	>0.5	0.510426	0.305	0.42311	0.5-0.1	1.04012	0.484	0.960456	>0.5	0	0.281	0	0.281	-	-	hypothetical protein
SYNPCC7002_A0112	0.376865	<0.0001	0.9924	0.4801	0.691571	0.0166	0.42474	<0.001	0.898018	0.242	0.627273	<0.001	1.11432	0.2148	0.172639	<0.001	1.06875	0.1977	0.821414	0.0139	PS2	psbV	Cytochrome c-550 precursor (Cytochrome c550) (Low potential cytochrome c550)
SYNPCC7002_A0113	1.61336	<0.0001	2.56221	<0.0001	1.09245	<0.0001	0.884231	>0.5	1.89191	<0.0001	0.559999	0.1-0.05	1.53076	<0.0001	3.20152	0.01-0.001	1.18167	0.1446	1.41919	0.0069	-	-	CbiX-like protein
SYNPCC7002_A0114	0.194627	0.0116	0.789903	0.2776	1.23002	0.2578	0.94739	>0.5	1.26198	0.2296	0.891233	0.5-0.1	0.779688	0.2676	0.707704	0.5-0.1	1.58016	0.0336	1.3477	0.1357	-	-	conserved hypothetical protein
SYNPCC7002_A0115	2.13418	<0.0001	0.965812	0.3409	0.820515	0.0162	1.10281	>0.5	1.0129	0.4404	1.10515	0.1-0.05	0.930107	0.2033	1.46736	<0.001	0.819771	0.2177	0.759707	0.1492	-	-	Glycosyl hydrolase family 57
SYNPCC7002_A0116	5.34191	<0.0001	2.16804	0.0007	1.56744	0.0594	2.24459	0.05-0.02	1.60291	0.0485	1.35687	0.05-0.02	1.97105	0.0038	1.37208	0.5-0.1	0.44699	0.1469	0.83508	0.3783	-	-	"oxidoreductase, aldo/keto reductase family"
SYNPCC7002_A0117	2.26679	<0.0001	0.82394	0.1492	1.23773	0.0808	1.18189	0.5-0.1	1.02057	0.4522	0.964226	>0.5	1.41379	0.0073	0.443287	<0.001	0.941575	0.3974	0.684951	0.0823	GlutathionMetabolism	gpo	glutathione peroxidase
SYNPCC7002_A0118	3.74887	<0.0001	1.2728	0.1112	0.913993	0.3483	1.57504	0.5-0.1	0.619758	0.0446	1.93975	<0.001	1.09393	0.3372	1.17129	0.5-0.1	0.818804	0.2578	0.922327	0.3897	GlutathionMetabolism	gst	glutathione S-transferase
SYNPCC7002_A0119	2.08139	0.0018	1.26507	0.2358	1.47648	0.0985	1.15218	0.5-0.1	1.37193	0.1562	1.3347	<0.001	1.4698	0.102	1.14708	0.5-0.1	0.882813	0.3483	1.06582	0.4129	DNA_replication	ssb	single-stranded DNA-binding protein
SYNPCC7002_A0120	1.34267	0.0427	1.42155	0.0174	0.973445	0.4483	1.60163	0.05-0.02	0.982301	0.4641	1.61749	<0.001	1.22675	0.1271	1.98808	<0.001	0.919818	0.2483	0.779903	0.0307	ABC-transporter	-	"ABC transporter, ATP-binding protein"
SYNPCC7002_A0121	1.06664	0.1292	1.16573	0.0025	1.13075	0.0132	1.04942	>0.5	0.742408	<0.0001	1.7011	<0.001	1.00405	0.4721	2.10967	<0.001	0.556482	0.0011	0.779727	0.0643	PeptidoglycanBiosynthesis	murE	"UDP-N-acetylmuramoylalanyl-D-glutamate--2,6-diaminopimelate ligase (UDP-N-acetylmuramyl-tripeptide synthetase) (Meso-diaminopimelate-adding enzyme) (UDP-MurNAc-tripeptide synthetase)"
SYNPCC7002_A0122	2.13041	0.0001	1.13546	0.3264	1.72715	0.0082	0.482308	0.5-0.1	0.767765	0.2206	1.52716	0.02-0.01	1.65007	0.0158	0.853739	>0.5	1.01234	0.4522	1.55355	<0.0001	PurineMetabolism	nudF	NUDIX hydrolase; probable ADP-ribose pyrophosphatase
SYNPCC7002_A0123	1.55478	0.0036	0.941609	0.3897	1.02246	0.4562	0.921699	>0.5	0.995688	0.492	1.8618	<0.001	1.16557	0.2119	1.74083	<0.001	1.06663	0.2611	0.99338	0.4761	-	-	GTPase of unknown function
SYNPCC7002_A0124	3.60622	<0.0001	2.00546	0.0228	1.38127	0.2236	0.757912	>0.5	0.92467	0.4404	1.17275	0.5-0.1	1.874	0.0409	0.787259	0.5-0.1	0.658038	0.1314	1.549	0.0351	-	-	conserved hypothetical protein with saccharopine dehydrogenase/reductase domain
SYNPCC7002_A0125	2.5845	<0.0001	0.904622	0.1949	0.996334	0.488	1.86753	<0.001	0.994945	0.4801	0.637264	<0.001	0.848229	0.0869	0.246723	<0.001	0.931514	0.2676	1.23637	0.0162	-	-	Formate/nitrite transporter
SYNPCC7002_A0126	0.99831	0.4721	1.10729	<0.0001	1.71679	<0.0001	0.928443	>0.5	2.09869	<0.0001	0.682266	0.01-0.001	1.24289	<0.0001	1.85895	0.02-0.01	1.04946	0.4443	1.31966	0.1867	-	-	"RNA methyltransferase, TrmH family"
SYNPCC7002_A0127	0.637392	0.1711	1.46215	0.1131	0.287732	0.0314	5.30539	0.5-0.1	0.791409	0.2912	1.26933	0.5-0.1	1.88148	0.0107	0.274416	0.1-0.05	0.56075	0.0392	0.130951	0.0003	-	-	Protein of unknown function (DUF636) family
SYNPCC7002_A0128	0.912271	0.4364	0.7244	0.3085	0.205909	0.0735	0	>0.5	0.755139	0.3264	1.53378	0.5-0.1	1.53878	0.1635	1.56074	0.5-0.1	0.864646	0.3015	0.686527	0.1131	transcription	-	rrf2 family protein (putative transcriptional regulator)
SYNPCC7002_A0129	0.802459	0.0132	0.853987	0.0505	0.838886	0.0351	1.33344	0.05-0.02	0.968599	0.3632	1.07889	0.1-0.05	0.993167	0.4681	0.940193	0.5-0.1	1.04938	0.4522	1.03547	0.4681	-	-	conserved hypothetical protein
SYNPCC7002_A0130	0.538904	0.0001	0.927168	0.2743	1.03391	0.3897	0.468122	0.5-0.1	0.659829	0.0025	1.46599	0.02-0.01	1.47713	<0.0001	0.406347	0.01-0.001	0.851157	0.3192	1.38571	0.1112	pentosePpathway	eda	2-dehydro-3-deoxyphosphogluconate aldolase/4-hydroxy-2-oxoglutarate aldolase
SYNPCC7002_A0131	2.41282	<0.0001	2.17794	<0.0001	1.42433	0.0016	1.56041	0.5-0.1	0.588926	0.0021	2.16614	<0.001	1.66316	<0.0001	2.2599	<0.001	1.28986	0.0239	1.37222	0.0054	transcription	-	"transcriptional regulator, MerR family"
SYNPCC7002_A0132	1.86778	0.0901	1.72684	0.1292	1.52005	0.209	2.90138	<0.001	0.754889	0.352	2.41661	<0.001	1.46432	0.2358	1.8336	<0.001	0.667395	0.2611	1.37809	0.2327	-	-	conserved hypothetical protein
SYNPCC7002_A0133	1.36019	0.1841	1.24453	0.2709	0.818688	0.3264	2.06321	0.5-0.1	0.903504	0.4052	1.65989	0.01-0.001	0.93472	0.4364	2.09554	0.02-0.01	0.913964	0.3897	0.914729	0.3936	ABC-transporter	-	"ABC transporter, permease subunit"
SYNPCC7002_A0134	1.72911	0.0307	1.58661	0.0668	1.71723	0.0329	0.602885	0.5-0.1	1.40743	0.1492	0.47331	<0.001	1.7135	0.0336	0.940021	>0.5	1.37178	0.117	1.18764	0.2743	PeptidoglycanBiosynthesis	mviN	integral membrane protein MviN
SYNPCC7002_A0135	0.286424	0.102	0.842364	0.3897	0.736277	0.3192	0.711698	0.05-0.02	1.12069	0.4168	0.745312	<0.001	1.14743	0.3974	0.516737	<0.001	1.56302	<0.0001	1.25461	0.0021	PS2	psbZ	Photosystem II subunit PsbZ
SYNPCC7002_A0136	0.636836	0.0287	1.1935	0.1562	1.14992	0.2177	0.731777	0.5-0.1	1.64809	0.0003	0.802665	0.05-0.02	0.944546	0.3859	1.16761	0.5-0.1	2.18037	0.0001	1.83047	0.0034	RiboflavinBiosynthesis	ribH	"6,7-dimethyl-8-ribityllumazine synthase (Riboflavin synthase beta chain)"
SYNPCC7002_A0138	2.09692	<0.0001	1.81519	<0.0001	1.18388	0.1539	0.868986	0.5-0.1	1.04176	0.409	1.21233	<0.001	0.96767	0.4286	1.0125	>0.5	0.760596	0.1038	1.03152	0.4325	PeptidoglycanBiosynthesis	-	penicillin-binding protein 1A family
SYNPCC7002_A0139	0.898827	0.4207	1.41812	0.2005	1.33658	0.2483	0.757912	>0.5	1.26919	0.2946	1.15261	0.5-0.1	0.758053	0.3121	1.58193	0.5-0.1	0.850431	0.3594	1.04526	0.4562	transcription/2component/Mn	-	"two-component system response regulator, OmpR family"
SYNPCC7002_A0140	0.146287	<0.0001	1.10915	0.2981	0.732799	0.0968	2.71438	<0.001	0.757792	0.119	2.30094	<0.001	0.819854	0.1894	5.24055	<0.001	0.836786	0.2483	1.19227	0.2119	-	-	conserved hypothetical protein
SYNPCC7002_A0141	2.3898	<0.0001	1.64313	0.0007	1.3604	0.0375	1.61046	<0.001	0.823895	0.1922	2.31508	<0.001	0.918194	0.3446	1.81321	<0.001	0.907913	0.1562	1.06601	0.2358	clpProtease	clpC	"endopeptidase Clp, ATP-binding chain C, protease regulatory subunit"
SYNPCC7002_A0142	1.6896	0.1711	1.31811	0.33	0.963437	0.4801	2.65269	0.1-0.05	0.809705	0.3974	2.11555	<0.001	1.49998	0.2451	1.63278	0.5-0.1	1.48953	0.2483	1.0018	>0.495	-	-	conserved hypothetical protein (Ycf20)
SYNPCC7002_A0143	1.34109	0.1292	0.757271	0.209	0.591943	0.0885	0.723462	>0.5	0.962086	0.4483	1.67074	<0.001	1.40753	0.0885	1.02906	>0.5	1.79508	0.0023	1.03033	0.4562	-	-	conserved hypothetical protein
SYNPCC7002_A0144	1.94447	<0.0001	1.58622	<0.0001	1.72677	<0.0001	0.972654	>0.5	1.1346	0.1446	1.32837	0.01-0.001	1.10225	0.2119	1.56953	0.01-0.001	1.51667	0.0823	1.11531	0.3783	-	-	GTPase of unknown function
SYNPCC7002_A0145	1.44932	0.1314	1.957	0.0084	1.13783	0.3669	2.12215	0.5-0.1	0.817176	0.3228	1.72845	0.01-0.001	0.79717	0.305	1.53673	0.5-0.1	0.543541	0.1292	1.65012	0.0548	-	-	conserved hypothetical protein
SYNPCC7002_A0146	1.19578	0.3228	1.12097	0.3897	1.14707	0.3632	0.858224	>0.5	0.742362	0.2743	1.54259	<0.001	1.19759	0.3228	1.46596	0.05-0.02	0.860987	0.0618	0.757636	0.0036	-	-	Fibronectin-binding protein A
SYNPCC7002_A0147	1.27793	<0.0001	1.03523	0.305	1.2574	0.0001	0.893948	0.5-0.1	1.65323	<0.0001	1.29419	<0.001	1.09069	0.0934	0.958562	>0.5	1.48458	0.0006	1.2588	0.0427	chaperone	groEL-II	chaperonin GroEL-II (Cpn 60)
SYNPCC7002_A0148	1.19089	0.2578	1.32551	0.1335	1.15789	0.2946	0.473695	0.5-0.1	0.404417	0.0207	1.20983	0.5-0.1	0.869169	0.3264	1.49404	0.1-0.05	0.723516	0.2033	0.60991	0.121	-	-	two-component hybrid sensor and regulator; PAS domain S-box protein
SYNPCC7002_A0149	0.842628	0.4052	1.78426	0.119	1.01434	0.492	1.32635	>0.5	1.00749	0.496	0.781127	>0.5	0.947541	0.4681	1.44068	>0.5	0.337272	0.2061	0.420067	0.2389	-	-	"glycosyl transferase, group 1 family protein"
SYNPCC7002_A0150	1.20074	0.3228	2.26005	0.0018	2.89086	<0.0001	0	0.1-0.05	0.938701	0.4443	1.12	>0.5	1.6878	0.0559	2.49719	0.05-0.02	0.298312	0.0571	1.57906	0.0968	-	-	Ser/Thr protein phosphatase family protein
SYNPCC7002_A0151	1.88442	<0.0001	0.811026	0.1292	0.816083	0.1357	0.794309	0.5-0.1	1.48023	0.002	0.730424	<0.001	1.19734	0.119	0.438769	<0.001	0.708097	<0.0001	1.00494	0.4404	-	-	Conserved membrane protein
SYNPCC7002_A0152	2.80128	0.0002	0.945634	0.4562	1.09961	0.4207	0.530539	>0.5	1.27701	0.2877	1.70358	0.02-0.01	1.74623	0.0668	0.903959	>0.5	0.598149	0.119	2.45846	<0.0001	-	-	conserved hypothetical protein
SYNPCC7002_A0153	1.73728	<0.0001	1.42756	<0.0001	0.913002	0.1401	2.3126	<0.001	1.44878	<0.0001	1.4229	<0.001	1.24651	0.0011	1.17951	0.5-0.1	1.43955	0.0968	1.07984	0.4052	-	-	conserved hypothetical protein
SYNPCC7002_A0154	1.27059	<0.0001	0.86693	0.0047	1.33833	<0.0001	1.06108	>0.5	1.23287	<0.0001	1.13698	0.5-0.1	1.03587	0.242	1.42412	0.1-0.05	1.04531	0.2946	1.13337	0.0548	ABC-transporter	-	"ABC-type transport protein, ATP-binding protein"
SYNPCC7002_A0155	1.3149	0.1685	0.593984	0.1093	1.3296	0.1587	0.757912	>0.5	0.943296	0.4325	0.995937	>0.5	0.57666	0.1003	3.69406	<0.001	0.765973	0.3192	0.673418	0.2578	PyrimidineMetabolism	dut	Deoxyuridine 5'-triphosphate nucleotidohydrolase (dUTPase) (dUTP pyrophosphatase)
SYNPCC7002_A0156	2.27745	0.0011	1.50703	0.1131	1.1566	0.3557	1.32635	0.5-0.1	0.726578	0.2578	2.64158	<0.001	1.23049	0.2912	1.49925	0.1-0.05	0.703836	0.209	0.657463	0.1736	-	-	conserved hypothetical protein
SYNPCC7002_A0157	2.1494	<0.0001	0.950019	0.4247	1.1668	0.2611	1.53102	<0.001	1.24309	0.1762	1.62317	<0.001	1.99874	0.0001	1.02188	0.5-0.1	1.67766	0.0006	1.44165	0.0174	PS2	psbA-II	photosystem II D1 subunit PsbA-II (Qb protein)
SYNPCC7002_A0158	2.39699	<0.0001	2.30019	<0.0001	0.729472	0.2005	3.18323	<0.001	0.899173	0.3783	2.1715	<0.001	0.863145	0.3372	3.08357	<0.001	1.14762	0.2296	1.00638	0.488	-	slt	soluble lytic transglycosylase
SYNPCC7002_A0159	2.54328	0.0057	0.96661	0.4801	2.2373	0.0212	0.698077	0.5-0.1	1.11559	0.4247	1.2898	0.5-0.1	2.74994	0.0021	1.03729	>0.5	0.823829	0.2776	1.16674	0.2877	UnsaturatedFattyAcid	desB	omega-3 acyl-lipid desaturase
SYNPCC7002_A0160	1.16875	0.3557	1.09992	0.4129	0.959268	0.4641	3.00639	0.01-0.001	1.04562	0.4602	1.43541	0.01-0.001	1.01557	0.488	2.2599	<0.001	0.791053	0.2389	0.662867	0.1271	-	-	conserved hypothetical protein
SYNPCC7002_A0161	1.09644	0.4013	2.7409	<0.0001	1.56735	0.0735	0.558462	0.5-0.1	1.46222	0.119	1.20368	0.5-0.1	1.19442	0.3085	1.79698	0.05-0.02	1.00197	>0.495	0.784994	0.3192	-	-	conserved hypothetical protein
SYNPCC7002_A0162	1.39709	0.1151	1.53396	0.0537	0.756812	0.2327	0.491239	0.5-0.1	0.903748	0.3859	0.451184	<0.001	0.77243	0.2451	0.358136	0.01-0.001	1.57208	0.008	1.66876	0.0024	glycolysis/pentosePpathway	pfkA	6-phosphofructokinase PfkA
SYNPCC7002_A0163	1.00448	0.4801	0.860627	0.0764	1.07987	0.2061	0.566595	0.02-0.01	0.820248	0.0322	0.939603	0.5-0.1	0.984267	0.4364	1.29016	0.05-0.02	0.839885	0.123	1.09136	0.2546	-	-	conserved hypothetical protein
SYNPCC7002_A0164	1.10994	0.2843	0.600322	0.0192	1.11476	0.2776	1.19936	0.5-0.1	1.07098	0.3557	1.11147	0.02-0.01	0.983182	0.4641	1.46639	<0.001	0.903188	0.166	1.18894	0.0287	-	-	conserved hypothetical protein
SYNPCC7002_A0165	1.49326	<0.0001	1.21582	0.0427	0.721857	0.0136	0.780204	0.5-0.1	0.880811	0.1711	1.00985	>0.5	0.956934	0.3669	0.905715	0.5-0.1	0.842221	0.011	0.867262	0.0268	-	-	phosphoglucomutase/phosphomannomutase
SYNPCC7002_A0166	0.950014	0.3632	1.42803	0.0014	1.39775	0.0027	0.964616	>0.5	0.999966	>0.495	0.899623	0.5-0.1	1.76566	<0.0001	0.500406	<0.001	0.954525	0.409	1.24457	0.1075	ABC-transporter	-	"ABC transporter, ATP-binding protein"
SYNPCC7002_A0167	0.258962	<0.0001	0.78592	0.002	0.783807	0.0018	0.408444	<0.001	0.835683	0.0136	0.397877	<0.001	0.84654	0.0197	0.335128	<0.001	0.865649	0.0222	0.858998	0.0174	PET	petJ	Cytochrome c6 precursor (Cytochrome c553)
SYNPCC7002_A0168	5.59149	<0.0001	0.996821	0.492	0.959283	0.4168	2.80743	<0.001	0.815986	0.166	4.51867	<0.001	1.59059	0.0009	5.72666	<0.001	0.994228	0.488	1.39477	0.0104	-	-	conserved hypothetical protein
SYNPCC7002_A0169	3.11394	<0.0001	2.22425	<0.0001	1.17843	0.1379	0.530539	0.5-0.1	0.936369	0.3483	1.05313	>0.5	1.02219	0.4443	1.27076	0.5-0.1	0.765245	0.0918	1.19656	0.1335	PhenylalanineTyrosineTryptophanBiosynthesis	aroA	3-phosphoshikimate 1-carboxyvinyltransferase
SYNPCC7002_A0170	3.1691	<0.0001	2.28071	<0.0001	1.68305	0.004	0.795808	>0.5	1.18303	0.2389	2.40069	<0.001	1.41499	0.0537	1.81419	0.01-0.001	0.774388	0.3085	0.620029	0.2005	-	-	cytochrome P450
SYNPCC7002_A0171	2.39714	<0.0001	1.53055	<0.0001	2.12599	<0.0001	1.06871	>0.5	0.857737	0.1271	3.054	<0.001	1.51449	<0.0001	4.24957	<0.001	1.01308	0.4721	1.11266	0.2676	CO2-conc-fix/transcription	rbcR	"transcription regulator of rubisco operon, RbcR (LysR family)"
SYNPCC7002_A0172	2.43613	<0.0001	1.05949	0.3336	1.19969	0.0764	0.884231	>0.5	1.1135	0.209	1.93496	<0.001	1.39048	0.0026	1.66288	0.01-0.001	1.41248	<0.0001	1.71524	<0.0001	CO2-conc-fix	ndhF-III	NADH2 dehydrogenase (plastoquinone) chain 5
SYNPCC7002_A0173	4.11842	<0.0001	1.35969	0.242	1.43933	0.1949	1.5474	0.5-0.1	1.24632	0.3156	2.61333	<0.001	3.30533	<0.0001	1.17208	0.5-0.1	0.847391	0.1867	1.24388	0.0778	CO2-conc-fix	ndhD-III	proton-translocating NADH-quinone oxidoreductase (NADH dehydrogenase subunit 4)
SYNPCC7002_A0174	3.47332	<0.0001	1.2701	0.2119	1.73794	0.0146	0.692007	0.5-0.1	1.17774	0.3015	2.28977	<0.001	1.94112	0.0027	1.85106	0.01-0.001	1.79268	0.0188	2.14189	0.0013	CO2-conc-fix	cupA	CO2 hydration protein
SYNPCC7002_A0175	1.37693	0.3372	0.593227	0.3264	1.00098	>0.495	1.71142	0.1-0.05	0.340449	0.2327	1.85801	<0.001	0.769157	0.3974	1.35594	0.5-0.1	0.821401	0.2514	0.837035	0.2709	CO2-conc-fix	'cupS'	conserved hypothetical protein
SYNPCC7002_A0176	1.33037	<0.0001	1.43931	<0.0001	1.26018	<0.0001	1.07766	>0.5	0.592734	<0.0001	1.21778	0.1-0.05	1.15879	0.0082	0.975701	>0.5	0.635143	0.0808	1.07465	0.3859	-	-	DsbA-like thioredoxin domain protein
SYNPCC7002_A0177	0.532823	<0.0001	0.793383	<0.0001	0.790774	<0.0001	0.928443	>0.5	1.30905	<0.0001	0.607326	<0.001	1.15113	<0.0001	0.400618	<0.001	1.19782	0.0721	1.12505	0.1762	-	-	alanine:glyoxylate aminotransferase
SYNPCC7002_A0178	1.35146	0.0537	1.41216	0.0301	1.07661	0.3632	1.59162	0.1-0.05	0.968795	0.4443	1.12563	0.5-0.1	1.31859	0.0721	1.13952	0.5-0.1	1.06951	0.2643	1.3634	0.0005	DNA_repair	mutS	DNA mismatch repair protein MutS
SYNPCC7002_A0179	0.415424	0.0004	0.78192	0.1075	0.500082	0.0022	1.32635	>0.5	0.764156	0.0901	1.20586	>0.5	0.934295	0.3557	2.64125	0.05-0.02	0.75615	0.3372	0.706331	0.3085	-	-	conserved hypothetical protein
SYNPCC7002_A0180	1.39743	<0.0001	1.08575	0.1314	1.09539	0.1056	1.42109	0.5-0.1	1.35998	<0.0001	1.00989	>0.5	1.16029	0.0179	0.816766	0.5-0.1	1.06467	0.1562	1.03745	0.281	-	-	conserved hypothetical protein
SYNPCC7002_A0181	0.971378	0.3446	1.31685	<0.0001	1.754	<0.0001	0.842125	>0.5	1.32309	<0.0001	1.08158	0.5-0.1	1.37841	<0.0001	1.17792	0.5-0.1	1.16673	0.1093	0.925632	0.2912	-	-	subtilase family peptidase
SYNPCC7002_A0183	0.532648	0.1539	1.0501	0.4562	1.09445	0.4168	0.643077	0.5-0.1	1.1352	0.3859	0.543999	<0.001	0.960412	0.4641	0.805544	0.5-0.1	0.902085	0.3821	0.596021	0.1112	-	-	glycosyltransferase 2 fused to TPR-repeat domain
SYNPCC7002_A0184	1.12743	0.2119	0.883122	0.2327	1.03444	0.4129	1.82505	<0.001	0.437536	0.0002	1.69489	<0.001	0.753727	0.0618	2.22629	<0.001	0.0962705	0.1112	0.524578	0.2611	-	-	conserved hypothetical protein
SYNPCC7002_A0185	1.85819	0.1736	1.42087	0.3228	0.559218	0.3156	5.30539	0.05-0.02	0.854519	0.4364	1.39626	0.5-0.1	0.783582	0.4052	4.16198	0.01-0.001	1.02531	0.492	0.684112	0.409	-	-	conserved hypothetical protein
SYNPCC7002_A0186	24.1112	<0.0001	2.08614	0.0001	5.24319	<0.0001	4.38168	<0.001	1.04441	0.4404	8.20718	<0.001	2.27402	<0.0001	13.0031	<0.001	0.818534	0.2206	1.07339	0.3783	-	-	CAB/ELIP/HLIP superfamily
SYNPCC7002_A0187	2.08307	<0.0001	1.63491	<0.0001	1.7415	<0.0001	1.76121	<0.001	1.46034	<0.0001	1.57268	<0.001	1.00342	0.4761	1.64011	<0.001	0.937349	0.3936	1.26755	0.1251	-	-	conserved hypothetical protein
SYNPCC7002_A0188	1.04023	0.3897	1.3053	0.0183	1.44005	0.0013	0.576672	0.1-0.05	0.838735	0.1335	0.786696	0.02-0.01	0.974789	0.4325	1.30622	0.1-0.05	1.02985	0.4681	1.18602	0.3192	ribosome	prfB	peptide chain release factor 2
SYNPCC7002_A0189	1.26642	0.0869	0.88457	0.2776	0.738429	0.0918	0.941278	>0.5	0.880853	0.2709	1.33752	0.01-0.001	1.3796	0.0262	1.11537	0.5-0.1	1.02303	0.4641	0.66653	0.0901	-	-	conserved hypothetical protein
SYNPCC7002_A0190	1.94566	0.0287	1.77906	0.0594	0.958154	0.4681	0.221058	0.01-0.001	0.94761	0.4562	1.17127	0.1-0.05	1.08152	0.4364	0.949416	>0.5	0.898187	0.3483	1.12944	0.3085	-	-	conserved hypothetical protein
SYNPCC7002_A0191	0.402523	0.1131	1.05897	0.4522	0.726828	0.2912	0.884231	>0.5	0.720232	0.2843	0.854129	0.5-0.1	0.843557	0.3745	0.538792	0.01-0.001	0.74853	0.0764	1.31519	0.0359	-	-	PhoH-like protein
SYNPCC7002_A0192	1.03509	0.4602	1.18722	0.2946	0.87611	0.3594	1.94531	0.1-0.05	0.544425	0.0951	0.978009	>0.5	0.409205	0.0446	2.43316	0.01-0.001	0.596496	0.1423	0.866748	0.3632	-	-	"Protein of unknown function, DUF820 family"
SYNPCC7002_A0193	1.52647	0.0001	1.3303	0.0078	1.29378	0.0158	0.461338	0.05-0.02	1.10453	0.2206	0.582806	<0.001	0.880158	0.1894	1.0608	>0.5	0.841108	0.3085	0.846129	0.3156	urease	ureC	"urease, alpha subunit"
SYNPCC7002_A0194	1.13426	0.409	2.4018	0.008	1.89057	0.063	1.10529	>0.5	0.938895	0.4602	1.17169	0.5-0.1	1.47172	0.209	0.960456	>0.5	0.755332	0.1401	0.554374	0.0244	H2ase	hypE	hydrogenase expression/formation protein HypE
SYNPCC7002_A0195	0.5078	0.0007	0.992555	0.4801	0.705327	0.0274	0.265269	0.5-0.1	0.582003	0.0033	0.376098	<0.001	0.560044	0.0021	1.35594	0.5-0.1	0.679638	0.001	0.804155	0.0287	H2ase/complex1	hoxE	hydrogenase subunit E ([NiFe] hydrogenase subunit)
SYNPCC7002_A0196	0.476335	0.0505	1.21329	0.2514	0.523545	0.0668	0.378956	0.5-0.1	0.742865	0.209	0.585845	<0.001	0.628798	0.121	0.960456	>0.5	0.623395	0.1151	1.01906	0.4761	H2ase/complex1	hoxF	hydrogenase large diaphorase subunit F
SYNPCC7002_A0197	0.78386	0.1151	1.88523	<0.0001	0.891178	0.2709	0.312082	0.1-0.05	1.24963	0.0823	0.659076	0.01-0.001	0.832487	0.1762	1.01695	>0.5	0.682308	<0.0001	0.731082	<0.0001	H2ase/complex1	hoxU	hydrogenase small diaphorase subunit U
SYNPCC7002_A0198	1.0861	0.4207	1.06921	0.4364	0.309656	0.0505	2.65269	0.1-0.05	0.741304	0.2676	0.621162	0.01-0.001	0.771366	0.2946	1.02048	>0.5	1.1057	0.33	0.993872	0.488	H2ase	hoxY	hydrogenase small subunit Y
SYNPCC7002_A0199	0.708935	0.1151	0.815451	0.2236	1.09046	0.3557	0.346003	0.1-0.05	0.854883	0.2743	0.484067	<0.001	0.531469	0.0268	1.92091	0.05-0.02	0.43993	0.0571	0.5417	0.0985	H2ase	hyp3	CBS domain-containing protein; possibly associated with hydrogenase assembly
SYNPCC7002_A0200	0.977857	0.3897	1.05448	0.2451	0.784755	0.0034	1.07766	>0.5	0.682019	<0.0001	1.06708	>0.5	0.61853	<0.0001	1.20946	0.5-0.1	0.5344	0.1562	0.798705	0.33	H2ase	hoxH	hydrogenase large subunit H
SYNPCC7002_A0201	0.732345	0.2148	0.710756	0.1977	0.991786	0.492	0.294744	0.1-0.05	0.572526	0.1038	1.19466	0.5-0.1	0.746321	0.2266	0.39743	0.05-0.02	0.334622	0.1379	0.426239	0.1736	H2ase	hoxW	hydrogenase maturation protease
SYNPCC7002_A0202	0.619809	0.0024	0.826355	0.0985	0.248706	<0.0001	3.97904	0.5-0.1	0.589059	0.0011	1.51501	0.1-0.05	0.755061	0.0344	1.92091	0.1-0.05	0.943698	0.4483	1.43247	0.1611	H2ase	hypA	hydrogenase nickel insertion protein HypA
SYNPCC7002_A0203	0.644903	0.305	0.924182	0.4562	0.494026	0.2327	1.51582	0.5-0.1	0.512255	0.2389	0.988742	>0.5	0.412045	0.1977	2.22826	0.01-0.001	0.764224	0.3085	0.889595	0.409	H2ase	hypB	hydrogenase isoenzymes formation protein; HypB
SYNPCC7002_A0204	0.357368	0.119	0.889487	0.4207	0.407554	0.1379	1.10529	>0.5	0.311383	0.102	1.05778	>0.5	0.412439	0.1401	1.77315	0.05-0.02	0.511874	0.0036	0.503995	0.0032	H2ase	hypF	[NiFe] hydrogenase maturation protein HypF
SYNPCC7002_A0205	2.46843	<0.0001	3.05965	<0.0001	0.760984	0.1075	0.757912	>0.5	1.77747	<0.0001	1.13884	0.5-0.1	1.01552	0.4681	0.86441	>0.5	1.08078	0.4325	0.928806	0.4404	H2ase	hypC	hydrogenase assembly chaperone HypC/HupF
SYNPCC7002_A0206	1.19977	0.063	1.43803	0.0004	1.10364	0.2148	0.392992	0.1-0.05	1.10555	0.209	1.25499	0.05-0.02	0.859129	0.1401	1.10986	>0.5	0.775033	0.1711	0.652992	0.0708	H2ase	hypD	hydrogenase expression/formation protein HypD
SYNPCC7002_A0207	1.29009	0.2327	1.19815	0.3085	1.10345	0.3974	1.17897	>0.5	0.665086	0.1977	1.71628	<0.001	0.916244	0.4168	0.840399	>0.5	0.918571	0.1711	0.85805	0.0485	-	-	conserved hypothetical protein
SYNPCC7002_A0208	1.93425	0.017	1.56603	0.1003	1.12997	0.3859	1.68808	0.5-0.1	1.41273	0.1736	1.43858	0.02-0.01	2.39899	0.0008	0.576274	0.1-0.05	1.61385	<0.0001	1.14364	<0.0001	-	-	conserved hypothetical protein
SYNPCC7002_A0209	0	0.0985	1.88991	0.1251	0.690689	0.3446	0	>0.5	2.21637	0.0582	1.14844	>0.5	0.645201	0.3228	3.84182	0.1-0.05	1.05978	0.4522	1.97991	0.0281	-	dtd	D-tyrosyl-tRNA(Tyr) deacylase
SYNPCC7002_A0210	0.465174	<0.0001	1.00642	0.4286	1.14124	<0.0001	0.657868	0.01-0.001	1.07493	0.0192	0.953852	0.5-0.1	0.991457	0.4052	0.58247	<0.001	0.759185	0.0107	0.681024	0.0011	PorphyrinChlorophyllMetabolism	por	light-dependent protochlorophyllide reductase
SYNPCC7002_A0211	1.76489	0.0031	1.0381	0.4443	0.796705	0.2327	3.24218	0.01-0.001	0.825136	0.2643	1.76874	<0.001	1.03366	0.4522	2.68928	<0.001	0.283144	<0.0001	1.1902	0.1151	-	-	conserved hypothetical protein
SYNPCC7002_A0212	1.2362	0.0154	0.627296	0.0003	0.591229	0.0001	0.920322	>0.5	0.820466	0.0505	1.25364	<0.001	1.06232	0.2843	0.98848	>0.5	0.671021	0.0485	0.716712	0.0764	-	chaA	calcium/proton exchanger
SYNPCC7002_A0213	3.00248	<0.0001	2.06486	<0.0001	1.33476	0.0329	2.18156	<0.001	0.857578	0.2177	2.44075	<0.001	0.936348	0.3632	3.65418	<0.001	0.715036	0.0052	1.14815	0.0918	-	prc	carboxyl-terminal protease (periplasmic)
SYNPCC7002_A0214	1.10483	0.1977	2.06098	<0.0001	1.16849	0.0853	0.970498	>0.5	0.810016	0.0606	0.853045	0.5-0.1	1.15809	0.0985	1.23645	0.5-0.1	0.486055	0.0004	0.474669	0.0003	-	-	conserved hypothetical protein
SYNPCC7002_A0215	2.91874	<0.0001	1.34482	0.0043	1.68357	<0.0001	1.98375	<0.001	1.14313	0.1379	3.22425	<0.001	1.22397	0.0436	2.12481	<0.001	0.718341	0.0069	1.05949	0.3015	-	msrA	protein-methionine-S-oxide reductase
SYNPCC7002_A0216	1.39576	0.1401	0.998673	>0.495	1.20837	0.2843	0.530539	0.05-0.02	1.16591	0.3264	0.445127	<0.001	1.12072	0.3707	0.138195	<0.001	0.926334	0.2981	1.22473	0.0537	-	-	conserved hypothetical protein (Ycf39)
SYNPCC7002_A0217	0.538461	<0.0001	0.923013	0.0392	1.25009	<0.0001	0.810545	0.5-0.1	0.992247	0.4286	0.963877	>0.5	0.98935	0.4052	1.24387	0.5-0.1	0.862275	0.1894	1.17392	0.1314	NicotinamideMetabolism	ppnK	"ATP-NAD kinase, putative"
SYNPCC7002_A0218	1.11836	0.305	1.09451	0.3409	1.12	0.3015	0.5225	0.05-0.02	0.790888	0.1841	1.39002	<0.001	0.848087	0.2578	1.20281	0.5-0.1	0.794997	0.1867	0.80582	0.2005	transcription/antenna	nblR?'	two-component response regulator
SYNPCC7002_A0219	1.76391	<0.0001	1.27779	0.001	1.17344	0.0268	1.04213	>0.5	1.05024	0.2877	1.41639	0.01-0.001	1.09616	0.1423	1.06336	>0.5	0.903597	0.2611	1.13624	0.1841	-	-	Conserved hypothetical protein
SYNPCC7002_A0220	1.60671	0.0475	1.02066	0.4761	1.01542	0.484	0.94739	>0.5	0.997472	0.496	1.62192	<0.001	0.948546	0.4443	1.85231	0.05-0.02	0.719288	0.1401	0.658977	0.0934	DNA_repair	radC	DNA repair protein RadC
SYNPCC7002_A0221	3.3797	<0.0001	1.33905	0.0035	0.801359	0.0571	1.57413	0.01-0.001	0.847749	0.1131	1.79117	<0.001	1.05295	0.3372	1.6883	<0.001	0.60128	<0.0001	0.739657	0.0001	pentosePpathway	gnd	"6-phosphogluconate dehydrogenase, decarboxylating"
SYNPCC7002_A0222	2.83942	<0.0001	1.86302	<0.0001	2.02195	<0.0001	1.42109	0.5-0.1	0.993104	0.4761	2.36942	<0.001	1.7876	<0.0001	1.26853	0.5-0.1	1.11408	0.4129	1.20078	0.3483	-	-	conserved hypothetical protein
SYNPCC7002_A0224	1.16277	0.0287	2.32241	<0.0001	0.87483	0.0721	1.43015	0.05-0.02	0.74628	0.0015	1.67069	<0.001	0.955787	0.3015	2.7207	<0.001	1.22267	0.102	0.939756	0.3669	-	-	Peptidase family M48
SYNPCC7002_A0225	1.32207	0.0212	1.53769	0.0003	1.21438	0.0885	1.58708	0.01-0.001	1.10545	0.2546	1.53704	<0.001	1.05683	0.3594	0.731356	0.02-0.01	0.912369	0.3264	0.912653	0.3264	-	-	TPR-repeat protein
SYNPCC7002_A0226	2.51896	<0.0001	2.25209	<0.0001	1.53398	0.0006	1.2955	0.5-0.1	1.21289	0.0968	1.95391	<0.001	1.16636	0.1562	1.11138	0.5-0.1	0.950388	0.1357	0.887771	0.0064	FeS-synthesis	sufA'real_sufA'	FeS cluster assembly accessory/regulatory protein
SYNPCC7002_A0227	1.39093	0.0188	1.49255	0.0044	1.40852	0.015	1.50213	0.05-0.02	1.04503	0.4052	1.50556	<0.001	0.856035	0.2206	1.97427	<0.001	0.868131	0.2981	0.962984	0.4404	antiporter	-	Na+/H+ antiporter
SYNPCC7002_A0228	1.03789	0.4207	0.732576	0.0793	1.10001	0.2981	0.982479	>0.5	1.61863	0.0006	0.615137	<0.001	2.01708	<0.0001	0.453045	<0.001	1.32708	0.1685	0.998298	>0.495	Fd-rubredoxin	rubA	rubredoxin
SYNPCC7002_A0229	1.32922	0.0401	1.02709	0.4443	0.947427	0.3897	0.848862	0.5-0.1	1.53845	0.0021	0.705538	<0.001	1.39835	0.017	0.437676	<0.001	1.47738	0.0003	1.02503	0.4286	-	-	"conserved hypothetical protein, HCF136 like protein"
SYNPCC7002_A0230	0.446251	0.0002	0.767199	0.0681	1.05904	0.352	0.929884	0.5-0.1	1.12136	0.2177	0.645617	<0.001	1.06322	0.3446	0.400696	<0.001	1.25997	0.0495	1.1477	0.1736	PS2	psbE	"cytochrome b559, alpha subunit (Photosystem II subunit PsbE)"
SYNPCC7002_A0231	0.411196	<0.0001	0.937853	0.2776	0.953046	0.3264	0.755709	0.1-0.05	1.30137	0.0021	0.630123	<0.001	1.35871	0.0003	0.351253	<0.001	1.49679	0.0034	1.15172	0.2033	PS2	psbF	"cytochrome b559, beta subunit (Photosystem II subunit PsbF)"
SYNPCC7002_A0232	0.269613	0.0344	0.668457	0.2061	0.81003	0.3192	1.01821	>0.5	0.908952	0.409	0.567445	<0.001	1.14649	0.3594	0.429004	<0.001	1.21988	0.1788	0.858716	0.2776	PS2	psbL	Photosystem II subunit PsbL
SYNPCC7002_A0233	0.427006	<0.0001	1.22463	0.0274	1.10781	0.1788	0.944359	>0.5	1.30617	0.0045	0.602751	<0.001	1.2025	0.0418	0.601732	<0.001	1.1001	0.0594	1.03195	0.3085	PS2	psbJ	Photosystem II subunit PsbJ
SYNPCC7002_A0234	0.766416	0.2514	1.1475	0.3372	0.880665	0.3669	0.631594	0.5-0.1	0.96763	0.4641	0.975115	>0.5	0.959777	0.4522	1.7249	0.01-0.001	1.60684	0.0314	0.938108	0.4247	-	-	Protein of unknown function (DUF1400 family)
SYNPCC7002_A0235	1.00894	0.484	1.40203	0.0344	0.778072	0.1562	1.0999	>0.5	1.01495	0.4721	0.866772	0.1-0.05	1.29411	0.0918	0.671004	0.02-0.01	0.924838	0.3745	0.833856	0.2358	ValineLeucineIsoleucineMetabolism	avtA	valine-pyruvate aminotransferase
SYNPCC7002_A0236	0.727284	0.2743	1.26826	0.2776	0.91596	0.4247	0.894884	>0.5	0.357499	0.0778	1.14958	0.5-0.1	0.417509	0.0985	1.82605	<0.001	0.432684	0.1151	0.623837	0.2148	-	-	conserved hypothetical protein
SYNPCC7002_A0237	1.20969	0.2148	1.49422	0.0314	0.843938	0.2776	1.40437	0.5-0.1	0.910298	0.3669	1.1424	0.5-0.1	1.11298	0.3372	1.56074	0.05-0.02	0.530246	<0.0001	0.843862	0.0011	DNA-stuff	uvrC	"excinuclease ABC, C subunit"
SYNPCC7002_A0238	1.06392	0.3015	1.0781	0.2611	1.00494	0.484	1.1799	0.5-0.1	0.90247	0.2148	1.44035	<0.001	0.857315	0.123	2.24604	<0.001	0.789552	0.0113	1.02551	0.3897	-	-	conserved hypothetical protein
SYNPCC7002_A0239	0.959084	0.4562	1.08313	0.4129	1.13354	0.3632	0.810545	>0.5	0.991158	0.492	1.07215	0.5-0.1	1.14713	0.352	1.30524	0.5-0.1	1.09018	0.3669	1.06464	0.4013	-	-	conserved hypothetical protein; nitroreductase family
SYNPCC7002_A0240	1.12883	0.1379	1.15659	0.0934	0.9534	0.3483	0.82325	>0.5	0.874112	0.1446	1.53925	<0.001	1.3052	0.0049	0.858761	0.5-0.1	0.815974	0.1977	0.813027	0.1922	ABC-transporter	-	ABC transporter (ATP-binding protein)
SYNPCC7002_A0242	0.551176	0.0516	1.02469	0.4641	0.535455	0.0455	0.974576	>0.5	1.29899	0.1379	0.434524	<0.001	1.34834	0.102	0.245536	<0.001	0.768073	0.0281	0.719606	0.0104	OxStress	sodB	Mn-superoxide dismutase
SYNPCC7002_A0243	0.850569	0.0008	0.956824	0.1788	0.623942	<0.0001	2.65269	0.01-0.001	0.535383	<0.0001	1.28672	0.5-0.1	0.627684	<0.0001	2.67556	<0.001	0.972288	0.4325	0.994727	0.488	-	-	conserved membrane protein
SYNPCC7002_A0244	1.35414	0.0643	1.34681	0.0694	1.556	0.0087	1.21266	0.5-0.1	0.83558	0.242	1.9814	<0.001	1.36009	0.0618	1.77428	<0.001	0.677762	0.0681	0.852585	0.2483	-	-	"conserved hypothetical protein (pentapeptide repeats, 8 copies)"
SYNPCC7002_A0245	1.46941	0.0143	1.04436	0.4168	0.99498	0.492	1.47372	0.1-0.05	0.943205	0.3974	1.66718	<0.001	0.851997	0.2451	2.01793	<0.001	0.68073	0.0002	0.766796	0.0043	-	-	"cation transporting ATPase, P-type, HAD superfamily, subfamily IC"
SYNPCC7002_A0246	1.70928	0.0034	0.950418	0.4247	1.26195	0.1587	0.591216	<0.001	1.35851	0.0853	0.439431	<0.001	0.897094	0.3483	0.223304	<0.001	1.3679	<0.0001	1.36198	<0.0001	nitrogenMetabolism/PeptidoglycanBiosynthesis/AlanineAspartateGlutamateMetabolism	glnN	glutamine synthetase type III
SYNPCC7002_A0247	1.05525	0.0281	1.14727	<0.0001	1.19858	<0.0001	0.91824	>0.5	1.20692	<0.0001	1.21994	0.01-0.001	1.28472	<0.0001	1.40581	0.01-0.001	1.04212	0.3483	1.13356	0.1093	sulfurMetabolism	cysK	cysteine synthase A
SYNPCC7002_A0248	1.26263	0.2981	0.982611	0.484	0.876886	0.4013	0.530539	0.5-0.1	1.02728	0.4761	1.74395	<0.001	0.982963	0.488	3.0948	<0.001	0.606033	0.1562	0.770531	0.2776	-	-	conserved hypothetical protein
SYNPCC7002_A0249	0.884371	0.3821	0.663232	0.1922	0.898251	0.3974	1.47372	0.5-0.1	0.305018	0.0367	0.825065	>0.5	0.326314	0.0409	3.84182	0.01-0.001	0.571671	0.2643	0.747609	0.3557	-	-	conserved hypothetical protein; probable exinuclease activity
SYNPCC7002_A0250	1.02582	0.4483	1.35015	0.0384	0.806294	0.1635	0.573555	0.05-0.02	1.07723	0.3483	0.955432	0.5-0.1	0.646321	0.0367	1.28565	0.1-0.05	0.690604	0.0075	0.791076	0.0505	pyruvate	ppsA	phosphoenolpyruvate synthase
SYNPCC7002_A0251	2.22976	<0.0001	1.57384	<0.0001	0.993817	0.484	1.49639	0.5-0.1	0.755413	0.0485	1.51796	<0.001	1.02358	0.4364	1.16148	0.5-0.1	0.364869	0.0985	1.10268	0.4168	Fd-rubredoxin	-	ferredoxin-like protein
SYNPCC7002_A0252	2.12861	<0.0001	1.42794	0.0359	1.08002	0.3669	1.95051	0.01-0.001	1.19892	0.2005	1.90143	<0.001	1.08307	0.3632	2.89453	<0.001	1.16607	0.2877	1.45686	0.0606	-	-	Protein of unknown function (DUF820 family)
SYNPCC7002_A0254	2.00377	<0.0001	0.913047	0.3594	1.69459	0.002	0.932027	>0.5	1.28772	0.117	1.61426	<0.001	1.39046	0.0526	1.95046	<0.001	0.776006	0.2546	0.767518	0.2483	-	-	"Haloacid dehalogenase-superfamily hydrolase, subfamily IA, variant 3"
SYNPCC7002_A0255	1.08735	0.4168	1.8892	0.017	0.604125	0.1736	2.65269	0.5-0.1	1.38471	0.1788	0.909687	>0.5	1.3403	0.209	0.202201	0.02-0.01	1.13438	0.3974	0.967502	0.4761	-	-	"glycosyl transferase, WecB/TagA/CpsF family"
SYNPCC7002_A0256	1.21497	0.305	1.81042	0.0268	1.26756	0.2611	0.408107	0.1-0.05	1.27389	0.2578	1.11345	0.5-0.1	1.11576	0.3897	0.823248	0.5-0.1	1.09142	0.4404	0.941091	0.4602	-	-	bacterial sugar transferase
SYNPCC7002_A0257	1.83223	0.2033	1.5519	0.2912	1.32337	0.3745	0.663173	>0.5	0.758323	0.4052	1.5232	0.5-0.1	0.927163	0.4721	2.56122	0.1-0.05	0.251229	0.2177	0.234677	0.2148	-	-	"hydrolase, haloacid dehalogenase family"
SYNPCC7002_A0258	1.17355	0.3483	1.02123	0.4801	1.94489	0.0179	0.356332	0.01-0.001	1.26861	0.2743	0.692362	<0.001	1.04399	0.4602	0.64862	0.1-0.05	2.70371	<0.0001	1.76314	0.0001	-	-	pentapeptide repeats protein
SYNPCC7002_A0259	0.950034	0.3446	1.44781	0.0001	1.09166	0.2296	0.852651	>0.5	0.664268	0.0033	1.08149	0.5-0.1	1.04708	0.352	1.20266	0.5-0.1	0.781296	0.0038	1.1279	0.0594	FeS-synthesis	-	Fe-S oxidoreductase
SYNPCC7002_A0260	1.06757	0.4404	1.80389	0.0367	0.817807	0.3409	1.51582	0.5-0.1	0.955096	0.4602	0.830404	0.5-0.1	1.14592	0.3707	1.46355	0.5-0.1	0.982972	0.4801	1.36794	0.1357	PeptidoglycanBiosynthesis	-	"undecaprenol kinase, putative"
SYNPCC7002_A0261	0.848083	0.0918	0.912161	0.2206	1.38552	0.0004	0.628269	0.5-0.1	1.42073	0.0001	0.393244	<0.001	1.29427	0.0051	0.73298	0.5-0.1	1.75149	0.025	1.63609	0.0485	-	-	conserved hypothetical membrane protein
SYNPCC7002_A0262	1.9887	<0.0001	1.98453	<0.0001	1.73357	<0.0001	1.13687	>0.5	1.22989	0.0256	1.05452	>0.5	0.867535	0.1314	1.79285	0.5-0.1	1.92263	0.0019	1.36245	0.1271	-	lipB	lipoate-protein ligase B (Lipoyl-[acyl-carrier protein]-protein-N-lipoyltransferase)
SYNPCC7002_A0263	0.386388	0.0268	0.918532	0.3974	0.739293	0.2061	0.955311	>0.5	0.399022	0.0294	1.34271	<0.001	0.653409	0.1379	1.14243	0.01-0.001	0.477089	0.0031	0.885742	0.2743	LRT	lrtA	light-repressed protein LrtA (ribosomal subunit interface protein)
SYNPCC7002_A0264	1.4958	0.119	0.92381	0.4286	0.675233	0.2206	3.97904	0.5-0.1	0.877027	0.3859	1.792	0.1-0.05	0.473072	0.1056	10.8852	<0.001	0.181394	0.0985	0.847214	0.4052	-	-	conserved hypothetical protein
SYNPCC7002_A0265	0.225129	0.0139	1.24678	0.242	0.781752	0.2676	1.27329	0.5-0.1	1.13723	0.3483	1.90933	<0.001	1.05158	0.4404	4.42877	<0.001	0.465224	0.0367	0.418477	0.0256	-	-	conserved hypothetical protein
SYNPCC7002_A0266	0.655402	0.0869	1.05109	0.4207	0.867458	0.3015	1.20017	0.05-0.02	0.791319	0.2061	1.04388	0.5-0.1	0.784007	0.1977	0.718615	<0.001	1.16763	0.1038	1.34426	0.0048	PurineMetabolism	-	IMP dehydrogenase family protein
SYNPCC7002_A0267	0.124462	0.0015	0.383022	0.0188	1.09223	0.3783	0.622237	0.01-0.001	0.985596	0.4801	0.731524	<0.001	0.493352	0.0436	1.87187	<0.001	1.29856	0.1814	1.19395	0.2776	-	-	conserved hypothetical protein
SYNPCC7002_A0268	1.09795	0.3974	1.17353	0.3228	0.623089	0.1611	1.44692	0.5-0.1	1.49742	0.0951	0.829101	0.5-0.1	0.582053	0.1357	0.873142	>0.5	1.00101	>0.495	1.12207	0.2776	UbiquinoneBiosynthesis	menB	naphthoate synthase
SYNPCC7002_A0269	0.381441	0.0041	0.839788	0.2483	0.676418	0.0838	0.714	<0.001	0.508599	0.0183	0.573117	<0.001	0.856426	0.2709	0.297415	<0.001	0.65365	0.0024	0.787683	0.0418	PS2	psbO	photosystem II manganese stabilizing protein PsbO
SYNPCC7002_A0270	1.38031	<0.0001	0.912134	0.0113	0.96644	0.1922	1.05584	>0.5	1.2062	<0.0001	1.00555	>0.5	1.05573	0.0749	0.921281	0.5-0.1	1.2236	0.0384	1.00905	0.4721	sigma	sigE	Group 2 sigma factor
SYNPCC7002_A0271	2.90509	<0.0001	1.49956	0.0107	1.22929	0.1446	0.594569	0.02-0.01	0.804809	0.1841	0.518459	<0.001	0.80185	0.1814	0.450584	<0.001	0.630119	0.0125	0.922873	0.3192	-	-	conserved protein with amidinotransferase domain
SYNPCC7002_A0272	1.36026	0.0001	1.38051	<0.0001	1.29369	0.0011	1.18785	0.01-0.001	0.911806	0.1788	1.19887	<0.001	0.95126	0.305	2.47219	<0.001	1.23235	0.1003	1.76325	<0.0001	-	-	RNA-binding protein
SYNPCC7002_A0273	2.18558	0.0001	1.63907	0.025	2.01434	0.0009	0.703776	0.5-0.1	1.17468	0.2981	1.11321	0.5-0.1	1.42086	0.0985	1.40175	0.1-0.05	0.939355	0.3557	1.15077	0.1814	-	mgtE	magnesium transporter
SYNPCC7002_A0274	1.09118	0.3085	1.1264	0.2451	0.972846	0.4404	1.00735	>0.5	0.844898	0.1977	0.961186	>0.5	0.908776	0.3085	1.20361	0.5-0.1	0.684918	0.0808	0.738483	0.123	-	-	WD-repeat protein
SYNPCC7002_A0275	1.33695	0.0052	1.24511	0.0314	0.972349	0.4168	1.18914	>0.5	1.10155	0.2206	1.04498	>0.5	1.47209	0.0002	0.47001	<0.001	1.41854	0.1515	1.41245	0.1539	-	-	CAAX amino terminal protease family; membrane protein
SYNPCC7002_A0276	1.88994	0.0006	1.30695	0.1335	0.922334	0.3897	0.862125	>0.5	0.782208	0.2148	1.34938	0.01-0.001	0.732352	0.166	2.06216	<0.001	0.771657	0.1446	1.15603	0.2358	-	-	conserved hypothetical protein
SYNPCC7002_A0277	0.741643	0.1335	0.794909	0.1894	0.843182	0.2514	0.780204	0.5-0.1	0.810955	0.209	0.533831	<0.001	0.590738	0.0401	1.16761	0.5-0.1	0.68881	0.1112	0.852106	0.281	-	-	conserved hypothetical protein
SYNPCC7002_A0278	1.36357	0.2546	1.41538	0.2236	1.73801	0.0901	1.10529	>0.5	1.23936	0.33	0.929332	>0.5	1.08236	0.4404	2.28108	0.02-0.01	1.45986	0.1635	0.867793	0.3897	ThiaminBiosynthesis	thiS	thiamine biosynthesis protein ThiS
SYNPCC7002_A0279	1.38956	<0.0001	1.05436	0.0239	1.19182	<0.0001	0.698077	0.5-0.1	1.65823	<0.0001	0.755729	0.05-0.02	1.08403	0.0011	1.76516	0.02-0.01	0.624183	0.2776	1.07208	0.4562	ThiaminBiosynthesis	thiE	thiamine-phosphate pyrophosphorylase
SYNPCC7002_A0280	2.31218	0.0087	0.979209	0.484	0.927791	0.4483	2.12215	0.5-0.1	1.14835	0.3936	1.45738	0.02-0.01	0.823354	0.3745	2.83082	<0.001	0.836916	0.281	1.32665	0.121	-	-	Radical SAM domain protein
SYNPCC7002_A0281	1.81397	<0.0001	1.20649	0.0212	1.07082	0.242	1.87249	0.1-0.05	0.635262	0.0002	1.57705	0.01-0.001	1.1474	0.0735	1.67464	0.05-0.02	0.801608	0.2266	0.955357	0.4325	-	-	exsB protein
SYNPCC7002_A0282	2.58701	<0.0001	1.50949	0.0233	2.42909	<0.0001	1.9045	0.01-0.001	1.01836	0.4721	2.26582	<0.001	1.28001	0.1357	3.3616	<0.001	0.872834	0.3936	1.86736	0.0329	-	grxC	"Glutaredoxin, GrxC family"
SYNPCC7002_A0283	0.703038	0.0006	1.2197	0.0082	0.771168	0.0062	0.979456	>0.5	0.734229	0.0019	1.12203	0.5-0.1	1.24681	0.0036	0.9818	>0.5	0.921588	0.0446	0.985117	0.3745	antiporter	-	Sodium/hydrogen exchanger family protein
SYNPCC7002_A0284	1.51622	<0.0001	2.04734	<0.0001	1.19035	0.0427	1.59162	0.5-0.1	1.21868	0.0239	4.71737	<0.001	1.38995	0.0002	4.37968	<0.001	0.977616	0.4483	1.3283	0.0268	-	-	HPP family protein
SYNPCC7002_A0285	0.840625	0.2148	1.80239	<0.0001	0.769281	0.1271	1.41404	<0.001	0.36261	0.0008	1.15201	<0.001	0.795082	0.1539	0.760473	<0.001	0.812011	0.1271	1.08041	0.3121	-	-	ThiS family domain protein
SYNPCC7002_A0286	1.34884	0.0465	1.36161	0.0409	0.723246	0.0918	1.56294	<0.001	1.42357	0.0207	1.1873	<0.001	1.65434	0.0008	1.28273	<0.001	1.11949	0.2514	1.16268	0.1788	GlycineSerineThreonineMetabolism	thrC-II	threonine synthase-II
SYNPCC7002_A0287	1.37987	<0.0001	1.25313	<0.0001	0.926826	0.119	0.953132	>0.5	0.668273	<0.0001	1.10746	0.05-0.02	0.963235	0.2776	1.07257	0.5-0.1	1.04582	0.4443	1.30455	0.1814	clock	kaiC	circadian clock protein KaiC
SYNPCC7002_A0288	0.822047	0.1056	0.715796	0.0233	0.693624	0.0162	1.43245	0.5-0.1	0.695294	0.0166	1.34673	<0.001	0.855285	0.1562	2.03733	<0.001	0.641284	0.0329	0.872606	0.2578	clock	kaiB	circadian clock protein KaiB
SYNPCC7002_A0289	0.759584	0.2119	0.80421	0.2578	1.15874	0.2981	1.08273	>0.5	0.59623	0.0901	1.29241	0.02-0.01	1.00511	0.492	2.44864	<0.001	0.814397	<0.0001	0.753355	<0.0001	clock	kaiA	circadian clock protein KaiA
SYNPCC7002_A0290	1.65436	<0.0001	1.74257	<0.0001	1.33277	0.0006	1.00619	>0.5	1.34131	0.0005	0.797486	0.1-0.05	1.35232	0.0003	0.945211	>0.5	1.08488	0.3936	1.04365	0.4443	-	-	Dolichyl-phosphate-mannose-protein mannosyltransferase family
SYNPCC7002_A0291	2.02934	0.0006	1.41051	0.1003	1.06294	0.4207	1.25654	0.5-0.1	1.01301	0.484	1.03903	>0.5	1.30649	0.1685	0.825992	0.5-0.1	1.61064	<0.0001	1.61737	<0.0001	pyruvate	-	conserved hypothetical PEP-utilizing protein
SYNPCC7002_A0292	1.43273	<0.0001	1.33303	<0.0001	1.19945	0.0004	1.19631	0.5-0.1	1.14283	0.008	0.89412	0.5-0.1	1.36212	<0.0001	0.852017	0.5-0.1	1.37779	0.1587	1.20615	0.2912	ArginineProlineMetabolism	-	"aminotransferase, classes I and II"
SYNPCC7002_A0293	1.49227	0.063	1.38245	0.117	1.3136	0.166	0.680178	0.5-0.1	0.766879	0.2358	1.06488	>0.5	0.865257	0.3372	1.32718	0.5-0.1	0.855084	0.1446	1.24932	0.0336	thioredoxin	-	Thioredoxin family protein
SYNPCC7002_A0294	2.50863	<0.0001	1.34922	0.0017	1.37486	0.0008	1.50785	<0.001	0.89342	0.1867	1.73276	<0.001	0.902397	0.2061	2.12955	<0.001	0.680078	0.0188	0.900807	0.2611	-	-	VIPP1 protein
SYNPCC7002_A0295	0.784611	0.242	1.2234	0.2358	1.1978	0.2611	0.598995	0.05-0.02	0.517606	0.0582	1.20659	0.05-0.02	0.631647	0.1151	1.99409	<0.001	0.742997	0.0027	0.609721	<0.0001	-	-	two-component hybrid sensor and regulator
SYNPCC7002_A0296	1.32165	0.0322	1.21379	0.1093	1.15256	0.1894	1.01427	>0.5	1.12405	0.2389	1.52671	<0.001	1.19699	0.1292	1.33651	<0.001	1.21426	0.1736	1.04316	0.4247	PhenylalanineTyrosineTryptophanBiosynthesis	trpB	"tryptophan synthase, beta subunit"
SYNPCC7002_A0297	2.90565	<0.0001	1.5331	0.0039	1.68829	0.0003	2.61188	<0.001	1.35341	0.0392	2.4791	<0.001	0.71576	0.0778	5.30693	<0.001	1.34121	0.1292	1.32593	0.1401	-	-	conserved hypothetical protein
SYNPCC7002_A0298	2.41443	<0.0001	0.988426	0.4522	1.87466	<0.0001	2.591	<0.001	1.55221	<0.0001	2.90911	<0.001	0.814512	0.0274	4.12996	<0.001	0.931431	0.4207	1.19812	0.2843	-	-	conserved hypothetical protein
SYNPCC7002_A0299	1.28562	<0.0001	1.20559	<0.0001	1.55867	<0.0001	1.35457	0.5-0.1	0.851345	<0.0001	1.18622	0.5-0.1	1.1772	<0.0001	1.49123	0.05-0.02	1.27004	0.2483	1.04769	0.4522	-	-	conserved hypothetical protein
SYNPCC7002_A0300	1.21887	0.0465	1.09055	0.2451	0.898956	0.2206	1.73797	0.1-0.05	0.843143	0.1151	1.64728	<0.001	0.883188	0.1841	1.73197	0.01-0.001	0.76586	0.1469	0.756674	0.1379	-	-	conserved hypothetical protein
SYNPCC7002_A0301	0.47599	0.0057	1.06096	0.3859	1.17614	0.1977	1.22432	>0.5	0.808746	0.1788	0.922164	>0.5	1.41561	0.0222	1.29016	0.5-0.1	0.800364	0.2877	1.19154	0.2946	NicotinamideMetabolism/AlanineAspartateGlutamateMetabolism	nadB	L-aspartate oxidase
SYNPCC7002_A0302	3.81936	0.0015	1.294	0.3783	0.551724	0.3192	1.32635	>0.5	0.590147	0.3336	1.54133	0.5-0.1	1.03078	0.488	0.240114	0.5-0.1	0.176747	0.0005	0.330204	0.0036	FeUptake	-	"ferritin-like domain protein, DpsA family"
SYNPCC7002_A0303	1.3813	0.0051	1.36495	0.0069	1.33023	0.0129	0.663173	>0.5	0.584394	0.0026	0.496695	0.1-0.05	0.543648	0.001	1.6465	0.5-0.1	0	0.0001	1.11192	0.3372	-	-	conserved hypothetical protein
SYNPCC7002_A0304	1.08354	0.4286	1.01973	0.484	0.579712	0.1788	2.32111	0.1-0.05	0.221459	0.0446	0.444266	0.1-0.05	0.507687	0.1423	2.68928	0.01-0.001	0.0511852	0.0301	0.430316	0.1292	-	-	conserved hypothetical protein
SYNPCC7002_A0305	2.31787	<0.0001	1.20146	0.0505	1.76569	<0.0001	0.720485	0.5-0.1	1.17583	0.0764	1.0356	>0.5	0.895972	0.1977	0.436571	<0.001	1.15786	0.3483	0.870233	0.3745	-	-	conserved hypothetical protein
SYNPCC7002_A0306	1.05863	0.4286	1.03646	0.4562	0.554966	0.0918	0.884231	>0.5	1.14954	0.3264	1.08205	>0.5	1.29604	0.1867	0.298809	0.01-0.001	1.79093	0.0005	1.4031	0.0465	-	folK	2-amino-4-hydroxy-6- hydroxymethyldihydropteridine pyrophosphokinase
SYNPCC7002_A0307	1.65305	0.0136	0.603505	0.0901	0.926341	0.4013	0.884231	>0.5	1.5256	0.0375	0.942184	>0.5	1.58644	0.0239	0.523885	0.1-0.05	1.62904	0.0495	1.52171	0.0853	-	folB	dihydroneopterin aldolase
SYNPCC7002_A0308	1.15882	0.3085	1.39048	0.1112	1.39497	0.1093	0.795808	>0.5	1.01251	0.484	1.01546	>0.5	1.92207	0.002	0.813946	0.5-0.1	0.953783	0.4129	1.14152	0.2451	-	-	Short-chain dehydrogenase/reductase (SDR) superfamily
SYNPCC7002_A0309	1.0255	0.4364	1.02262	0.4404	0.925862	0.3156	0.709441	0.5-0.1	1.27659	0.0375	1.00107	>0.5	1.23196	0.0681	0.721322	0.01-0.001	1.09203	0.3974	0.980009	0.4761	BiotinMetabolism	bioB	biotin synthase
SYNPCC7002_A0310	0.813416	0.2119	1.22217	0.1685	0.727114	0.121	0.371377	0.02-0.01	0.688866	0.0901	0.900816	0.5-0.1	0.889788	0.3192	0.733173	0.1-0.05	0.955359	0.4207	1.32048	0.0721	-	bioY	BioY protein
SYNPCC7002_A0311	0.664091	0.0516	0.596576	0.025	1.25364	0.1093	0.346003	0.1-0.05	0.816231	0.1867	0.569904	0.01-0.001	1.32383	0.0582	0.775753	0.5-0.1	0.868374	0.3156	0.755219	0.1894	ProteinExport	lspA	signal peptidase II
SYNPCC7002_A0312	0.672921	0.0004	1.26609	0.0032	0.694875	0.0009	1.20313	0.5-0.1	0.427625	<0.0001	1.16944	0.01-0.001	0.565755	<0.0001	2.76997	<0.001	0.472738	0.1685	0.770003	0.3372	-	-	conserved hypothetical protein
SYNPCC7002_A0313	1.88466	0.0132	1.67866	0.0436	0.729235	0.2483	2.06321	0.5-0.1	1.07717	0.4247	1.10884	>0.5	1.13535	0.3669	0.640304	0.5-0.1	1.08699	0.3483	1.45959	0.0197	-	-	periplasmic binding protein of ABC transporter
SYNPCC7002_A0314	2.05889	<0.0001	1.40133	0.025	1.26136	0.102	0.558462	0.5-0.1	1.11589	0.2843	0.773138	0.1-0.05	1.55038	0.0037	0.806783	0.5-0.1	1.52502	0.1038	1.11066	0.3936	-	-	Oxidoreductase (NAD-binding Rossmann fold)
SYNPCC7002_A0315	1.54813	0.0005	1.45332	0.0032	1.25795	0.0606	1.35582	0.5-0.1	1.26439	0.0559	0.999169	>0.5	1.1751	0.1446	1.25926	0.5-0.1	1.1309	0.0885	1.17376	0.0367	-	-	conserved hypothetical protein
SYNPCC7002_A0316	1.32724	0.0735	1.38217	0.0455	1.21793	0.166	1.19799	>0.5	1.17667	0.2177	0.939046	>0.5	1.11936	0.2981	1.54303	0.05-0.02	1.58827	0.0344	1.78465	0.0075	-	coaD	pantetheine-phosphate adenylyltransferase
SYNPCC7002_A0317	0.893824	0.3632	1.11789	0.3483	0.849453	0.3121	0.795808	>0.5	1.54464	0.0375	0.778665	0.01-0.001	1.24316	0.2119	0.960456	>0.5	1.02789	0.4364	0.931507	0.352	PurineMetabolism	purC	phosphoribosylaminoimidazole-succinocarboxamide synthase
SYNPCC7002_A0318	1.13414	0.1423	1.35514	0.0023	0.932117	0.2946	1.01926	>0.5	0.932481	0.2946	1.0573	0.5-0.1	0.896465	0.2033	1.30512	<0.001	1.05276	0.0322	1.17914	<0.0001	-	-	"outer membrane protein, OMP85 family"
SYNPCC7002_A0319	1.16259	0.1469	1.53298	0.0003	0.622858	0.0073	1.37547	0.5-0.1	0.927089	0.3192	0.931486	0.5-0.1	0.88353	0.2266	0.983882	>0.5	0.595537	<0.0001	1.03185	0.3745	LipopolysaccharideBiosynthesis	lpxC	UDP-3-0-acyl N-acetylglucosamine deacetylase
SYNPCC7002_A0320	2.02107	<0.0001	1.04913	0.3264	0.692234	0.0023	1.25654	0.5-0.1	0.910243	0.2033	1.49318	<0.001	1.26776	0.0068	0.747738	0.01-0.001	1.07466	0.242	0.909926	0.1977	-	-	AhpC/TSA family
SYNPCC7002_A0321	1.57587	0.0132	0.767106	0.1841	0.883094	0.3264	1.17897	>0.5	0.599743	0.0618	1.3328	0.5-0.1	1.42072	0.0526	0.743579	0.5-0.1	2.20138	0.1093	1.02817	0.488	-	-	hypothetical protein
SYNPCC7002_A0322	0.580024	0.0526	0.671313	0.102	0.793583	0.2119	0.540069	<0.001	1.33986	0.0951	0.380689	<0.001	1.22961	0.1867	0.1699	<0.001	1.83905	<0.0001	1.2123	0.0113	PS2	psbU	Photosystem II 12 kDa extrinsic protein (PsbU)
SYNPCC7002_A0323	0.538624	0.0294	0.781478	0.1841	0.796977	0.2033	0.629453	0.5-0.1	0.76166	0.1635	0.849661	0.05-0.02	1.04733	0.4247	0.9836	>0.5	0.564164	0.0918	0.587938	0.1038	-	-	conserved hypothetical protein
SYNPCC7002_A0324	0.506376	0.121	0.798791	0.3156	0.810031	0.3264	1.60769	<0.001	1.40188	0.1711	0.817636	<0.001	1.39585	0.1736	0.465437	<0.001	1.17033	0.0002	1.33567	<0.0001	pentosePpathway	rpe	ribulose-phosphate 3-epimerase
SYNPCC7002_A0325	1.19073	0.3669	1.48186	0.1949	1.64085	0.1271	0.731777	0.5-0.1	0.622507	0.2514	1.5514	0.01-0.001	0.924957	0.4483	2.14044	<0.001	0.826324	0.1562	0.743813	0.0694	-	trkA	"potassium channel protein, TrkA family"
SYNPCC7002_A0326	1.90113	<0.0001	1.18926	<0.0001	0.721926	<0.0001	1.38048	0.1-0.05	0.970319	0.2578	1.24724	<0.001	0.808569	<0.0001	1.44681	<0.001	0.876106	0.0307	0.909677	0.0869	ArginineProlineMetabolism	argD	Acetylornithine aminotransferase
SYNPCC7002_A0327	2.44698	<0.0001	1.51486	0.0015	0.699591	0.0418	1.71029	0.01-0.001	1.05776	0.3707	1.86349	<0.001	1.19095	0.1357	2.32312	<0.001	0.746571	0.063	0.774869	0.0869	-	-	"conserved hypothetical protein, radical SAM superfamily"
SYNPCC7002_A0328	1.22125	0.0004	1.75181	<0.0001	1.28043	<0.0001	0.736859	>0.5	0.891331	0.0505	1.91948	<0.001	1.06321	0.1711	2.16103	0.01-0.001	1.31564	0.1949	0.992617	0.492	-	-	conserved hypothetical protein
SYNPCC7002_A0329	0.980213	0.4522	0.843631	0.1635	0.673723	0.0207	0.944179	>0.5	0.813123	0.121	1.53355	<0.001	0.901361	0.2676	2.00048	<0.001	0.560918	<0.0001	0.603695	<0.0001	glycolysis/pentosePpathway/calvinCycle	fbp	"fructose-1,6-bisphosphatase"
SYNPCC7002_A0330	2.21488	<0.0001	1.65964	<0.0001	1.23184	<0.0001	0.990339	>0.5	0.88971	0.0012	1.12969	0.05-0.02	1.33866	<0.0001	1.37051	<0.001	0.855255	0.1056	1.09892	0.1977	StarchSucroseMetabolism	malQ	4-alpha-glucanotransferase
SYNPCC7002_A0331	0.966626	0.484	0.909703	0.4522	0.543019	0.2776	0.378956	0.5-0.1	0.349687	0.2005	1.29085	0.5-0.1	0.670304	0.3336	0.882581	>0.5	0.363139	<0.0001	0.780191	0.0268	-	-	conserved hypothetical protein
SYNPCC7002_A0332	0.622037	0.0823	0.861847	0.305	0.89232	0.3446	0.772929	0.02-0.01	0.675721	0.117	0.720641	<0.001	0.762633	0.1922	0.75613	<0.001	0.584728	0.0618	0.670071	0.1112	-	-	conserved hypothetical protein; probable ATPase involved in chromosome partitioning
SYNPCC7002_A0333	0.679374	0.1788	1.03031	0.4641	1.29889	0.1949	0.690321	0.01-0.001	0.696997	0.1922	1.06852	0.5-0.1	0.659892	0.166	1.07406	0.5-0.1	0.500666	0.0516	0.771877	0.2296	-	-	conserved hypothetical protein
SYNPCC7002_A0334	0.396261	0.1056	0.863056	0.3897	0.766629	0.3156	1.48551	0.05-0.02	0.445153	0.1251	1.00656	>0.5	0.515621	0.1587	1.06717	>0.5	0.373536	0.0301	0.841852	0.3192	-	-	conserved hypothetical protein
SYNPCC7002_A0335	1.70808	<0.0001	2.10983	<0.0001	0.616848	0.0082	1.32635	>0.5	0.895453	0.2578	2.20463	<0.001	1.8007	<0.0001	1.22938	>0.5	1.14599	0.409	0.999116	>0.495	-	-	"conserved, probable membrane protein, rhomboid family"
SYNPCC7002_A0336	1.73365	0.0548	1.3913	0.1977	1.54377	0.119	0.36843	0.05-0.02	1.63818	0.0823	0.761599	0.01-0.001	1.74254	0.0526	0.507827	0.01-0.001	1.74971	0.0003	1.18182	0.2061	Phosphate/ABC-transporter	phnD	ABC-type phosphate/phosphonate transport system periplasmic component
SYNPCC7002_A0337	2.76977	<0.0001	1.42181	0.0505	0.833552	0.2578	1.92923	0.05-0.02	1.47636	0.0322	1.36391	<0.001	1.22107	0.1949	0.723822	0.5-0.1	1.13299	0.3015	1.14958	0.281	-	gloA	lactoylglutathione lyase
SYNPCC7002_A0338	2.37777	<0.0001	1.78107	<0.0001	1.22672	0.102	1.32635	>0.5	1.21842	0.1112	1.40882	0.02-0.01	1.14593	0.2061	2.19533	0.01-0.001	2.06248	0.0001	1.01146	0.484	-	-	periplasmic substrate binding protein
SYNPCC7002_A0339	1.07665	0.2578	0.736904	0.0129	0.353469	<0.0001	1.76846	0.5-0.1	0.558126	0.0001	1.16697	0.5-0.1	0.632864	0.0009	1.33629	0.5-0.1	0.805406	0.0244	0.985827	0.4443	PeptidoglycanBiosynthesis	pbpB	penicillin-binding protein 2
SYNPCC7002_A0340	0.935782	0.4207	1.30633	0.1685	1.22661	0.2389	0.541366	0.02-0.01	1.10548	0.3707	1.00361	>0.5	1.06399	0.4207	0.791585	0.1-0.05	1.03777	0.4207	1.11396	0.2743	NiCoStuff	-	HupE/UreJ family protein
SYNPCC7002_A0341	1.10615	0.3409	0.930796	0.3936	1.07471	0.3859	1.13687	0.1-0.05	0.897356	0.3446	1.00321	>0.5	0.72054	0.1401	0.871304	0.02-0.01	0.838707	0.1685	1.20773	0.1075	ribosome	fusA	translation elongation factor G
SYNPCC7002_A0342	2.15544	0.0005	2.05056	0.0014	2.03063	0.0017	0	0.05-0.02	1.5256	0.0681	1.05419	>0.5	1.10652	0.3821	0.823248	>0.5	0.759928	0.1251	2.27155	<0.0001	-	-	"rRNA methyltransferase, TrmH family, group 1"
SYNPCC7002_A0343	2.50812	<0.0001	4.33359	<0.0001	0.754812	0.0537	1.16055	>0.5	0.850631	0.1635	0.855185	0.5-0.1	1.37715	0.0068	1.09108	>0.5	0.68261	<0.0001	1.13036	0.0336	PyrimidineMetabolism	panC	pantothenate synthetase/cytidylate kinase
SYNPCC7002_A0344	1.33078	0.1922	2.1066	0.0018	0.909858	0.4052	0.748196	0.5-0.1	0.606036	0.1492	1.0528	>0.5	1.43835	0.123	1.48434	0.01-0.001	0.256114	<0.0001	0.541808	0.0003	-	rlpA	possible rare lipoprotein A
SYNPCC7002_A0345	1.61435	0.0001	1.72106	<0.0001	1.00203	0.496	0.482308	0.1-0.05	1.16925	0.1587	0.876443	0.5-0.1	0.978587	0.4483	1.08573	>0.5	1.1108	0.2946	1.08885	0.3336	PurineMetabolism	purM	phosphoribosylformylglycinamidine cyclo-ligase
SYNPCC7002_A0346	0.793753	0.0007	1.59458	<0.0001	1.19071	0.0016	0.589487	0.1-0.05	0.899633	0.0606	0.931794	0.5-0.1	1.0917	0.0778	1.1598	0.5-0.1	1.42437	0.1469	1.50534	0.1056	-	-	conserved hypothetical protein
SYNPCC7002_A0347	0.705673	<0.0001	1.2171	<0.0001	0.852905	0.0012	0.735084	0.5-0.1	0.835363	0.0003	1.23831	<0.001	1.07991	0.0495	0.853739	0.5-0.1	0.776414	0.1736	0.839774	0.2514	-	-	CBS domain protein
SYNPCC7002_A0348	0.487711	<0.0001	0.980272	0.3336	0.696133	<0.0001	0.830964	0.5-0.1	0.957361	0.1762	0.839424	0.01-0.001	1.07728	0.0455	0.901082	0.5-0.1	1.1626	<0.0001	0.818393	<0.0001	antenna	nblB'	"phycobiliprotein lyase related protein, HEAT-like repeat"
SYNPCC7002_A0349	3.5705	<0.0001	1.14779	0.2578	1.17841	0.2177	0.909808	0.5-0.1	1.55961	0.0069	0.720055	<0.001	1.33734	0.0694	0.620703	<0.001	1.25751	<0.0001	1.11563	0.0344	-	-	"ATP-dependent metalloprotease, FtsH family"
SYNPCC7002_A0350	1.8966	0.001	1.44166	0.0643	1.18545	0.2611	1.47372	0.5-0.1	1.22776	0.2177	0.81154	0.5-0.1	1.66107	0.0113	1.31618	0.5-0.1	0.739802	0.1401	0.747092	0.1469	-	-	"Permease, drug/metabolite (DMT) superfamily (DUF6)"
SYNPCC7002_A0351	0.84064	0.1635	1.37085	0.0113	1.05993	0.3557	1.04798	>0.5	0.845813	0.1711	0.570149	<0.001	0.910672	0.2912	0.386761	<0.001	1.21204	0.2709	1.72343	0.0197	-	gcvH	glycine cleavage system H protein
SYNPCC7002_A0352	1.81132	<0.0001	1.64377	<0.0001	1.23181	0.0694	1.82944	0.01-0.001	1.12612	0.2119	1.58026	<0.001	1.27964	0.0375	1.42952	0.01-0.001	1.0416	0.4052	1.07912	0.3228	-	-	Peptidase P (Xaa-Pro aminopeptidase)
SYNPCC7002_A0353	1.20104	0.0314	1.23372	0.015	0.904391	0.1867	1.05566	>0.5	0.980066	0.4286	0.75612	<0.001	1.00431	0.484	0.486411	<0.001	0.895351	0.1446	1.0957	0.166	pyruvate	'pdhA'	"pyruvate dehydrogenase E1 component, alpha chain"
SYNPCC7002_A0354	1.5427	<0.0001	1.25573	0.0049	1.05584	0.2877	1.07237	>0.5	0.956018	0.33	1.11209	0.1-0.05	1.01778	0.4286	1.35652	0.01-0.001	1.09287	0.4013	1.32081	0.1977	-	-	"Conserved hypothetical protein, DnaJ domain"
SYNPCC7002_A0355	0.833304	0.2946	1.06941	0.4129	0.75234	0.2119	0.241154	0.5-0.1	0.522556	0.063	0.863145	>0.5	0.734737	0.1977	1.16925	>0.5	0.242572	0.0001	0.415414	0.0023	-	-	Conserved hypothetical Membrane Protein
SYNPCC7002_A0356	1.61655	0.0301	1.71152	0.015	0.91218	0.3936	3.71377	0.02-0.01	1.28236	0.1949	0.607071	0.1-0.05	1.10774	0.3707	2.3642	0.02-0.01	1.61843	0.0764	0.587921	0.1685	-	-	probable phosphoribosyltransferase
SYNPCC7002_A0357	3.18374	<0.0001	1.54284	0.0516	1.54446	0.0516	1.62109	0.1-0.05	1.25212	0.2236	1.34908	0.01-0.001	1.36259	0.1379	2.0904	<0.001	0.835682	0.2981	1.0717	0.409	-	-	conserved hypothetical protein
SYNPCC7002_A0358	1.50019	0.0004	1.2991	0.0233	1.15378	0.1539	1.26868	0.5-0.1	0.632396	0.0071	1.98477	<0.001	0.714623	0.0287	1.87368	<0.001	0.532095	0.1131	0.93017	0.4286	-	-	"Type II restriction enzyme, methylase subunit; N6 adenine-specific DNA methyltransferase protein, N12 class"
SYNPCC7002_A0359	1.28731	0.2451	0.71933	0.2483	1.35594	0.1949	0.94739	>0.5	0.813986	0.3264	1.0847	>0.5	0.497609	0.1131	2.4448	0.05-0.02	0.640292	0.1611	1.59495	0.0516	-	-	conserved hypothetical protein
SYNPCC7002_A0360	2.38094	<0.0001	1.58022	0.0027	1.02668	0.4483	1.40924	0.5-0.1	1.24036	0.1251	1.38974	<0.001	1.03399	0.4364	1.72604	0.01-0.001	1.1358	0.2912	0.943085	0.409	-	-	AAA ATPase family protein; Magnesium chelatase-related protein (ChlI-related)
SYNPCC7002_A0361	1.57124	0.0022	1.82333	<0.0001	0.865575	0.2514	1.0316	>0.5	0.786242	0.1423	1.42355	0.01-0.001	1.12301	0.2709	1.30622	0.5-0.1	1.10732	0.2709	1.16102	0.1814	-	-	conserved hypothetical protein
SYNPCC7002_A0362	1.50606	<0.0001	1.48045	<0.0001	1.15328	0.0764	1.04798	>0.5	1.08783	0.2061	1.00023	>0.5	0.984224	0.4404	1.36281	0.02-0.01	1.16823	0.0096	1.15853	0.0136	-	-	"Cell envelope-related transcriptional attenuator, LytR domain"
SYNPCC7002_A0363	1.9442	<0.0001	1.83752	<0.0001	1.49371	<0.0001	1.65971	<0.001	1.34996	<0.0001	1.26072	<0.001	1.13791	0.0571	1.40132	<0.001	1.2137	0.0009	1.09856	0.0749	-	-	"ThiF/MoeZ/MoeB family, with rhodanese domain"
SYNPCC7002_A0364	0.859821	0.1635	0.752896	0.0427	0.590649	0.0021	1.01055	>0.5	1.03991	0.3897	1.16378	<0.001	0.876494	0.1949	1.3451	<0.001	0.774144	0.0668	0.775163	0.0681	sigma	sigC	Group II sigma-70 type sigma factor (RpoD family)
SYNPCC7002_A0365	0.99068	0.4761	1.13629	0.1867	0.950328	0.3707	0.624163	0.5-0.1	0.858482	0.1762	0.568357	<0.001	0.861631	0.1814	0.640304	0.1-0.05	1.01439	0.4247	0.68698	<0.0001	-	priA	primosomal protein N' (replication factor Y)
SYNPCC7002_A0366	1.15929	0.3409	1.5792	0.0668	1.23998	0.2676	0.884231	>0.5	0.778282	0.2843	1.52187	<0.001	1.41365	0.1423	1.05777	>0.5	0.990431	0.488	1.28684	0.1539	NicotinamideMetabolism	nadC	nicotinate-nucleotide pyrophosphorylase
SYNPCC7002_A0367	1.05513	0.3409	1.12697	0.1711	1.23991	0.0359	1.1646	0.5-0.1	0.780972	0.0505	1.36196	<0.001	1.0688	0.3015	1.23548	0.05-0.02	0.778079	0.0071	0.912845	0.1685	-	-	conserved hypothetical protein
SYNPCC7002_A0368	1.31773	0.0427	1.30472	0.0495	0.727041	0.0708	1.08519	>0.5	0.641328	0.0262	0.989479	>0.5	1.14222	0.2206	0.856623	0.5-0.1	1.0438	0.3897	0.602745	0.0059	LipopolysaccharideBiosynthesis	lpxB	Lipid A disaccharide synthetase
SYNPCC7002_A0369	1.99992	<0.0001	1.1502	0.1788	1.25389	0.0606	1.09645	>0.5	1.21604	0.0934	0.903998	0.5-0.1	1.28844	0.0392	0.803291	0.5-0.1	0.927618	0.2946	1.10421	0.2177	-	-	conserved hypothetical membrane protein
SYNPCC7002_A0370	0.999941	>0.495	0.919669	0.4247	0.902788	0.409	1.045	>0.5	0.656315	0.2033	1.32593	0.02-0.01	0.856109	0.3632	1.34751	0.5-0.1	1.02484	0.4801	0.957322	0.4641	-	-	conserved hypothetical protein
SYNPCC7002_A0371	1.65951	<0.0001	1.12727	0.0526	1.08965	0.1271	1.00619	>0.5	0.75645	0.0009	1.12241	0.1-0.05	1.10564	0.0885	0.968079	>0.5	0.827872	0.1949	0.970174	0.4404	-	-	sigma factor SibG regulation protein RsbU
SYNPCC7002_A0372	1.46506	0.0019	1.14181	0.1894	0.854255	0.1814	0.598995	0.5-0.1	0.631623	0.011	1.35395	0.01-0.001	1.08115	0.305	1.12053	>0.5	1.04215	0.4325	1.02059	0.4681	-	-	"glycosyl transferase, family 2"
SYNPCC7002_A0373	1.65676	<0.0001	1.50876	0.0003	1.34915	0.0089	1.15334	0.5-0.1	1.01286	0.4641	1.45355	<0.001	1.32605	0.0136	1.10333	0.5-0.1	1.10317	0.3085	0.782134	0.1469	PeptidoglycanBiosynthesis	mrcA	"penicillin-binding protein 1B (transglycosylase, transpeptidase domains)"
SYNPCC7002_A0374	0.825848	0.0154	0.606463	<0.0001	1.559	<0.0001	0.897046	0.5-0.1	1.32923	<0.0001	1.01656	>0.5	0.784447	0.0037	2.30854	<0.001	1.13478	0.1788	1.51391	0.0002	PET	petG	Cytochrome b6-f complex subunit 5
SYNPCC7002_A0375	3.73988	0.0008	1.03704	0.484	1.68826	0.2148	1.89478	0.5-0.1	1.28988	0.3707	1.70453	0.02-0.01	1.12648	0.4404	4.22601	<0.001	0.674146	0.3745	1.67928	0.2514	cytochrome	cytM	cytochrome cM
SYNPCC7002_A0376	4.72513	<0.0001	2.69378	0.0122	3.28156	0.0012	3.4485	0.01-0.001	1.60462	0.2119	3.05433	<0.001	2.14581	0.0643	3.4302	<0.001	0.480741	0.0559	1.61664	0.0294	-	-	conserved hypothetical protein
SYNPCC7002_A0377	4.99665	<0.0001	1.24475	0.352	1.06145	0.4641	5.30539	0.05-0.02	0.973179	0.484	2.43288	0.01-0.001	2.23098	0.0287	3.62839	<0.001	0.782167	0.3974	2.73988	0.0197	-	-	"oxidoreductase, short chain dehydrogenase/reductase family"
SYNPCC7002_A0378	1.77535	0.0116	0.38557	0.0359	0.986374	0.484	0.663173	>0.5	0.527534	0.0838	0.725332	0.5-0.1	0.460707	0.0571	2.40114	0.5-0.1	0.103436	0.0057	0.096621	0.0054	-	-	conserved hypothetical protein
SYNPCC7002_A0379	1.50168	0.1075	1.70208	0.0409	0.791693	0.3015	1.79057	0.02-0.01	0.505073	0.1093	1.19332	0.5-0.1	0.952174	0.4522	1.93956	<0.001	0.834608	0.2266	0.920383	0.3594	-	-	"signal transduction protein, CAP effector domain"
SYNPCC7002_A0380	1.08208	0.3228	1.35781	0.0233	1.23023	0.1003	0.780204	>0.5	1.07263	0.3446	0.916012	>0.5	1.55481	0.001	1.16925	>0.5	0.945361	0.4443	0.495384	0.102	FolateBiosynthesis	-	"aminotransferase, class IV superfamily"
SYNPCC7002_A0381	4.07623	<0.0001	1.13249	0.2843	1.12233	0.2981	1.23381	0.5-0.1	1.42782	0.0329	0.822583	0.05-0.02	2.1212	<0.0001	0.41951	<0.001	1.40154	0.0559	1.61468	0.0075	-	-	conserved hypothetical protein
SYNPCC7002_A0382	1.57648	0.0064	0.702776	0.0985	0.749108	0.1379	1.59162	0.05-0.02	0.885985	0.3121	1.28245	<0.001	1.16162	0.242	1.45804	0.01-0.001	0.65053	<0.0001	0.856262	0.0001	PurineMetabolism/PyrimidineMetabolism	nrdB	"ribonucleoside-diphosphate reductase, beta subunit"
SYNPCC7002_A0383	1.00539	0.4801	1.27997	0.0066	0.922939	0.2483	0.928005	>0.5	1.04121	0.3557	0.903342	0.01-0.001	1.01865	0.4325	0.743146	<0.001	0.793983	0.0869	1.09356	0.2676	transcription	-	"anti-anti-sigma factor, STAS domain"
SYNPCC7002_A0384	0.598749	0.2389	0.845234	0.3936	1.35144	0.2676	0.385846	0.01-0.001	0.89737	0.4286	0.886939	0.5-0.1	1.11324	0.4207	1.06937	>0.5	1.18524	0.1401	1.60111	0.0002	RNAse	-	Ribonuclease III protein
SYNPCC7002_A0385	5.28245	<0.0001	2.18957	<0.0001	3.80897	<0.0001	1.02541	>0.5	1.70697	<0.0001	0.967456	>0.5	1.58471	<0.0001	1.23228	0.5-0.1	1.0906	0.3936	1.16663	0.3085	-	-	"rRNA methyltransferase, TrmH family, group 3"
SYNPCC7002_A0386	3.08755	<0.0001	0.623948	0.1841	1.37643	0.1841	0.668746	0.05-0.02	0.899635	0.4052	1.07232	0.5-0.1	0.950831	0.4522	1.24423	0.1-0.05	0.803428	0.0485	0.699568	0.0057	-	-	conserved hypothetical protein
SYNPCC7002_A0387	1.5751	0.0446	1.26274	0.2177	1.40451	0.117	0.663173	0.5-0.1	1.42184	0.1056	0.69454	<0.001	1.60722	0.0367	0.392023	<0.001	1.16956	0.1814	1.88076	<0.0001	AminoAcyl-tRNA	glyQ	"glycyl-tRNA synthetase, alpha subunit"
SYNPCC7002_A0388	2.08183	0.0384	2.02603	0.0465	1.48087	0.2148	0.61216	0.5-0.1	1.27068	0.33	1.13892	0.5-0.1	1.0109	0.492	0.758255	0.5-0.1	2.08674	<0.0001	1.46194	<0.0001	-	-	"fructoseamine 3-kinase family, phosophotransferase"
SYNPCC7002_A0389	1.48104	0.0003	2.36583	<0.0001	1.12601	0.1814	0.663173	>0.5	0.924833	0.2946	1.26933	0.5-0.1	1.57779	<0.0001	0.640304	0.5-0.1	0.744695	0.0537	0.844694	0.1635	-	-	conserved hypothetical protein
SYNPCC7002_A0390	1.06986	0.4129	1.28654	0.1788	0.858593	0.3264	0.884231	>0.5	0.92932	0.409	1.10506	>0.5	1.57068	0.0336	1.22611	0.5-0.1	0.833516	0.2946	1.44981	0.0721	-	-	"Glycoprotease family, putative"
SYNPCC7002_A0391	1.15717	0.2177	1.14081	0.242	1.0658	0.3707	0.93008	0.5-0.1	1.2872	0.0764	1.12777	<0.001	1.56224	0.0026	0.690682	<0.001	1.21603	0.1711	0.875309	0.2912	ribosome	rpsN	"30S ribosomal protein S14, RpsN"
SYNPCC7002_A0392	2.2074	0.0013	1.1772	0.33	1.77149	0.0268	1.19371	>0.5	0.676737	0.209	1.62474	0.01-0.001	1.19975	0.3085	2.18587	0.01-0.001	1.01816	0.4761	1.97531	0.0003	-	-	conserved hypothetical protein
SYNPCC7002_A0393	1.30726	0.0001	1.84541	<0.0001	0.907882	0.1271	1.02027	>0.5	0.902811	0.1151	1.17331	0.05-0.02	1.09599	0.117	0.91472	>0.5	0.815941	0.2643	1.03579	0.4522	ABC-transporter	ddpA	"ABC-type didpeptide transport, periplasmic binding protein"
SYNPCC7002_A0394	3.07967	<0.0001	2.23044	<0.0001	2.56285	<0.0001	0.250254	0.01-0.001	0.916241	0.3557	1.11578	0.5-0.1	1.28737	0.102	0.808805	0.5-0.1	0.819045	0.2843	1.45612	0.0764	-	-	"conserved hypothetical protein, TIGR00268"
SYNPCC7002_A0395	2.59909	<0.0001	1.2106	0.0099	1.17924	0.0239	0.669872	0.1-0.05	0.573347	<0.0001	0.406992	<0.001	1.16277	0.0359	0.211392	<0.001	0.859603	0.1335	1.07287	0.2843	nitrogenMetabolism/ABC-transporter	-	"ABC transporter, Branched-chain amino acid transport, ATP-binding protein"
SYNPCC7002_A0396	3.09752	<0.0001	1.42527	0.0119	1.09739	0.3015	0.855708	>0.5	0.773527	0.1151	0.408316	<0.001	1.24006	0.102	0.153673	<0.001	1.45925	0.0228	1.3197	0.0823	nitrogenMetabolism/ABC-transporter	-	"ABC transporter, Branched-chain amino acid transport, permease protein"
SYNPCC7002_A0397	2.25118	<0.0001	1.36621	0.0427	0.96241	0.4286	0.558462	0.05-0.02	0.640494	0.0455	0.368144	<0.001	1.42543	0.0228	0.0637647	<0.001	0.993201	0.492	0.776542	0.2643	nitrogenMetabolism/ABC-transporter	-	"ABC transporter, branched-chain amino acid transport system, permease component"
SYNPCC7002_A0398	1.92038	<0.0001	1.05238	0.3897	0.915472	0.3228	0.519711	<0.001	0.960386	0.4168	0.322993	<0.001	1.07596	0.3409	0.144886	<0.001	1.01249	0.4801	0.953911	0.4325	nitrogenMetabolism/ABC-transporter	livK	"ABC transporter, branched-chain amino acid transport, periplasmic binding protein"
SYNPCC7002_A0399	1.62648	<0.0001	0.96286	0.3264	0.852651	0.0384	0.785983	>0.5	0.926508	0.1894	1.24289	0.05-0.02	1.062	0.2296	1.20057	0.5-0.1	0.869392	0.2389	1.13696	0.2266	-	-	ADP-ribosylglycohydrolase
SYNPCC7002_A0400	1.371	0.1446	1.63299	0.0344	0.850984	0.3336	1.92923	0.5-0.1	1.1585	0.3264	0.841903	0.5-0.1	0.975607	0.4721	0.498014	0.1-0.05	2.24294	<0.0001	1.28038	0.1635	-	-	conserved hypothetical protein
SYNPCC7002_A0401	1.56714	0.0197	1.59776	0.015	1.46728	0.0446	1.04213	>0.5	1.03297	0.4522	0.954458	>0.5	1.29722	0.1401	0.579898	0.1-0.05	0.941617	0.3897	0.744258	0.1131	FolateBiosynthesis	folC	Folylpolyglutamate synthase
SYNPCC7002_A0402	2.37693	0.0008	1.68528	0.0571	2.22333	0.0025	1.15334	0.5-0.1	1.01035	0.492	1.904	<0.001	1.28226	0.2578	2.46201	<0.001	0.453592	0.0089	0.988649	0.4801	-	-	Conserved hypothetical protein
SYNPCC7002_A0403	1.04436	0.4681	0.878302	0.4129	1.00308	0.496	1.16719	>0.5	0.490484	0.1814	2.12613	<0.001	1.12442	0.4129	1.60076	0.02-0.01	0.66318	0.1056	0.808481	0.2389	-	-	"glycosyl transferase, group 1"
SYNPCC7002_A0404	1.27172	0.3446	0.96025	0.4761	1.04136	0.4761	0.816213	>0.5	0.497778	0.2266	1.64389	<0.001	0.885475	0.4325	2.16441	<0.001	0.423141	0.119	0.619441	0.2177	-	-	"glycosyltransferase, predicted"
SYNPCC7002_A0405	1.20962	0.2981	0.940908	0.4404	1.02523	0.4761	1.49935	0.5-0.1	0.85823	0.3594	1.16859	0.5-0.1	0.957707	0.4562	2.46378	<0.001	0.799868	0.281	0.980659	0.4761	-	-	conserved hypothetical protein
SYNPCC7002_A0406	1.9701	0.0146	1.92225	0.0192	1.51712	0.123	1.73797	0.1-0.05	0.887328	0.4013	1.65814	<0.001	1.00181	>0.495	1.78036	0.01-0.001	1.5487	0.0336	1.52085	0.0409	transcription	-	"transcriptional regulator, AbrB family"
SYNPCC7002_A0407	1.88093	<0.0001	1.62265	0.001	1.13212	0.2546	2.35795	0.01-0.001	0.768864	0.1251	1.40684	0.01-0.001	0.998804	0.496	1.58193	0.05-0.02	1.33434	0.0823	1.04352	0.4286	-	-	"Predicted nucleic-acid-binding protein, contains PIN domain"
SYNPCC7002_A0408	1.54106	0.1587	0.307402	0.102	1.14936	0.3936	1.815	0.1-0.05	0.665541	0.2676	3.57881	<0.001	1.24319	0.3264	2.66308	<0.001	0.738963	0.0475	0.840336	0.1539	-	-	"glycosyl transferase, group 1 family"
SYNPCC7002_A0409	2.08877	<0.0001	1.18361	0.1949	1.80614	0.0001	1.24833	0.5-0.1	1.25007	0.121	2.67878	<0.001	1.24058	0.1314	1.88249	0.01-0.001	1.53559	0.0002	1.46049	0.001	-	-	"conserved hypothetical protein, PIN domain"
SYNPCC7002_A0410	1.28262	0.2709	0.81347	0.3446	1.30904	0.2514	1.08828	>0.5	0.918084	0.4286	2.86486	<0.001	0.752511	0.2946	2.16103	<0.001	0.863367	0.3192	0.852134	0.305	-	-	conserved hypothetical protein
SYNPCC7002_A0411	0.548099	0.2177	0.697742	0.3015	1.0162	0.488	17.2079	<0.001	0.156632	0.0735	1.79457	<0.001	0.272401	0.1056	2.32838	<0.001	0.402902	0.0516	0.40482	0.0526	-	-	hypothetical protein
SYNPCC7002_A0412	0.921808	0.4286	1.46664	0.1446	1.76565	0.0401	1.69938	<0.001	0.628132	0.1977	1.48515	<0.001	0.713007	0.2578	1.57376	<0.001	0.492014	0.1112	0.576115	0.1539	-	-	conserved hypothetical protein
SYNPCC7002_A0413	0.58055	0.1762	1.04187	0.4641	1.31594	0.242	1.01162	>0.5	0.362972	0.0778	1.47493	<0.001	0.479207	0.123	1.82695	<0.001	0.379661	0.0026	0.860715	0.2643	-	-	conserved hypothetical protein
SYNPCC7002_A0414	0.76147	0.1814	1.31046	0.117	1.37497	0.0764	1.31144	0.5-0.1	0.516998	0.0322	2.81108	<0.001	0.671072	0.1038	2.54056	<0.001	0.718304	0.2514	1.00647	0.492	-	-	"conserved hypothetical protein, DUF820"
SYNPCC7002_A0415	0.455966	0.1379	0.953363	0.4641	1.19616	0.3483	1.03352	>0.5	0.344196	0.0951	1.32186	0.02-0.01	0.377297	0.1056	3.13995	<0.001	0.549671	0.123	0.597948	0.1515	-	-	Glycosyl transferase family 11
SYNPCC7002_A0416	0.763204	0.1762	1.52764	0.0192	1.83062	0.0006	1.72872	0.01-0.001	0.499741	0.025	1.96387	<0.001	0.557209	0.0409	2.68265	<0.001	0.509357	0.1711	1.28831	0.2877	-	-	conserved hypothetical protein
SYNPCC7002_A0417	0.434239	0.1788	1.21465	0.3632	1.35039	0.2843	0.912755	>0.5	0.31285	0.1335	1.76446	<0.001	0.562908	0.2389	2.19863	<0.001	0.47544	0.1093	0.57421	0.1587	-	-	putative methyltransferase
SYNPCC7002_A0418	0.956898	0.3783	1.49476	0.0002	1.10469	0.2236	0.884231	>0.5	0.908944	0.2546	1.36604	0.01-0.001	0.820259	0.0968	1.73502	0.01-0.001	1.53209	0.0853	1.36134	0.1762	ABC-transporter	-	"ABC transporter, ATP-binding protein"
SYNPCC7002_A0419	1.16188	0.2389	1.55818	0.0073	0.804229	0.1949	1.38401	0.5-0.1	0.651858	0.0643	1.30054	0.05-0.02	1.14323	0.2643	1.70138	0.01-0.001	0.469675	0.1112	0.598269	0.1762	-	-	"conserved hypothetical protein, DUF29"
SYNPCC7002_A0420	1.30988	0.0409	1.64527	0.0001	1.65752	0.0001	1.19222	0.5-0.1	0.697228	0.0446	1.65272	<0.001	0.774177	0.102	3.94974	<0.001	0.673536	0.1492	1.09548	0.3821	-	-	conserved hypothetical protein
SYNPCC7002_A0421	1.1455	0.3372	1.11951	0.3669	1.67064	0.0274	0.505275	0.5-0.1	1.06976	0.4207	1.09624	>0.5	1.4863	0.0823	0.768365	0.5-0.1	0.885014	0.0606	0.651343	<0.0001	ABC-transporter	-	ABC-type transport protein
SYNPCC7002_A0422	0.812002	0.0287	1.36441	0.0001	0.831585	0.0436	0.767885	0.5-0.1	0.832651	0.0455	0.680545	<0.001	1.0579	0.2776	0.40831	<0.001	0.979402	0.4168	1.19551	0.0207	AlanineAspartateGlutamateMetabolism/AminoAcyl-tRNA	aspS	aspartyl-tRNA synthetase
SYNPCC7002_A0423	2.24858	0.0384	1.67782	0.1685	0.928051	0.4602	2.65269	0.05-0.02	1.52448	0.2266	0.605146	0.01-0.001	0.975297	0.484	1.92091	0.05-0.02	1.14418	0.3669	0.870871	0.3783	-	hetR	heterocyst differentiation protein
SYNPCC7002_A0424	2.63472	<0.0001	2.26498	<0.0001	1.52483	0.0485	0.742754	0.5-0.1	0.792209	0.2546	1.73226	<0.001	1.1965	0.2676	2.56122	<0.001	1.30467	0.1314	1.10264	0.352	-	-	oxidoreductase aldo/keto reductase family
SYNPCC7002_A0425	3.28071	<0.0001	2.19296	0.0001	1.33386	0.1539	2.10655	0.01-0.001	1.39678	0.1112	1.86859	<0.001	1.66746	0.0202	2.04757	<0.001	1.16107	0.0985	1.7156	<0.0001	-	-	"conserved hypothetical protein, TPR domain"
SYNPCC7002_A0426	1.89525	<0.0001	1.33773	0.0054	1.233	0.0392	0.812049	0.5-0.1	0.757487	0.0336	1.98454	<0.001	1.22232	0.0465	1.20057	0.5-0.1	0.878107	0.1335	1.02113	0.4247	DNA-stuff	recA	recA protein (recombinase A)
SYNPCC7002_A0427	1.56064	<0.0001	1.45477	<0.0001	1.74595	<0.0001	1.48923	0.02-0.01	0.940792	0.2389	2.45972	<0.001	0.865555	0.0537	2.39717	<0.001	0.781263	0.0427	0.975205	0.4207	RiboflavinBiosynthesis	ribAB	"GTP cyclohydrolase II / 3,4-dihydroxy-2-butanone 4-phosphate synthase"
SYNPCC7002_A0428	1.01875	0.4129	0.994878	0.4761	1.15916	0.0294	0.461338	0.05-0.02	0.920293	0.1711	0.918805	0.5-0.1	1.16521	0.0244	1.12538	0.5-0.1	0.967406	0.3974	0.733165	0.0174	-	-	Signal transduction histidine kinase
SYNPCC7002_A0429	2.8114	0.0001	0.947092	0.4562	1.15375	0.3783	2.12215	0.5-0.1	1.78063	0.0594	0.716355	0.05-0.02	1.61665	0.1093	0.896426	>0.5	2.68134	0.0052	0.626169	0.2843	-	-	conserved hypothetical protein
SYNPCC7002_A0430	0.535984	0.0084	0.940646	0.3783	0.856708	0.2296	0.905356	0.5-0.1	0.801099	0.1515	0.965626	0.5-0.1	1.13624	0.242	0.618755	<0.001	1.06262	0.0239	1.01889	0.2743	-	speH	S-adenosylmethionine decarboxylase proenzyme
SYNPCC7002_A0431	1.10733	0.3015	1.65917	0.0007	1.46161	0.0125	1.19902	0.5-0.1	0.946083	0.3974	1.4671	<0.001	1.0404	0.4207	1.56799	<0.001	0.938627	0.0068	1.33941	<0.0001	clpProtease	clpB	endopeptidase Clp ATP-binding chain B
SYNPCC7002_A0432	0.385452	0.0853	1.04314	0.4602	0.909897	0.4207	1.21747	0.1-0.05	0.459136	0.1131	1.40989	<0.001	0.551848	0.1587	1.13157	0.5-0.1	0.534933	0.1003	0.709616	0.2119	-	-	"Chromosome partitioning protein, ParA ATPase family"
SYNPCC7002_A0433	0.391793	0.1271	1.44265	0.2033	0.890501	0.4168	1.16424	0.5-0.1	0.41805	0.1379	1.2349	<0.001	0.494491	0.1711	1.68753	<0.001	0.463422	0.1492	0.696529	0.2776	-	-	"Chromosome partitioning protein, ParB family"
SYNPCC7002_A0434	2.16364	<0.0001	1.6409	0.0002	1.61054	0.0004	1.2151	0.5-0.1	0.9066	0.305	2.73651	<0.001	1.10651	0.2776	2.10626	<0.001	0.874094	0.1562	1.00088	0.496	-	prlC	Peptidase family M3
SYNPCC7002_A0435	1.78275	0.0359	1.66754	0.063	1.30857	0.2389	0.477485	0.05-0.02	1.48368	0.1335	1.54988	<0.001	1.23461	0.2946	2.64363	<0.001	0.884164	0.2119	1.04425	0.3821	GlutathionMetabolism	ape2	aminopeptidase
SYNPCC7002_A0436	1.22559	0.3156	1.09218	0.4207	1.23041	0.3121	1.21582	0.5-0.1	1.10458	0.4129	1.55291	<0.001	1.22121	0.3192	2.73699	<0.001	0.715166	0.0001	1.35105	<0.0001	-	-	NADH-Dependent dehydrogenase family
SYNPCC7002_A0437	0.962855	0.4522	1.17175	0.2946	1.04916	0.4404	2.19795	0.01-0.001	1.2459	0.2206	1.41866	<0.001	1.5261	0.0495	2.07952	<0.001	0.785889	0.2005	0.991829	0.488	-	-	conserved hypothetical protein
SYNPCC7002_A0438	0.823398	0.0047	0.993088	0.4602	0.909399	0.0918	1.26319	0.5-0.1	1.04111	0.2709	1.40648	<0.001	1.47652	<0.0001	1.60515	<0.001	0.903064	0.1762	0.97124	0.3936	-	-	CBS domain-containing protein; probable hemolysin-related protein
SYNPCC7002_A0441	0.555471	0.0071	0.816812	0.1562	0.668669	0.0344	1.49214	0.5-0.1	0.197967	<0.0001	1.71974	0.05-0.02	0.68319	0.0409	1.26231	0.5-0.1	0.293861	0.0009	0.509785	0.015	-	-	conserved hypothetical protein
SYNPCC7002_A0442	1.29065	0.1075	1.17305	0.2296	0.989666	0.484	1.4547	0.5-0.1	0.892727	0.3228	2.10862	<0.001	1.10342	0.33	1.79112	<0.001	0.664292	0.0301	0.636234	0.0207	-	-	two-component sensor histidine kinase
SYNPCC7002_A0443	0.599889	0.0047	0.80679	0.1038	1.29912	0.0262	0.567901	<0.001	1.52156	0.0003	0.831759	<0.001	1.15715	0.1539	0.9562	>0.5	1.24418	0.1357	1.26649	0.1151	ribosome	rpsF	ribosomal protein S6
SYNPCC7002_A0444	2.28267	0.0002	1.58215	0.0526	1.89379	0.0064	0.416109	0.02-0.01	1.74197	0.0192	0.83106	0.05-0.02	0.901876	0.3936	1.07128	>0.5	1.62752	<0.0001	1.20438	0.0384	-	-	"2-hydroxyhepta-2,4-diene-1,7-dioate isomerase"
SYNPCC7002_A0445	1.78534	<0.0001	1.30216	0.0446	1.03876	0.4129	0.777514	0.5-0.1	1.25615	0.0749	0.824097	0.01-0.001	1.11256	0.2643	0.505503	<0.001	1.10434	0.2676	0.978681	0.4483	-	-	extracellular solute-binding protein
SYNPCC7002_A0446	2.12044	<0.0001	2.28723	<0.0001	1.35482	0.0091	1.53779	0.05-0.02	1.17014	0.1292	1.74126	<0.001	1.21057	0.0808	2.54666	<0.001	0.866731	0.3228	0.91523	0.3859	-	-	serine/threonine kinase
SYNPCC7002_A0447	0.936823	0.3707	1.08147	0.3336	1.12247	0.2611	0.747238	0.5-0.1	0.983218	0.4641	0.994881	>0.5	0.959932	0.4168	0.768365	0.5-0.1	1.36672	0.1131	0.86688	0.33	PhenylalanineTyrosineTryptophanBiosynthesis/AminoAcyl-tRNA	pheT	"phenylalanyl-tRNA synthetase, beta subunit"
SYNPCC7002_A0448	2.38486	<0.0001	1.28318	0.1635	1.27071	0.1736	0.663173	0.5-0.1	1.25673	0.1867	0.626494	<0.001	1.10459	0.3594	0.544736	0.02-0.01	1.55793	<0.0001	1.42259	<0.0001	-	-	malic enzyme
SYNPCC7002_A0449	2.54424	<0.0001	1.33782	0.0132	1.04831	0.3745	1.56041	0.5-0.1	0.541815	0.0013	2.16338	<0.001	0.676851	0.017	3.02441	<0.001	0.726933	0.0066	0.804786	0.0384	-	-	Protein of unknown function (DUF820) family
SYNPCC7002_A0450	0.931084	<0.0001	1.45882	<0.0001	0.979184	<0.0001	1.17619	0.5-0.1	0.654964	<0.0001	2.33075	<0.001	0.897438	<0.0001	2.82596	<0.001	0.785807	0.0968	1.09646	0.281	-	glmM	phosphoglucosamine mutase
SYNPCC7002_A0451	1.1739	0.2061	1.20776	0.1635	1.11373	0.2981	0.684566	0.5-0.1	1.01013	0.4801	1.36591	0.01-0.001	0.80546	0.1814	1.84087	0.01-0.001	0.59836	0.0104	1.05212	0.3821	DNA_repair	recN	DNA repair protein RecN
SYNPCC7002_A0452	0.991044	0.492	0.673604	0.2296	0.729059	0.2676	2.17039	0.02-0.01	0.638045	0.2061	2.79051	<0.001	0.975132	0.4761	2.40876	<0.001	0.826201	0.3483	1.00089	>0.495	-	-	Aldose 1-epimerase
SYNPCC7002_A0453	2.32643	<0.0001	1.41888	0.0838	1.74013	0.0073	1.09838	>0.5	1.24434	0.2119	1.23966	<0.001	1.02866	0.4641	1.26875	0.1-0.05	1.38498	<0.0001	1.60886	<0.0001	-	-	protein phosphatase 2C
SYNPCC7002_A0454	2.56399	<0.0001	1.07434	0.3974	0.752539	0.1894	2.13369	<0.001	0.632459	0.0968	2.17743	<0.001	1.27606	0.1635	2.30049	<0.001	0.813812	0.1469	1.08708	0.3121	-	-	ABC1 family domain protein
SYNPCC7002_A0455	7.82218	<0.0001	1.58942	0.0582	3.8521	<0.0001	1.47372	0.5-0.1	2.09289	0.0018	1.666	0.01-0.001	1.99911	0.0038	3.07346	<0.001	0.895064	0.281	1.92944	<0.0001	-	-	conserved hypothetical protein
SYNPCC7002_A0456	4.08445	<0.0001	2.46633	<0.0001	1.85446	0.0006	1.89043	<0.001	1.46246	0.0401	1.66511	<0.001	1.82193	0.0009	1.74247	<0.001	1.39352	0.0537	1.97152	<0.0001	ValineLeucineIsoleucineMetabolism	leuD	"3-isopropylmalate dehydratase, small subunit"
SYNPCC7002_A0457	3.62359	<0.0001	3.27904	<0.0001	1.62178	<0.0001	0.731777	0.5-0.1	0.803272	0.0244	2.02553	<0.001	1.46273	<0.0001	1.6808	0.01-0.001	1.34693	0.1003	1.31173	0.1251	FolateBiosynthesis	-	6-pyruvoyl tetrahydropterin synthase
SYNPCC7002_A0458	2.8096	<0.0001	1.87043	0.0013	0.922407	0.3936	1.16055	>0.5	0.546179	0.0582	2.37488	<0.001	1.15785	0.2912	1.65288	0.05-0.02	0.85211	0.3121	0.897581	0.3669	-	-	FGGY family carbohydrate kinase
SYNPCC7002_A0459	2.20375	<0.0001	2.4173	<0.0001	1.39812	0.0495	2.14256	<0.001	1.38867	0.0537	1.65989	<0.001	1.14279	0.2776	1.8998	<0.001	0.865043	0.0655	1.05816	0.2578	SerThrProtkinase	pknD	serine/threonine protein kinase C
SYNPCC7002_A0460	1.248	0.015	1.67141	<0.0001	1.15563	0.0869	1.19371	>0.5	1.43919	0.0001	1.14473	0.5-0.1	1.56531	<0.0001	1.52348	0.05-0.02	1.28623	0.0287	1.16508	0.1357	-	-	putative sodium/sugar (melibiose) symporter
SYNPCC7002_A0461	2.03338	<0.0001	1.64254	<0.0001	0.979105	0.4247	1.87899	0.05-0.02	1.23431	0.0154	1.59628	<0.001	0.857458	0.0951	2.43316	<0.001	1.49212	0.0078	1.35852	0.0392	-	-	conserved hypothetical protein
SYNPCC7002_A0462	0.916119	0.3936	1.21864	0.2389	1.01798	0.4761	1.65793	0.5-0.1	0.884712	0.352	1.35302	0.05-0.02	1.18867	0.2676	1.87289	0.01-0.001	0.811241	0.2912	0.628413	0.1401	-	-	conserved hypothetical protein
SYNPCC7002_A0463	3.82109	<0.0001	1.36604	<0.0001	2.06094	<0.0001	1.61468	0.5-0.1	1.05431	0.1922	1.21988	0.5-0.1	1.88336	<0.0001	1.6221	0.05-0.02	0.679334	0.0708	0.534379	0.0162	-	-	conserved hypothetical protein
SYNPCC7002_A0464	1.44036	0.0359	1.21285	0.1922	1.68826	0.0024	0.286778	0.02-0.01	0.697232	0.1075	1.26933	0.1-0.05	1.02296	0.4641	1.24059	0.5-0.1	0.924421	0.2483	1.02542	0.409	-	-	conserved hypothetical protein
SYNPCC7002_A0465	1.63578	0.0052	0.9814	0.4721	0.738425	0.1469	1.06108	>0.5	0.964746	0.4443	1.16541	0.5-0.1	1.51754	0.0188	1.02594	>0.5	0.515288	0.0192	1.02284	0.4602	-	-	Uncharacterised protein family (UPF0187) superfamily
SYNPCC7002_A0466	1.54934	0.1611	1.03797	0.4721	1.25655	0.3228	1.20122	0.5-0.1	0.547044	0.2061	0.891054	0.5-0.1	0.764076	0.3336	2.14363	<0.001	0.777645	0.1539	1.21652	0.1611	-	-	Small-conductance mechanosensitive ion channel
SYNPCC7002_A0467	3.67615	<0.0001	2.06249	<0.0001	1.87224	<0.0001	0.723462	>0.5	1.32642	0.0721	0.721777	0.5-0.1	1.74894	0.0004	0.349257	0.05-0.02	1.57058	0.1251	2.17131	0.0091	-	-	"Transglutaminase-like enzyme, putative cysteine protease superfamily"
SYNPCC7002_A0468	4.16018	<0.0001	1.16703	0.1423	0.866765	0.1977	1.47372	0.5-0.1	1.48635	0.0009	0.490138	<0.001	1.43943	0.0025	0.180086	0.01-0.001	1.21137	0.1814	1.22331	0.166	-	-	Bacterial domain of unknown function (DUF403) superfamily
SYNPCC7002_A0469	2.59776	<0.0001	1.16683	0.1894	1.39774	0.0183	0.539531	0.05-0.02	0.850713	0.2177	0.324085	<0.001	0.852016	0.2177	0.274416	<0.001	1.23438	0.1379	1.94737	<0.0001	-	-	conserved hypothetical protein
SYNPCC7002_A0470	6.77206	<0.0001	1.70712	0.0212	3.49377	<0.0001	0.94739	>0.5	1.29654	0.1977	1.36266	0.1-0.05	1.92324	0.004	1.16419	>0.5	1.49218	0.2236	0.987323	0.492	CO2-conc-fix	'sbtA'	sodium-dependent bicarbonate transporter
SYNPCC7002_A0471	No_transcription_detected_at_all	-	No_transcription_detected_at_all	-	No_transcription_detected_at_all	-	No_transcription_detected_at_all	-	No_transcription_detected_at_all	-	No_transcription_detected_at_all	-	No_transcription_detected_at_all	-	No_transcription_detected_at_all	-	2.07322	0.2676	0.968312	0.492	-	-	hypothetical protein
SYNPCC7002_A0472	2.10671	<0.0001	0.867408	0.2206	1.26801	0.0606	0.663173	>0.5	1.06568	0.352	2.13478	<0.001	1.92482	<0.0001	1.99479	0.02-0.01	2.75797	<0.0001	1.43126	0.0793	-	-	conserved hypothetical protein
SYNPCC7002_A0473	3.01613	<0.0001	1.82476	0.0007	0	0.0001	n.d.	0.5-0.1	1.18887	0.2327	0.888532	>0.5	2.54374	<0.0001	1.92091	0.5-0.1	3.20513	0.0057	1.49698	0.2843	-	-	Hypothetical protein
SYNPCC7002_A0474	1.85876	<0.0001	1.56377	<0.0001	1.5595	<0.0001	1.58585	0.01-0.001	1.12675	0.0526	1.34812	<0.001	1.2747	0.0002	1.74195	<0.001	0.880701	0.1635	1.32307	0.0038	-	-	FHA domain protein
SYNPCC7002_A0475	1.68702	0.0041	1.46945	0.0359	2.00921	0.0001	0.427854	0.1-0.05	0.871541	0.3121	0.894302	>0.5	0.99899	>0.495	0.814932	>0.5	0.985946	0.4721	0.920986	0.3409	-	-	hemolysin A
SYNPCC7002_A0476	1.15018	0.3085	1.28629	0.1711	0.917057	0.3936	1.40437	0.5-0.1	0.869642	0.3336	1.38965	<0.001	0.970043	0.4602	1.84607	<0.001	0.698575	0.0179	0.945071	0.352	chaperone	dnaK	DnaK-type molecular chaperone
SYNPCC7002_A0477	1.33061	0.0026	1.3546	0.0013	1.03961	0.3707	1.73899	<0.001	0.826066	0.0708	1.69515	<0.001	1.19235	0.0516	1.42547	<0.001	1.01114	0.4761	1.15319	0.1949	-	-	processing proteinase; M16 family
SYNPCC7002_A0478	1.44766	<0.0001	2.3161	<0.0001	1.13274	0.1003	0.748196	0.5-0.1	0.856572	0.0838	1.28906	0.02-0.01	0.963179	0.3594	1.62331	0.01-0.001	0.828132	0.3336	0.784466	0.2946	-	-	"N2,N2-dimethylguanosine tRNA methyltransferase"
SYNPCC7002_A0479	2.80949	<0.0001	1.60786	0.0116	0.643359	0.0918	1.60901	0.05-0.02	0.728455	0.1562	1.5979	<0.001	0.990153	0.484	1.22327	0.1-0.05	0.819408	0.2061	0.931131	0.3783	-	-	conserved hypothetical protein
SYNPCC7002_A0480	1.70307	0.0002	1.43716	0.0136	1.29842	0.0655	0.837693	0.5-0.1	0.912671	0.33	1.03986	>0.5	0.829885	0.1949	1.25598	0.5-0.1	0.466107	0.0655	0.623532	0.1423	-	-	conserved hypothetical protein
SYNPCC7002_A0481	2.34673	<0.0001	1.15518	0.0233	0.980392	0.4013	0.8167	0.05-0.02	0.850949	0.0281	0.910932	0.01-0.001	0.862274	0.0384	0.905677	0.5-0.1	0.851512	0.0021	0.924095	0.0708	StarchSucroseMetabolism	glgP	glycogen phosphorylase
SYNPCC7002_A0482	2.15061	<0.0001	1.9407	<0.0001	1.27805	0.0014	1.12229	>0.5	1.11167	0.1151	1.72389	<0.001	1.44643	<0.0001	1.03668	>0.5	1.12746	0.3632	1.10583	0.3859	-	-	conserved hypothetical protein (DUF1499)
SYNPCC7002_A0483	1.47528	<0.0001	1.83313	<0.0001	1.52619	<0.0001	1.49515	0.1-0.05	0.987965	0.3156	2.06471	<0.001	0.803562	<0.0001	2.78842	<0.001	1.45447	0.0154	1.30536	0.0735	-	-	Sterol-regulatory element binding protein (SREBP) site 2 protease family
SYNPCC7002_A0485	2.43946	<0.0001	1.88984	<0.0001	0.752055	0.0089	5.30539	<0.001	1.11635	0.1335	0.989332	>0.5	1.05379	0.305	1.09766	>0.5	0.447575	0.0002	1.1149	0.2296	-	truB	tRNA pseudouridine synthase B
SYNPCC7002_A0486	4.87128	<0.0001	1.03949	0.4721	3.27292	<0.0001	1.98952	0.1-0.05	0.812698	0.3669	2.73394	<0.001	2.38857	0.0052	1.92091	0.02-0.01	0.454841	0.1492	0.934722	0.4522	transcription/2component	rpaB	two-component response regulator (ycf27)
SYNPCC7002_A0487	7.17627	<0.0001	1.26631	0.1562	2.15968	<0.0001	0	0.5-0.1	0.825029	0.2546	3.30026	0.02-0.01	1.51308	0.0256	5.12243	0.01-0.001	0.376949	0.3594	0.352113	0.3557	-	-	conserved hypothetical protein
SYNPCC7002_A0488	1.42281	0.0188	1.35057	0.0418	1.68323	0.0004	0.698077	0.5-0.1	1.11006	0.2946	0.758503	0.5-0.1	1.73789	0.0001	0.411624	0.02-0.01	1.57549	0.1446	2.57545	0.0019	HistidineMetabolism	hisIE	Phosphoribosyl-AMP cyclohydrolase and Phosphoribosyl-ATP pyrophosphatase
SYNPCC7002_A0489	1.10486	0.2643	1.30346	0.0329	1.61027	0.0001	0.997694	>0.5	1.62552	0.0001	1.14563	<0.001	1.70223	<0.0001	0.645937	<0.001	1.42716	<0.0001	1.57333	<0.0001	ribosome	rpmA	ribosomal protein L27
SYNPCC7002_A0490	0.761383	<0.0001	1.32856	<0.0001	1.64778	<0.0001	0.868154	0.5-0.1	1.58043	<0.0001	0.933103	0.02-0.01	1.46618	<0.0001	0.566292	<0.001	1.3958	0.0119	1.49909	0.0022	ribosome	rplU	ribosomal protein L21
SYNPCC7002_A0491	2.13765	<0.0001	1.4537	<0.0001	1.18088	0.0322	1.26696	0.5-0.1	0.937244	0.2611	1.11978	0.5-0.1	1.26776	0.0031	1.0353	>0.5	1.21406	0.0089	0.896056	0.1251	-	-	conserved hypothetical protein
SYNPCC7002_A0492	1.84484	0.0001	0.901486	0.33	1.28123	0.1056	0.928443	>0.5	1.25299	0.1314	1.53708	<0.001	0.77795	0.1611	1.40374	0.5-0.1	1.5861	0.0968	1.38497	0.1977	NicotinamideMetabolism/PurineMetabolism	surE	acid phosphatase SurE
SYNPCC7002_A0493	0.794237	0.1357	1.09947	0.2981	0.767097	0.1056	0.922676	>0.5	0.786544	0.1271	0.792304	0.01-0.001	0.867162	0.2389	1.09273	0.5-0.1	1.14285	0.0559	1.22303	0.0066	PhenylalanineTyrosineTryptophanBiosynthesis/AminoAcyl-tRNA	pheS	"phenylalanyl-tRNA synthetase, alpha subunit"
SYNPCC7002_A0494	1.73439	0.0113	1.54186	0.0465	1.32802	0.1539	1.74207	0.01-0.001	0.702682	0.1788	1.70156	<0.001	0.97208	0.4641	1.75626	<0.001	1.12852	0.0162	1.0071	0.4522	-	-	conserved hypothetical protein
SYNPCC7002_A0495	1.42288	0.2033	1.13875	0.3936	0.829448	0.3707	1.0999	>0.5	0.596628	0.2148	2.09144	<0.001	1.62524	0.1093	1.35134	0.02-0.01	0.555295	0.0359	0.5025	0.0222	-	-	conserved hypothetical protein
SYNPCC7002_A0496	3.67668	<0.0001	1.38979	0.121	1.27292	0.2061	1.05193	>0.5	0.625448	0.1292	1.24211	0.01-0.001	1.20446	0.2676	1.29151	0.02-0.01	0.597391	0.0075	0.769815	0.0823	transcription	-	Two-component response regulator; transcriptional regulatory protein
SYNPCC7002_A0497	0.7948	0.3669	0.866995	0.4129	0.652343	0.281	0.530539	>0.5	0.677838	0.2946	1.568	0.05-0.02	0.670319	0.2912	1.92091	0.5-0.1	0.901512	0.3897	1.00001	>0.495	ABC-transporter	-	ATP-binding protein of ABC transporter
SYNPCC7002_A0498	2.9936	<0.0001	2.96824	<0.0001	0.386106	<0.0001	1.76846	>0.5	1.19965	0.0618	1.14448	0.5-0.1	1.3826	0.0016	0.41759	0.1-0.05	1.31713	0.3336	0.966704	0.484	RiboflavinBiosynthesis	-	RibD C-terminal domain
SYNPCC7002_A0499	2.30896	<0.0001	1.89582	0.0007	2.04208	0.0001	1.21582	>0.5	0.96213	0.4443	1.42371	0.05-0.02	1.11276	0.3446	1.02906	>0.5	1.16561	0.2877	1.23399	0.2148	-	-	conserved hypothetical protein
SYNPCC7002_A0500	2.10863	<0.0001	1.69505	0.0043	1.1634	0.2676	2.04981	0.05-0.02	1.22018	0.2033	0.840617	0.5-0.1	1.28438	0.1401	1.07128	>0.5	1.02818	0.4602	1.04048	0.4404	ABC-transporter	-	periplasmic solute-binding protein of ABC transporter
SYNPCC7002_A0501	1.22005	0.1711	0.988261	0.4801	1.07306	0.3745	0.864135	0.5-0.1	1.29934	0.0968	1.01935	>0.5	0.907466	0.3446	0.843915	0.5-0.1	1.34861	0.0104	1.07243	0.3156	motility	pilM	type IV pilus assembly protein PilM
SYNPCC7002_A0502	0.997829	0.484	1.13722	0.0078	0.727316	<0.0001	0.964616	>0.5	0.932046	0.1151	1.11109	0.1-0.05	0.706438	<0.0001	1.56402	<0.001	1.1136	0.1949	0.746025	0.0274	-	-	Fimbrial assembly protein (PilN) family
SYNPCC7002_A0503	1.14731	0.1038	1.19958	0.0436	0.880944	0.1539	0.728762	0.5-0.1	1.05916	0.305	1.00164	>0.5	0.642064	0.0011	1.42039	0.01-0.001	0.82652	0.0537	0.897023	0.1685	-	-	conserved hypothetical protein
SYNPCC7002_A0504	0.804293	0.2912	0.93486	0.4286	0.677246	0.1841	1.00108	>0.5	0.475562	0.0708	1.23396	<0.001	0.588686	0.1251	2.1895	<0.001	0.499421	0.0006	0.844221	0.1539	ProteinExport	gspD	general secretion pathway protein D
SYNPCC7002_A0505	1.20469	0.2578	1.68439	0.0154	0.664209	0.1446	0.895284	>0.5	0.454191	0.0427	1.14169	0.1-0.05	0.806604	0.2709	1.40374	0.01-0.001	0.535136	<0.0001	0.735286	0.0129	-	-	conserved hypothetical protein
SYNPCC7002_A0506	0.973938	0.4801	1.17119	0.3821	0.911878	0.4364	1.51582	0.5-0.1	0.875855	0.4129	0.692362	0.05-0.02	0.790978	0.3557	1.40374	0.5-0.1	0.674846	0.2912	1.30926	0.2981	-	-	haloacid dehalogenase-like hydrolase
SYNPCC7002_A0507	0.702587	0.1335	0.867841	0.3121	1.09565	0.3594	0.837693	>0.5	0.806269	0.2358	0.950264	>0.5	0.902289	0.3594	1.29016	0.5-0.1	0.925845	0.3897	1.03384	0.4483	ribosome	rsmB	ribosomal RNA small subunit methyltransferase B (rRNA (cytosine-C(5)-)-methyltransferase)
SYNPCC7002_A0508	2.66032	<0.0001	2.02218	<0.0001	0.985372	0.4721	0.663173	>0.5	1.61864	0.0014	1.88924	<0.001	1.1506	0.2327	0.576274	0.5-0.1	0.785742	0.3264	1.76154	0.0559	NicotinamideMetabolism	pncB	"nicotinate phosphoribosyltransferase, putative"
SYNPCC7002_A0509	0.984983	0.4761	1.83078	0.0008	1.30428	0.1251	1.20577	>0.5	1.68501	0.0047	1.56278	<0.001	1.82757	0.0008	2.35748	<0.001	1.3406	0.0618	0.943072	0.3974	-	-	metallo-beta-lactamase superfamily hydrolase
SYNPCC7002_A0510	1.01444	0.4443	1.39436	<0.0001	1.54253	<0.0001	0.828967	>0.5	1.14907	0.0681	1.8389	<0.001	1.30585	0.0011	1.58972	0.1-0.05	1.23184	0.2296	0.805475	0.2676	-	-	hypothetical protein
SYNPCC7002_A0511	2.67218	<0.0001	2.08184	<0.0001	1.138	0.2611	1.59162	0.5-0.1	1.2729	0.1038	1.35257	0.01-0.001	1.76466	0.0002	1.04146	>0.5	1.17593	0.2709	1.02398	0.4681	HistidineMetabolism	hisC	histidinol-phosphate amidotransferase
SYNPCC7002_A0512	1.4263	0.0985	1.31109	0.1736	0.583967	0.1038	0.748196	0.5-0.1	1.05936	0.4286	0.888258	0.5-0.1	1.15396	0.3192	0.826574	0.5-0.1	0.887985	0.0516	1.20551	0.0014	CysteineMetabolism/AlanineAspartateGlutamateMetabolism	aspC	aspartate aminotransferase (transaminase A)
SYNPCC7002_A0513	0.894651	0.2643	1.01036	0.4761	0.901253	0.2776	0.650661	0.5-0.1	0.844491	0.1762	1.33573	<0.001	1.19931	0.117	1.62832	<0.001	0.825572	0.0301	0.783821	0.0099	-	minC	"septum site-determining protein, MinC"
SYNPCC7002_A0514	1.29698	0.0548	1.60994	0.0005	1.02292	0.4522	2.23385	<0.001	1.27514	0.0694	1.03594	>0.5	1.19443	0.1469	0.950346	>0.5	0.99318	0.484	1.00196	0.496	-	minD	"septum site-determining protein, MinD"
SYNPCC7002_A0515	2.18241	<0.0001	1.8485	0.0001	1.86289	<0.0001	0.91824	>0.5	1.62038	0.0025	0.951998	>0.5	1.37209	0.0455	0.843327	>0.5	0.962483	0.4443	1.05543	0.4207	-	minE	"cell division topological specificity factor, MinE"
SYNPCC7002_A0516	0.959748	0.4364	0.767746	0.1841	0.907762	0.3594	0.723462	0.5-0.1	1.14752	0.2843	1.06289	0.5-0.1	1.49552	0.0274	0.901046	0.5-0.1	1.03652	0.4562	0.825542	0.305	-	-	conserved hypothetical protein
SYNPCC7002_A0517	1.28282	0.0143	1.5735	<0.0001	1.18643	0.0749	1.02634	>0.5	0.933445	0.305	1.39113	<0.001	0.959859	0.3783	1.10238	0.5-0.1	0.995052	0.488	0.996733	0.492	TerpenoidBiosynthesis	ispH	4-hydroxy-3-methylbut-2-enyl diphosphate reductase
SYNPCC7002_A0518	2.36535	0.0071	2.62864	0.0018	1.45398	0.209	0.663173	0.5-0.1	0.972024	0.4801	1.55946	0.01-0.001	1.10356	0.4247	2.14256	0.01-0.001	0.905916	0.4522	0.916749	0.4562	-	-	Protein of unknown function (DUF564) family (Ycf21)
SYNPCC7002_A0519	0.757281	0.2266	1.32215	0.1611	1.47588	0.0721	1.22886	0.02-0.01	1.21049	0.2578	1.36308	<0.001	1.05167	0.4364	1.21985	0.01-0.001	1.13672	0.1894	1.16513	0.1423	-	-	conserved hypothetical protein (Predicted RNA-binding protein (KH domain))
SYNPCC7002_A0520	1.37093	0.0409	0.940772	0.3897	1.23773	0.1314	0.442116	0.5-0.1	1.36596	0.0427	1.10334	0.5-0.1	1.50951	0.0084	1.1035	>0.5	0.946356	0.1922	1.2721	<0.0001	-	era	GTP-binding protein Era
SYNPCC7002_A0521	2.41704	<0.0001	0.853015	0.3336	0.872882	0.352	3.09481	0.05-0.02	1.13374	0.3446	0.721777	0.5-0.1	0.951295	0.4443	1.23487	>0.5	0.716348	0.0222	1.13756	0.166	-	-	"Membrane-associated phospholipid phosphatase, putative"
SYNPCC7002_A0522	2.60154	<0.0001	1.45748	0.025	1.55883	0.0084	1.11126	>0.5	1.32619	0.0808	1.81465	<0.001	1.161	0.2451	1.59533	<0.001	1.07792	0.121	1.18783	0.0025	-	pqqL	processing protease (M16 family); predicted Zn-dependent peptidase
SYNPCC7002_A0523	0.713371	0.1922	1.60048	0.0344	0.736069	0.2119	1.65793	0.5-0.1	0.379606	0.0301	1.904	<0.001	0.623131	0.1271	1.19229	>0.5	1.22877	0.2148	1.55774	0.0268	-	smtA	SAM-dependent methyltransferase
SYNPCC7002_A0524	1.0443	0.484	1.4742	0.3192	3.29992	0.0116	0.378956	0.5-0.1	0.936461	0.4761	2.24574	0.02-0.01	1.10093	0.4602	1.15255	>0.5	0.720033	0.3121	0.588519	0.2389	-	-	conserved hypothetical membrane protein
SYNPCC7002_A0525	0.632958	0.0764	1.14709	0.2843	1.24589	0.1685	0.767308	0.5-0.1	0.604178	0.0618	1.0115	>0.5	0.798332	0.2148	0.937313	>0.5	0.956465	0.4168	1.25688	0.1038	FattyAcidBiosynthesis	fabH	beta-ketoacyl-acyl carrier protein synthase III
SYNPCC7002_A0526	0.708005	0.1314	1.21986	0.2005	1.20631	0.2148	0.735257	0.1-0.05	0.753357	0.1736	0.897984	0.1-0.05	0.903332	0.3557	0.716272	0.01-0.001	0.698906	0.2033	1.0864	0.4052	FattyAcidBiosynthesis	plsX	fatty acid/phospholipid synthesis protein PlsX
SYNPCC7002_A0527	1.153	0.3859	1.1068	0.4207	0.749502	0.3156	1.47372	0.5-0.1	1.14528	0.3897	1.39626	0.05-0.02	1.24469	0.3192	0.720342	0.5-0.1	1.09905	0.352	1.0677	0.3974	PeptidoglycanBiosynthesis	dacB	D-Ala-D-Ala carboxypeptidase 3 (S13) family (penicillin binding protein 4)
SYNPCC7002_A0528	0.860946	0.2296	1.26398	0.0808	0.99494	0.488	0.718438	0.5-0.1	0.592295	0.0154	1.33042	0.01-0.001	0.910052	0.3156	1.4509	0.02-0.01	0.782734	0.0239	0.464665	<0.0001	PorphyrinChlorophyllMetabolism	cobH	precorrin isomerase (precorrin-8X methylmutase)
SYNPCC7002_A0529	1.75447	0.0064	0.973001	0.4641	1.04915	0.4364	1.35235	0.5-0.1	0.974471	0.4681	1.58871	<0.001	1.06653	0.4129	1.41905	0.02-0.01	1.02176	0.4562	0.858259	0.2389	CarotenoidBiosynthesis	crtQ	zeta-carotene desaturase
SYNPCC7002_A0530	1.24762	0.0043	1.05123	0.2946	0.929282	0.2266	0.844039	0.5-0.1	0.860606	0.0694	1.0948	0.5-0.1	1.10483	0.1335	1.82944	<0.001	0.708527	0.2061	0.734046	0.2266	-	-	conserved hypothetical protein
SYNPCC7002_A0531	1.43588	0.0643	1.39815	0.0823	0.795791	0.2389	1.14094	0.5-0.1	0.572705	0.0681	1.44901	<0.001	0.831308	0.2776	1.93938	<0.001	0.783063	0.0047	0.87444	0.0668	DNA-stuff	pcrA	ATP-dependent DNA helicase II PcrA
SYNPCC7002_A0532	0.862176	0.0015	0.887043	0.0073	0.897147	0.0132	1.01427	>0.5	0.822538	0.0001	1.12	0.5-0.1	0.875036	0.0035	1.62331	0.01-0.001	0.596927	<0.0001	0.57864	<0.0001	-	-	Protein of unknown function (DUF820) family
SYNPCC7002_A0533	1.58277	0.0044	1.59555	0.0038	1.03723	0.4325	1.2023	0.5-0.1	1	>0.495	1.38512	<0.001	1.13622	0.2709	1.34935	<0.001	1.04243	0.3821	1.06124	0.3336	GlycerolipidBiosynthesis	-	"glycosyl transferase, group 2 family protein"
SYNPCC7002_A0534	2.41266	0.0031	1.87323	0.0455	0.726082	0.2981	2.12215	0.5-0.1	1.64206	0.1075	0.943422	>0.5	2.37392	0.0039	0.493949	0.1-0.05	2.07828	<0.0001	1.24031	0.1492	-	-	"transporter, major facilitator superfamily"
SYNPCC7002_A0535	0.631852	0.0571	1.15955	0.2451	0	<0.0001	No_transcription_detected_at_all	-	1.42959	0.0322	0.804942	0.5-0.1	0.746048	0.1379	1.37208	>0.5	1.97718	0.0606	1.03889	0.4761	-	-	hypothetical protein
SYNPCC7002_A0536	0.130392	0.0091	0.920351	0.4129	0.941786	0.4364	0	0.5-0.1	0.647598	0.1685	0.705184	0.5-0.1	0.769791	0.2643	1.37208	>0.5	0.444168	0.2119	0.829808	0.4052	-	-	hypothetical protein
SYNPCC7002_A0537	3.13344	0.0057	0.63191	0.33	1.61657	0.2327	0	0.5-0.1	1.54388	0.2578	0.558506	0.5-0.1	1.88763	0.1469	1.15255	>0.5	1.20713	0.4129	2.2552	0.0934	-	-	hypothetical protein
SYNPCC7002_A0538	1.88548	0.0606	1.62297	0.1379	1.16254	0.3897	1.51582	0.5-0.1	2.14441	0.0228	0.668464	0.01-0.001	1.70653	0.1093	0.392914	0.01-0.001	1.80662	0.0001	1.38757	0.0336	-	-	conserved hypothetical membrane protein; putative O-antigen ligase
SYNPCC7002_A0539	0.916303	0.4286	1.10873	0.4052	0.709094	0.2643	0.884231	>0.5	0.252826	0.0516	4.17066	<0.001	0.331197	0.0721	3.84182	0.05-0.02	0.362448	0.0089	0.112856	0.0005	-	-	putative kinase
SYNPCC7002_A0540	1.41374	0.0901	0.688185	0.1562	1.23237	0.2236	1.89478	0.5-0.1	1.02228	0.4721	1.21923	0.5-0.1	0.822293	0.281	4.32205	<0.001	0.944408	0.4602	1.47031	0.2061	chaperone	-	"Molecular chaperone, DnaJ class"
SYNPCC7002_A0541	4.8115	<0.0001	2.4258	0.0031	1.55143	0.1446	1.59162	>0.5	2.0862	0.0183	1.99054	<0.001	2.60867	0.001	4.48213	<0.001	1.02114	0.4801	1.14464	0.3707	-	-	conserved hypothetical protein
SYNPCC7002_A0542	0.168525	0.0002	1.38434	0.0516	1.12277	0.3015	0.793329	0.05-0.02	0.358366	0.0033	1.53626	<0.001	0.41169	0.0064	2.12101	<0.001	0.238101	0.015	0.730359	0.2206	-	-	conserved hypothetical protein
SYNPCC7002_A0543	1.47627	<0.0001	0.953148	0.1922	1.66346	<0.0001	0.939152	>0.5	0.988331	0.4129	2.01755	<0.001	1.20163	0.0001	3.26324	<0.001	1.0115	0.4761	1.21741	0.119	-	-	conserved hypothetical protein
SYNPCC7002_A0544	2.76035	<0.0001	1.85773	0.0043	0.927314	0.4129	0.331587	0.5-0.1	1.27529	0.2005	1.69244	<0.001	1.78663	0.008	1.97912	0.01-0.001	1.66517	0.0853	2.53785	0.0008	-	-	hypothetical protein
SYNPCC7002_A0545	2.31882	<0.0001	1.51208	0.0116	1.63657	0.0023	2.58379	<0.001	0.974327	0.4562	2.25095	<0.001	1.14162	0.2643	1.4031	0.02-0.01	1.05382	0.3783	0.925795	0.3336	-	-	glutaredoxin-related protein
SYNPCC7002_A0546	1.67418	<0.0001	0.916831	0.2514	1.5897	<0.0001	1.43506	0.1-0.05	0.939806	0.3156	2.94743	<0.001	1.22939	0.0329	3.48046	<0.001	1.24583	0.1539	1.14239	0.2776	-	-	BolA family protein; stress induced morphogen
SYNPCC7002_A0547	1.30028	0.1685	1.18	0.281	2.34789	<0.0001	0.568434	0.5-0.1	1.17882	0.2843	2.06956	<0.001	1.33162	0.1446	1.35594	0.5-0.1	1.43675	0.1762	1.00657	0.496	PyrimidineMetabolism	pyrF	orotidine 5'-phosphate decarboxylase
SYNPCC7002_A0548	1.9177	<0.0001	1.16759	0.0409	1.13663	0.0778	1.35719	0.5-0.1	1.14308	0.0681	1.08095	0.5-0.1	0.888926	0.1251	0.960456	>0.5	1.2476	0.0384	0.753245	0.0384	PorphyrinChlorophyllMetabolism	chlG	"chlorophyll synthase, ChlG"
SYNPCC7002_A0549	3.88495	<0.0001	1.19684	0.281	1.434	0.102	2.5093	<0.001	1.1963	0.2843	2.78373	<0.001	2.00934	0.0016	2.57852	<0.001	0.969285	0.4602	1.0469	0.4404	-	-	"metal-dependent phosphoesterases (PHP family), putative"
SYNPCC7002_A0550	1.11818	0.2546	1.08594	0.3156	1.34114	0.0287	0.874514	0.5-0.1	1.13502	0.2266	1.10563	0.05-0.02	1.28035	0.0594	0.970784	>0.5	1.40239	0.0019	1.38519	0.0027	PurineMetabolism	purF	amidophosphoribosyltransferase
SYNPCC7002_A0551	1.56646	0.0001	1.27318	0.0301	0.959984	0.3936	1.80004	0.01-0.001	0.707262	0.0222	1.84288	<0.001	0.87274	0.1922	1.26886	0.5-0.1	0.991368	0.4761	0.926051	0.3085	-	-	Peptidase family M48 family (Zn-dependent protease with chaperone function; htpX-like)
SYNPCC7002_A0552	1.45566	0.0028	1.06697	0.3409	1.28895	0.0401	1.09229	>0.5	0.818735	0.1357	1.80221	<0.001	1.16865	0.1539	1.49404	0.01-0.001	1.10446	0.0057	1.01652	0.3446	-	-	"2,3-diketo-5-methylthio-1-phosphopentane phosphatase"
SYNPCC7002_A0553	1.46824	<0.0001	1.45244	<0.0001	1.52643	<0.0001	1.71029	0.01-0.001	1.05575	<0.0001	1.4649	<0.001	1.12571	<0.0001	1.82487	<0.001	0.99998	>0.495	1.30339	<0.0001	MethionineMetabolism	-	methionine salvage pathway enzyme E-2/E-2'' (ARD/ARD' family)
SYNPCC7002_A0554	0.810598	0.3264	0.676174	0.2206	0.931434	0.4364	1.38951	0.5-0.1	0.847195	0.3594	1.24902	0.1-0.05	0.99439	0.496	1.40067	0.5-0.1	0.782976	0.0606	0.653026	0.0068	MethionineMetabolism	-	Ribulose-5-phosphate 4-epimerase
SYNPCC7002_A0555	0.207618	<0.0001	0.864396	0.1093	0.461824	<0.0001	0.468122	0.01-0.001	0.818606	0.0495	0.500781	<0.001	1.17749	0.0537	0.302212	<0.001	0.628461	0.0029	0.753363	0.0336	-	-	conserved hypothetical protein
SYNPCC7002_A0556	1.27984	0.0007	0.989603	0.4522	1.1613	0.0322	1.16719	0.5-0.1	0.974219	0.3821	1.64851	<0.001	1.29093	0.0004	2.44553	<0.001	0.738105	0.0721	0.821757	0.1611	-	pmgA	Photomixotrophic growth related protein PmgA; putative Anti-Sigma regulatory factor (Ser/Thr protein kinase)
SYNPCC7002_A0557	1.85505	0.001	0.966431	0.4522	0.638025	0.0968	2.81849	0.01-0.001	0.950568	0.4286	1.45648	<0.001	1.15476	0.2877	1.2393	0.5-0.1	0.890876	0.025	0.953225	0.2005	ribosome	rumA	23S rRNA (uracil-5-)-methyltransferase RumA
SYNPCC7002_A0558	1.83128	<0.0001	2.07414	<0.0001	1.38421	0.0132	2.06321	0.05-0.02	1.19859	0.1251	1.08266	>0.5	1.54447	0.0008	1.42952	0.5-0.1	0.493554	0.003	1.32164	0.0401	-	ahpC	Alkyl hydroperoxide reductase; peroxiredoxin
SYNPCC7002_A0559	1.10592	0.1841	0.902245	0.2033	1.03737	0.3745	1.12739	>0.5	0.855988	0.1093	0.652295	<0.001	0.920597	0.2483	0.808805	0.5-0.1	1.0954	0.2676	1.10556	0.2483	-	-	Dolichyl-phosphate-mannose-protein mannosyltransferase
SYNPCC7002_A0560	1.90353	0.0001	0.711305	0.1093	0.876142	0.2981	1.63243	0.5-0.1	1.22552	0.1685	1.61066	<0.001	1.98314	<0.0001	0.579323	0.05-0.02	1.00294	0.496	0.977597	0.4602	complex1	ndhL	NADH dehydrogenase subunit L (inorganic carbon tranpsort protein)
SYNPCC7002_A0561	2.38781	<0.0001	1.60042	<0.0001	1.41305	<0.0001	0.680178	0.5-0.1	1.18481	0.0013	1.66674	<0.001	1.4046	<0.0001	1.20346	0.5-0.1	1.25417	0.1423	1.58502	0.0068	-	-	conserved hypothetical protein
SYNPCC7002_A0562	1.85085	<0.0001	1.82674	<0.0001	1.27451	0.0294	1.12003	>0.5	1.16419	0.1292	0.990928	>0.5	1.24349	0.0475	0.551751	0.01-0.001	1.57323	0.0359	1.78845	0.0066	PhenylalanineTyrosineTryptophanBiosynthesis	trpA	"tryptophan synthase, alpha subunit"
SYNPCC7002_A0563	1.95724	0.0004	1.30022	0.1446	1.12261	0.3336	0.687735	0.5-0.1	0.864063	0.3156	0.746665	0.05-0.02	1.39824	0.0808	0.586945	0.05-0.02	1.17462	0.0901	1.15819	0.1131	-	-	Voltage gated chloride channel
SYNPCC7002_A0564	2.23722	<0.0001	1.31422	0.0001	0.781878	0.0043	2.34321	<0.001	0.866199	0.0537	1.33645	<0.001	1.51555	<0.0001	1.14946	0.5-0.1	0.762812	0.0239	0.842467	0.0934	-	-	conserved hypothetical protein
SYNPCC7002_A0565	2.07018	<0.0001	1.6103	0.0008	1.60203	0.001	0.631594	0.5-0.1	1.49212	0.0057	0.823082	0.5-0.1	1.03332	0.4325	0.529907	0.5-0.1	1.89771	0.0001	1.24087	0.1611	molybdenum	moaB	molybdenum cofactor biosynthesis protein B
SYNPCC7002_A0566	1.36058	0.0002	0.937657	0.2709	0.696408	0.0015	1.91583	0.02-0.01	0.552769	<0.0001	1.4526	<0.001	0.813179	0.0344	1.43001	0.05-0.02	0.669098	0.117	0.638036	0.0968	-	-	Flavin reductase like domain
SYNPCC7002_A0567	1.30176	0.1562	1.0302	0.4602	0.973465	0.4641	1.7469	0.05-0.02	0.736501	0.1894	1.39439	<0.001	0.643201	0.117	1.88779	<0.001	0.629981	0.1949	0.789417	0.3121	-	-	possible ATLS1-like light-inducible protein
SYNPCC7002_A0568	1.57938	<0.0001	1.03515	0.3336	0.780863	0.0034	2.88336	<0.001	0.804118	0.0078	0.499543	<0.001	0.523292	<0.0001	1.45524	0.5-0.1	1.10215	0.3974	1.16382	0.3372	-	-	conserved hypothetical protein
SYNPCC7002_A0569	2.65083	<0.0001	0.963628	0.4522	1.08879	0.3821	1.80183	0.01-0.001	1.5727	0.0262	1.20092	0.01-0.001	1.54481	0.0322	0.703937	0.05-0.02	0.946851	0.3446	1.11675	0.1894	complex1	'ndhM'	conserved hypothetical protein
SYNPCC7002_A0570	2.09271	0.0016	1.27568	0.2296	1.3741	0.1562	0	0.1-0.05	1.02361	0.4761	1.69244	0.02-0.01	1.52428	0.0793	2.12311	0.02-0.01	1.15811	0.4052	0.540904	0.2483	-	-	conserved hypothetical protein
SYNPCC7002_A0571	0.947709	0.4325	1.88873	0.0025	0.654305	0.1379	2.44864	0.05-0.02	0.869073	0.3409	1.13453	0.5-0.1	1.12839	0.3409	1.96093	<0.001	1.81796	<0.0001	1.318	<0.0001	-	-	RDD family protein
SYNPCC7002_A0572	1.04943	0.4522	0.981787	0.4801	0.863373	0.3669	0.58566	0.05-0.02	1.64483	0.0537	0.683588	<0.001	1.28833	0.2358	0.687156	0.01-0.001	1.43392	0.0162	0.879591	0.2776	ribosome	rpmG	ribosomal protein L33
SYNPCC7002_A0573	1.19344	0.3192	0.788687	0.305	0.792266	0.3085	0.707385	0.5-0.1	1.62063	0.0681	0.796493	<0.001	1.60353	0.0735	0.260062	<0.001	1.53539	0.0066	0.862916	0.2611	ribosome	rpsR	ribosomal protein S18
SYNPCC7002_A0574	0.902912	0.3594	1.06002	0.4129	1.23413	0.1949	0.887188	0.5-0.1	1.25322	0.1762	0.940979	0.1-0.05	1.08923	0.3707	0.724167	<0.001	1.2196	0.0582	1.18568	0.0918	RNase	rnb	ribonuclease II
SYNPCC7002_A0575	0.369166	<0.0001	0.939533	0.2946	1.20854	0.0322	0.898109	0.5-0.1	1.54487	<0.0001	0.538215	<0.001	1.11756	0.1469	0.76793	<0.001	0.93266	0.1038	1.07118	0.0918	-	-	conserved hypothetical protein
SYNPCC7002_A0576	2.03736	0.0008	0.911927	0.3936	0.35891	0.0256	1.32635	>0.5	0.850076	0.3228	1.5969	0.01-0.001	1.67636	0.0197	1.44068	0.5-0.1	0.773287	0.3192	1.10475	0.4129	-	-	GDSL-like Lipase/Acylhydrolase domain protein
SYNPCC7002_A0577	2.70389	<0.0001	1.3734	<0.0001	0.981036	0.3228	0.987049	>0.5	1.20624	<0.0001	0.770403	0.01-0.001	0.90577	0.011	0.790964	0.5-0.1	1.48648	0.0002	1.69427	<0.0001	antiporter	-	Na/H+ antiporter
SYNPCC7002_A0578	1.6675	<0.0001	1.55529	<0.0001	1.11119	0.1271	0.727351	0.5-0.1	1.32277	0.0005	0.78052	<0.001	1.09661	0.1611	0.85048	0.5-0.1	1.03245	0.4247	0.888486	0.2546	PeptidoglycanBiosynthesis	amiC	N-acetylmuramoyl-L-alanine amidase
SYNPCC7002_A0579	0.906269	0.0559	1.01364	0.409	1.07417	0.1038	0.725346	0.1-0.05	0.946369	0.1814	0.949418	0.5-0.1	0.952473	0.209	1.46242	<0.001	0.772661	0.0668	1.03676	0.4052	PeptidoglycanBiosynthesis	murI	glutamate racemase
SYNPCC7002_A0580	2.44226	<0.0001	1.37906	0.0475	1.06767	0.3821	2.13369	<0.001	0.93632	0.3897	1.58666	<0.001	1.08408	0.3557	2.59323	<0.001	1.1348	0.281	1.60876	0.0041	-	sdsA	Solanesyl diphosphate synthase
SYNPCC7002_A0581	1.80805	<0.0001	1.33554	0.0233	0.797209	0.1151	1.51582	0.5-0.1	0.6613	0.0222	1.24706	0.1-0.05	0.7979	0.1151	1.9636	0.01-0.001	0.66489	0.0179	0.845363	0.166	-	-	conserved hypothetical protein
SYNPCC7002_A0582	0.562265	0.1469	1.25674	0.2676	1.09988	0.4052	0.408107	0.5-0.1	0.478347	0.1056	2.84742	<0.001	1.30406	0.2327	2.91047	<0.001	0.274964	0.1635	0.770543	0.3783	-	-	conserved hypothetical protein
SYNPCC7002_A0583	0.54335	0.0336	1.06288	0.4013	1.47167	0.0287	0.707385	0.5-0.1	1.04944	0.4207	0.945522	0.5-0.1	1.24382	0.1635	0.758255	0.05-0.02	1.2607	<0.0001	1.26002	<0.0001	ArginineProlineMetabolism	-	aldehyde dehydrogenase (NAD) family protein
SYNPCC7002_A0584	0.583516	0.0793	1.21392	0.2327	0.887279	0.352	1.49214	0.5-0.1	0.949072	0.4325	1.156	0.5-0.1	1.45048	0.063	0.909003	>0.5	0.787659	0.2776	0.838612	0.3264	PeptidoglycanBiosynthesis	-	N-acetylmuramoyl-L-alanine amidase
SYNPCC7002_A0585	2.05759	<0.0001	1.54431	0.0032	1.39536	0.0239	0.735084	0.5-0.1	1.01215	0.4761	1.24356	0.01-0.001	1.03649	0.4286	1.2515	0.5-0.1	1.28397	0.1949	1.07312	0.4129	-	-	Outer membrane efflux protein
SYNPCC7002_A0586	4.68077	<0.0001	4.65147	<0.0001	1.1121	0.3372	1.59162	0.5-0.1	0.739222	0.1635	1.57572	0.01-0.001	1.45441	0.0436	0.960456	>0.5	2.63431	<0.0001	0.820249	0.3228	-	-	probable dioxygenase of extradiol dioxygenase family
SYNPCC7002_A0587	6.98266	<0.0001	12.5673	<0.0001	2.64423	<0.0001	1.13225	>0.5	1.05941	0.4364	1.72983	<0.001	1.09949	0.3936	2.05248	<0.001	5.21266	<0.0001	0.858446	0.3228	-	czcA	cation efflux system protein CzcA
SYNPCC7002_A0588	15.0849	<0.0001	2.12949	0.2578	0	0.281	No_transcription_detected_at_all	-	0.665955	0.4247	0.951998	>0.5	1.01779	0.496	2.88137	0.5-0.1	147.522	<0.0001	1.60235	0.3632	-	-	Low molecular weight phosphotyrosine protein phosphatase
SYNPCC7002_A0589	19.3293	<0.0001	0.634569	0.2177	2.02921	0.0139	1.06108	>0.5	0.558137	0.1736	1.83348	0.5-0.1	1.3269	0.242	0.548832	0.5-0.1	99.6538	<0.0001	0.656706	0.352	-	-	Arsenite efflux pump ACR3
SYNPCC7002_A0590	3.51445	<0.0001	2.61118	0.0039	2.00399	0.0485	3.09481	0.05-0.02	4.74645	<0.0001	0.259326	<0.001	1.09201	0.4404	4.93949	<0.001	0	0.0329	0.870138	0.4052	transcription	-	"arsenical resistance operon repressor, ArsR family"
SYNPCC7002_A0591	5.04938	<0.0001	2.2063	0.0008	1.08542	0.4129	4.77485	0.01-0.001	1.0615	0.4364	1.547	0.1-0.05	0.709758	0.2236	4.11624	<0.001	0.528052	0.2877	0.80155	0.409	-	-	"efflux transporter, RND family, MFP subunit"
SYNPCC7002_A0592	2.06363	<0.0001	1.26734	0.0057	1.4817	<0.0001	1.23442	0.5-0.1	1.27778	0.0044	1.97303	<0.001	1.17856	0.0455	1.31784	0.05-0.02	1.1894	0.2327	0.88405	0.3264	-	-	probable membrane-associated zinc-dependent metalloprotease
SYNPCC7002_A0593	3.85998	<0.0001	2.66775	<0.0001	1.30686	0.0436	1.17897	>0.5	1.50881	0.0023	1.53066	0.01-0.001	1.01732	0.4602	1.92091	0.1-0.05	0.890663	0.4052	0.970644	0.4721	-	-	conserved hypothetical protein
SYNPCC7002_A0594	2.19432	<0.0001	1.82092	0.0027	0.803157	0.2514	1.06108	>0.5	0.654546	0.121	2.17373	<0.001	1.00035	>0.495	2.35312	<0.001	0.33625	0.006	0.628192	0.0808	-	-	"Uncharacterized protein, microcin C7 resistance MccF like protein"
SYNPCC7002_A0595	1.25243	<0.0001	1.24091	<0.0001	1.53107	<0.0001	1.14382	0.5-0.1	1.28784	<0.0001	0.947767	0.5-0.1	0.682316	<0.0001	1.40374	0.05-0.02	1.06734	0.2877	1.3511	0.0018	calvinCycle	tpiA	triosephosphate isomerase
SYNPCC7002_A0596	1.33977	0.1469	1.50298	0.0594	0.892254	0.3707	0.957157	>0.5	1.00499	0.492	1.08115	0.5-0.1	0.949493	0.4364	0.77358	0.05-0.02	1.69935	<0.0001	1.52185	0.0005	PorphyrinChlorophyllMetabolism	chlD	magnesium chelatase ATPase subunit D (Mg-protoporphyrin IX chelatase subunit D)
SYNPCC7002_A0597	0.427173	0.1814	0.931949	0.4562	0.666156	0.2981	1.95462	0.1-0.05	0.626828	0.2776	1.12829	0.5-0.1	1.0153	0.492	1.45618	0.1-0.05	0.495565	0.0228	0.939444	0.4052	-	folP	Dihydropteroate synthase
SYNPCC7002_A0598	0.638983	0.2611	1.09863	0.4325	1.1538	0.3936	1.29234	0.5-0.1	0.583171	0.2327	1.02334	>0.5	1.03636	0.4761	1.02449	>0.5	0.522897	0.0023	0.825304	0.1492	-	-	conserved hypothetical protein
SYNPCC7002_A0599	0.843131	0.2206	1.27287	0.0901	0.775309	0.1357	0.964616	>0.5	0.809917	0.1762	1.32672	<0.001	1.10612	0.3015	1.49785	<0.001	0.863679	0.0307	0.951439	0.2514	AminoAcyl-tRNA	argS	arginyl-tRNA synthetase
SYNPCC7002_A0600	1.80966	<0.0001	1.06273	0.1841	1.12408	0.0375	1.04874	>0.5	0.906764	0.0901	1.78377	<0.001	1.01342	0.4247	1.22661	0.5-0.1	1.30862	0.166	1.03434	0.4562	-	-	"peptidase, M48 family, putative Zn-dependent protease with chaperone function"
SYNPCC7002_A0601	2.70102	<0.0001	1.16395	0.281	1.38615	0.0853	1.47372	0.5-0.1	2.11811	<0.0001	1.43387	<0.001	1.7025	0.0064	1.00104	>0.5	2.33813	<0.0001	2.04899	<0.0001	-	rdgB	"non-canonical purine NTP pyrophosphatase, rdgB/HAM1 family"
SYNPCC7002_A0602	4.04693	<0.0001	1.41143	0.1003	1.89134	0.0028	1.5675	0.5-0.1	0.354693	0.0222	4.74824	<0.001	0.843237	0.3121	5.12243	<0.001	0.389903	0.0059	0.364214	0.0043	-	hliA	CAB/ELIP/HLIP superfamily protein
SYNPCC7002_A0603	4.51142	<0.0001	1.44818	<0.0001	1.6899	<0.0001	0.544142	0.05-0.02	0.725022	0.0026	0.463683	<0.001	0.951212	0.3085	0.306529	<0.001	0.871555	0.1423	1.09361	0.2177	-	-	Putative homoserine kinase type II (protein kinase fold)
SYNPCC7002_A0604	1.02443	0.4681	1.01683	0.4761	0.867093	0.3264	0.884231	>0.5	1.3603	0.1093	0.898423	0.5-0.1	1.26898	0.1788	0.940021	>0.5	1.12212	0.409	1.20945	0.3446	-	-	conserved hypothetical protein
SYNPCC7002_A0605	2.01358	<0.0001	1.51816	0.0043	1.15687	0.2119	1.89478	0.01-0.001	1.32583	0.0495	1.64006	<0.001	1.33799	0.0427	0.905045	>0.5	1.26466	0.1056	1.30974	0.0708	GlycerolipidBiosynthesis	gldA	"glycerol dehydrogenase, iron containing"
SYNPCC7002_A0606	1.38137	0.0048	1.53566	0.0001	1.09127	0.2676	0.682121	0.5-0.1	0.762295	0.0526	1.67393	<0.001	1.00483	0.488	1.16925	0.5-0.1	1.10062	0.3409	1.23005	0.1736	PurineMetabolism	purK	"phosphoribosylaminoimidazole carboxylase, ATPase subunit"
SYNPCC7002_A0607	4.80607	<0.0001	2.36432	<0.0001	2.10381	<0.0001	0.331587	0.5-0.1	1.44664	0.0001	0.634666	0.5-0.1	0.8598	0.119	1.92091	0.5-0.1	2.01316	0.0409	0.268646	0.1038	-	-	conserved hypothetical protein
SYNPCC7002_A0608	1.35919	0.0073	1.64813	<0.0001	1.44738	0.0012	1.49935	0.1-0.05	1.1972	0.0901	1.44775	<0.001	1.27858	0.0287	1.10397	>0.5	0.970205	0.4483	1.06254	0.3897	transcription	-	regulatory component
SYNPCC7002_A0609	1.42664	0.0183	1.18467	0.1814	1.21226	0.1492	0.99476	>0.5	0.995672	0.492	1.18077	0.5-0.1	1.73403	0.0002	0.901653	>0.5	0.794357	0.3156	0.674564	0.2266	-	-	conserved hypothetical protein
SYNPCC7002_A0610	2.03678	<0.0001	1.53455	<0.0001	1.07441	0.2296	1.32635	0.5-0.1	0.909282	0.1841	1.23407	0.1-0.05	1.21596	0.0158	1.37208	0.5-0.1	1.17827	0.2743	0.836486	0.2912	PyrimidineMetabolism	pyrF/pyrE	PyrF/pyrE bifunctional enzyme: Orotidine 5'-phosphatedecarboxylase (OMP decarboxylase) (OMPDCase)(OMPdecase)
SYNPCC7002_A0611	5.49328	<0.0001	3.26132	<0.0001	1.76134	0.0143	1.25654	>0.5	1.61486	0.0384	2.42732	<0.001	1.68864	0.0239	1.87166	0.01-0.001	1.08661	0.409	1.92854	0.0069	ABC-transporter	-	ABC transporter permease protein
SYNPCC7002_A0613	1.68249	<0.0001	1.26453	0.0526	1.29398	0.0359	0.865009	>0.5	0.98864	0.4721	1.30796	0.01-0.001	1.44526	0.0033	0.890605	0.5-0.1	1.01605	0.4761	1.34457	0.0918	-	-	"SNF2 helicase, putative"
SYNPCC7002_A0614	2.22836	<0.0001	1.06399	0.33	1.11244	0.2206	1.91897	0.01-0.001	1.38521	0.0044	1.08042	0.5-0.1	1.00601	0.484	0.992119	>0.5	0.986419	0.4761	1.12174	0.2912	RNA-synth	rpoZ	DNA-directed RNA polymerase omega chain (RNAP omega subunit)
SYNPCC7002_A0615	1.01651	0.4721	0.935601	0.3936	1.05724	0.4052	0.99476	>0.5	0.868348	0.2877	1.27589	<0.001	0.912171	0.3557	1.18432	0.5-0.1	1.22817	0.0094	0.991083	0.4641	-	-	two-component response regulator ycf55-like protein
SYNPCC7002_A0616	1.09437	0.3446	0.995594	0.492	1.31739	0.0918	0.884231	>0.5	1.18099	0.2236	0.92315	0.5-0.1	1.08705	0.3557	0.507411	0.05-0.02	1.02776	0.4404	1.34407	0.0359	-	mutT	"mutator, NUDIX family protein"
SYNPCC7002_A0617	0.767611	0.2177	0.91333	0.3859	0.831637	0.2843	1.26319	>0.5	1.03479	0.4522	0.950143	>0.5	0.980331	0.4721	0.217462	<0.001	0.910964	0.3897	0.921856	0.4013	-	-	"endoribonuclease L-PSP, putative"
SYNPCC7002_A0618	2.5067	<0.0001	1.40047	0.0344	1.12052	0.2912	1.09947	>0.5	1.32584	0.0694	1.24345	<0.001	1.06738	0.3783	1.78459	<0.001	0.897599	0.0015	0.850791	<0.0001	-	deaD	ATP-dependent RNA helicase DeaD
SYNPCC7002_A0619	1.8315	<0.0001	1.11841	0.2877	1.32902	0.0582	1.53345	<0.001	0.881826	0.2877	1.71413	<0.001	0.994023	0.488	3.39946	<0.001	0.636712	<0.0001	0.924389	0.117	-	-	tRNA modifying enzyme MiaB-like protein
SYNPCC7002_A0620	0.556795	0.0344	0.956311	0.4286	0.737289	0.1401	0.964616	>0.5	0.778394	0.1814	1.62007	<0.001	1.25224	0.1492	1.36865	0.1-0.05	0.795594	0.0853	0.596376	0.0035	HistidineMetabolism	hisG	ATP phosphoribosyltransferase
SYNPCC7002_A0621	1.06838	0.3336	1.06538	0.3409	0.829981	0.1401	0.860333	>0.5	0.841509	0.1562	1.21763	0.01-0.001	1.13155	0.2033	1.20057	0.1-0.05	0.838621	0.0021	1.06859	0.1112	HistidineMetabolism	hisZ	ATP phosphoribosyltransferase regulatory subunit
SYNPCC7002_A0622	1.25925	0.1587	0.91019	0.3632	0.699634	0.1251	1.65793	0.02-0.01	0.868631	0.3085	1.6721	<0.001	1.0365	0.4443	1.71273	<0.001	0.928272	0.2483	0.70215	0.0023	chaperone	-	DnaJ-like protein
SYNPCC7002_A0623	0.927124	0.4247	0.751343	0.2578	0.434024	0.0708	0.189478	0.1-0.05	1.10852	0.3897	1.54056	<0.001	1.31768	0.2033	0.971011	>0.5	1.03231	0.0336	0.857152	<0.0001	-	-	Inositol-1-monophosphatase family protein
SYNPCC7002_A0624	1.76268	0.0485	1.5735	0.1056	1.68503	0.0681	0.957917	>0.5	1.36609	0.2148	1.54845	<0.001	1.18054	0.3483	1.45847	0.1-0.05	0.818196	0.2119	0.705497	0.0985	PET/Fd-rubredoxin	petF	ferredoxin [2Fe-2S] II
SYNPCC7002_A0626	0.952806	0.4247	1.21815	0.1922	1.10369	0.3409	1.11829	>0.5	0.649803	0.0823	1.53095	<0.001	0.692391	0.1112	2.28546	<0.001	0.670565	0.0427	0.918971	0.3372	ABC-transporter	-	ABC transporter ATP binding protein
SYNPCC7002_A0627	0.616415	0.0901	0.750149	0.1922	1.57362	0.0228	1.2293	0.5-0.1	0.340161	0.0107	2.03531	<0.001	1.73888	0.0049	0.455474	<0.001	0.240977	0.121	0.344271	0.1562	-	-	Protein of unknown function PF01724
SYNPCC7002_A0628	0.986032	0.4681	1.15326	0.1762	1.03485	0.4168	0.9062	>0.5	0.853518	0.1894	1.17585	<0.001	1.02674	0.4364	1.20759	0.05-0.02	0.95727	0.3228	1.07463	0.2119	AminoAcyl-tRNA	thrS	threonyl-tRNA synthetase
SYNPCC7002_A0629	0.927301	0.4522	0.894956	0.4325	1.91361	0.0655	0.331587	0.01-0.001	0.365514	0.1469	1.088	>0.5	0.319211	0.1314	0.86441	>0.5	0.191174	0.1949	0.59526	0.3336	-	-	hypothetical protein
SYNPCC7002_A0630	2.25734	0.0002	1.03096	0.4641	2.03802	0.002	1.24833	>0.5	0.769395	0.2611	1.088	>0.5	0.839911	0.33	2.68928	0.01-0.001	0.048968	0.0301	0.594642	0.2119	DNA-stuff	ruvC	Holliday juction resolvase
SYNPCC7002_A0631	1.57567	0.1314	1.30679	0.2743	1.99161	0.0268	1.23161	>0.5	0.619531	0.2296	1.35841	0.1-0.05	0.598002	0.2177	1.92091	0.05-0.02	0.345767	0.0084	0.452181	0.0228	-	-	conserved hypothetical protein
SYNPCC7002_A0632	1.10415	0.3859	1.33602	0.1788	1.8988	0.0069	1.39266	0.5-0.1	0.768892	0.2643	1.16156	0.5-0.1	0.798185	0.2912	2.40114	<0.001	0.561682	0.1357	1.35692	0.1841	-	-	Protein of unknown function (DUF433)
SYNPCC7002_A0633	1.0121	0.488	0.845583	0.3745	0.969707	0.4761	1.63243	0.5-0.1	0.267859	0.063	1.59342	0.02-0.01	0.243881	0.0571	4.93949	<0.001	0.350568	0.0274	0.818676	0.2946	-	-	conserved hypothetical protein
SYNPCC7002_A0634	0.67766	0.0778	1.43495	0.0274	1.6825	0.0013	0.482308	0.5-0.1	0.841407	0.242	0.987258	>0.5	0.928729	0.3783	1.77315	0.5-0.1	0.665939	0.1711	0.933094	0.4247	Fe/ABC-transporter	-	"Fe3+ ABC transporter, permease protein"
SYNPCC7002_A0635	1.14738	0.0618	1.53295	<0.0001	0.665939	0.0002	1.17897	>0.5	1.0176	0.4286	1.00136	>0.5	0.760322	0.006	0.523885	0.5-0.1	1.07661	0.4325	1.79963	0.0375	Fe/ABC-transporter	-	"Fe3+ ABC transporter, periplasmic iron-binding protein"
SYNPCC7002_A0636	1.66058	<0.0001	2.10976	<0.0001	1.09944	0.1292	0.723462	>0.5	1.66474	<0.0001	0.73365	0.05-0.02	1.26045	0.0015	0.569159	0.5-0.1	1.28784	0.1423	1.42576	0.0559	-	cpdA	"Putative 3',5'-cyclic-nucleotide phosphodiesterase"
SYNPCC7002_A0637	0.666038	0.2177	0.542437	0.1446	0.370047	0.0708	3.31587	0.1-0.05	0.607863	0.1814	0.767503	0.5-0.1	0.86419	0.3745	1.53673	0.5-0.1	0.832455	0.2296	1.29601	0.0951	FeUptake	-	"iron compound TonB-dependent receptor, putative"
SYNPCC7002_A0638	1.07648	0.3783	0.896194	0.3372	0.946971	0.4168	1.39615	0.5-0.1	0.738747	0.1469	0.837497	0.5-0.1	0.884605	0.3228	1.26376	0.5-0.1	1.1775	0.3594	1.25269	0.305	-	-	hypothetical protein
SYNPCC7002_A0639	0.292722	<0.0001	1.07842	0.2776	1.03134	0.4052	1.42582	0.1-0.05	0.784036	0.0505	0.892997	0.5-0.1	0.849012	0.1271	0.967268	>0.5	0.686441	0.2611	0.889849	0.4129	antenna	cpcG	phycocyanin-associated phycobilisome rod-core linker polypeptide
SYNPCC7002_A0640	0.816849	0.3936	0.906022	0.4443	0.895517	0.4404	0.936245	>0.5	0.595659	0.2776	1.44086	0.05-0.02	0.95956	0.4761	1.77315	0.02-0.01	0.715991	0.0475	0.794221	0.1131	-	-	WD40-like Beta Propeller Repeat
SYNPCC7002_A0641	0.859944	0.3707	1.72417	0.0436	1.82283	0.0262	0.785983	0.5-0.1	0.856253	0.3669	1.47834	<0.001	0.693727	0.2358	1.45524	0.05-0.02	0.648887	0.2119	1.21227	0.3156	transcription	ompR	"transcriptional regulator protein, LuxR family"
SYNPCC7002_A0642	0.802519	0.0006	1.51052	<0.0001	0.845305	0.0054	0.378956	0.5-0.1	1.03334	0.2912	1.88133	<0.001	1.15625	0.0051	1.03073	>0.5	0.830515	0.3745	1.1249	0.4052	-	-	conserved hypothetical protein
SYNPCC7002_A0643	6.96498	<0.0001	1.43563	0.0721	2.45358	<0.0001	0.550559	0.01-0.001	1.17664	0.2776	0.338319	<0.001	1.73701	0.0069	0.0956471	<0.001	1.29191	0.0001	1.68118	<0.0001	NiCoStuff	cynS	cyanate hydratase
SYNPCC7002_A0644	1.26267	0.2177	1.25884	0.2236	1.12984	0.352	0.889526	0.5-0.1	1.30881	0.1814	1.12194	0.01-0.001	1.77907	0.0107	0.528848	<0.001	1.2581	<0.0001	0.991447	0.1867	-	-	conserved hypothetical protein TIGR00701
SYNPCC7002_A0645	1.13897	0.0001	1.63221	<0.0001	1.18411	<0.0001	0.767885	0.5-0.1	0.961839	0.1515	0.867167	0.5-0.1	1.06247	0.0455	0.920985	>0.5	0.811191	0.0885	0.839349	0.1251	-	-	conserved hypothetical protein
SYNPCC7002_A0646	1.94009	<0.0001	1.45679	<0.0001	1.56525	<0.0001	0.505275	0.5-0.1	1.76537	<0.0001	1.08098	>0.5	2.29769	<0.0001	1.04777	>0.5	0.90779	0.3745	1.03642	0.4483	-	-	hypothetical protein
SYNPCC7002_A0647	1.18611	0.3745	1.06975	0.4522	1.90377	0.0571	0.49738	0.5-0.1	0.96363	0.4761	1.34118	0.5-0.1	2.61201	0.0025	0.694798	0.5-0.1	0.870987	0.305	0.707479	0.1251	-	-	conserved hypothetical protein
SYNPCC7002_A0648	1.83353	0.0294	1.23254	0.2981	0.867109	0.3821	0.964616	>0.5	0.951587	0.4562	1.18899	0.5-0.1	0.84682	0.3632	0.668143	0.5-0.1	0.806659	0.2981	0.947967	0.4443	-	yjeF	"Carbohydrate kinase family, YjeF-related protein"
SYNPCC7002_A0649	1.45386	0.1379	0.976125	0.4761	1.28059	0.2514	0.795808	>0.5	0.95884	0.4602	1.30819	0.1-0.05	1.25606	0.2676	1.55502	0.1-0.05	0.663027	0.0934	1.11958	0.3192	DNA_repair	mutL	DNA mismatch repair protein
SYNPCC7002_A0650	0.678598	0.2578	1.15753	0.3745	1.94011	0.0287	0.698077	0.5-0.1	0.624127	0.2236	1.39626	0.5-0.1	1.19233	0.3483	3.45764	<0.001	0.595406	0.1056	1.39044	0.1131	-	-	conserved hypothetical protein (DUF820)
SYNPCC7002_A0651	0.792805	0.3859	1.59882	0.1977	2.18141	0.0465	1.32635	0.5-0.1	0.385417	0.1922	1.44086	0.5-0.1	1.11439	0.4364	2.52463	<0.001	0.234184	0.0132	0.896895	0.3821	-	-	hypothetical protein
SYNPCC7002_A0652	0.811005	0.2912	1.05433	0.4364	0.859223	0.3409	1.15334	0.5-0.1	0.817452	0.2946	0.881086	0.05-0.02	0.697945	0.1867	0.729947	0.02-0.01	0.909389	0.3557	0.893923	0.3336	ValineLeucineIsoleucineMetabolism	ilvD	dihydroxy-acid dehydratase
SYNPCC7002_A0653	1.20537	0.1814	0.673428	0.0749	0.900384	0.33	0.877269	0.5-0.1	0.474503	0.0102	1.24325	0.01-0.001	0.596045	0.0375	2.33711	<0.001	0.828933	0.0375	1.00565	0.4761	-	-	conserved hypothetical protein
SYNPCC7002_A0654	0.915343	0.3446	0.878442	0.281	1.13087	0.2676	1.66644	0.01-0.001	0.766544	0.1335	1.81228	<0.001	1.33404	0.0559	1.26761	0.05-0.02	0.443395	<0.0001	0.673045	0.0048	chaperone	hspA	small heat shock protein
SYNPCC7002_A0655	0.900302	0.0643	1.10799	0.0505	0.969142	0.3192	0.370807	<0.001	1.21657	0.0005	0.696138	<0.001	1.26063	<0.0001	0.548832	<0.001	1.14595	0.2611	1.04423	0.4247	pyruvate	pdhB	pyruvate dehydrogenase E1 beta chain
SYNPCC7002_A0656	0.825118	0.0455	1.05084	0.3121	0.777339	0.0158	0.690806	0.1-0.05	1.04924	0.3156	0.721483	<0.001	1.00979	0.4641	0.410082	<0.001	1.71347	<0.0001	1.44883	0.0002	ProteinExport	secD	protein-export membrane protein SecD
SYNPCC7002_A0657	1.04665	0.3783	1.51781	0.0003	0.755963	0.0516	0.422019	0.05-0.02	1.09477	0.2643	0.727506	<0.001	1.09136	0.2709	0.564974	0.01-0.001	1.45445	0.0094	1.0919	0.3156	ProteinExport	secF	protein-export membrane protein SecF
SYNPCC7002_A0658	0.490604	0.1562	0.788759	0.3372	0.787443	0.3372	0.828967	>0.5	0.518907	0.1685	0.827825	0.5-0.1	1.33325	0.2546	0.364311	0.01-0.001	0.619994	<0.0001	1.12422	<0.0001	-	-	conserved hypothetical membrane protein
SYNPCC7002_A0659	3.33653	0.0001	1.2049	0.3707	1.82142	0.0934	0.408107	0.5-0.1	0.449602	0.1867	0.604443	0.5-0.1	1.04706	0.4681	0.600285	0.5-0.1	0.272381	0.0233	0.572478	0.121	transcription/2component	-	two component sensor histidine kinase
SYNPCC7002_A0660	2.91567	<0.0001	2.50904	<0.0001	1.73088	<0.0001	0.552644	0.5-0.1	1.06898	0.3557	1.17773	0.5-0.1	1.1453	0.2177	1.52543	0.1-0.05	1.73241	0.0526	1.61827	0.0853	-	-	HNH endonuclease domain protein
SYNPCC7002_A0661	1.90427	0.0064	1.27965	0.2206	1.60149	0.0485	1.44338	0.1-0.05	0.834921	0.3264	1.74533	<0.001	0.737011	0.2358	1.43352	0.1-0.05	0.95968	0.4562	1.19527	0.3015	-	-	conserved hypothetical protein
SYNPCC7002_A0662	4.53355	<0.0001	0.60951	0.0475	1.75417	0.0006	0.589487	0.5-0.1	0.640338	0.0618	0.531348	0.05-0.02	0.728287	0.123	1.56074	0.5-0.1	0.813208	0.3974	0.804313	0.3936	-	-	"potassium transporter, Trk family protein"
SYNPCC7002_A0663	63.3567	<0.0001	10.2215	<0.0001	0	0.281	No_transcription_detected_at_all	-	3.49626	0.0749	0.725332	>0.5	25.9536	<0.0001	0.338984	0.1-0.05	1.89811	0.1736	3.54611	0.0037	-	-	conserved hypothetical protein
SYNPCC7002_A0664	2.63866	0.0934	0.413879	0.3192	1.0588	0.4801	0	0.5-0.1	1.05164	0.484	0.195282	0.02-0.01	1.73086	0.2776	0.274416	0.5-0.1	0.32364	0.0853	0.705406	0.2743	NiCoStuff	-	nitrilase
SYNPCC7002_A0665	1.64027	0.0202	0.868317	0.3372	0.74045	0.2033	3.97904	0.5-0.1	0.565727	0.0823	1.1424	>0.5	1.72921	0.0099	0.768365	>0.5	0	0.0002	0.363925	0.0113	-	-	radical SAM domain protein
SYNPCC7002_A0666	2.41359	0.2061	0.851796	0.4641	2.17908	0.2483	0	0.5-0.1	0.832444	0.4602	1.5232	0.5-0.1	2.03557	0.2743	1.92091	0.5-0.1	0.448182	0.3264	2.51192	0.1075	-	-	"acetyltransferase, GNAT family"
SYNPCC7002_A0667	0.414262	0.2546	1.1696	0.4247	0.748025	0.3897	2.65269	0.5-0.1	0.571514	0.3156	2.53866	0.02-0.01	0.873452	0.4443	3.07346	0.05-0.02	1.86727	0.0708	1.74425	0.1038	-	-	"phosphoribosylformylglycinamidine synthase II related protein, AIR synthase related protein"
SYNPCC7002_A0668	0.897148	0.3745	0.870701	0.3446	0.809981	0.2776	1.32635	>0.5	0.402253	0.0329	2.92923	<0.001	1.04038	0.4522	1.04777	>0.5	2.33888	<0.0001	2.84022	<0.0001	-	-	"lipoprotein, putative"
SYNPCC7002_A0669	0.986267	0.4364	1.36601	<0.0001	0.924043	0.1922	1.49515	0.1-0.05	0.67519	0.0001	1.71818	<0.001	0.667008	0.0001	3.59324	<0.001	0.859018	0.2119	0.926324	0.3372	-	-	conserved hypothetical protein
SYNPCC7002_A0670	2.14833	0.0475	0.929382	0.4602	1.00108	>0.495	0.99476	>0.5	0.841343	0.409	1.44242	0.1-0.05	1.22739	0.3707	2.83563	<0.001	0.566638	0.0003	0.793957	0.0516	-	-	conserved hypothetical protein
SYNPCC7002_A0671	1.5215	0.015	1.32497	0.0885	1.07039	0.3859	0.972654	>0.5	1.05225	0.4129	1.2496	0.05-0.02	1.3332	0.0823	0.696331	0.1-0.05	1.4911	0.0005	0.878108	0.2061	-	pdxA	4-hydroxythreonine-4-phosphate dehydrogenase
SYNPCC7002_A0672	2.15666	<0.0001	2.02525	<0.0001	1.65929	0.0014	1.73237	0.02-0.01	1.91973	<0.0001	1.28302	<0.001	1.21786	0.1611	0.997876	>0.5	1.0488	0.4207	1.23752	0.1711	-	msrB	methionine-R-sulfoxide reductase
SYNPCC7002_A0673	1.24168	0.0049	1.48318	<0.0001	2.41456	<0.0001	0.189478	0.1-0.05	1.52854	<0.0001	0.809746	0.5-0.1	1.53054	<0.0001	0.606604	0.5-0.1	0.999509	>0.495	1.73393	0.0233	-	-	conserved hypothetical protein
SYNPCC7002_A0674	3.58266	<0.0001	1.54535	0.0047	1.15007	0.2389	1.32635	>0.5	1.84525	<0.0001	0.808443	0.1-0.05	2.14866	<0.0001	0.900428	>0.5	1.30365	0.0606	1.18806	0.1685	ArginineProlineMetabolism	argF	ornithine carbamoyltransferase
SYNPCC7002_A0675	0.388813	<0.0001	0.801356	0.0823	0.702072	0.0188	0.530539	0.5-0.1	0.776713	0.0594	0.848558	0.5-0.1	0.813234	0.0951	1.51814	0.05-0.02	0.524595	0.008	0.577148	0.0162	FattyAcidBiosynthesis	fadD	long-chain-fatty-acid CoA ligase (AMP-forming)
SYNPCC7002_A0676	0.660001	0.0045	1.01797	0.4443	1.0814	0.2643	0.960925	>0.5	0.779856	0.0455	0.894707	0.05-0.02	0.863296	0.1469	0.464459	<0.001	0.723514	0.0274	0.909692	0.2643	-	-	conserved hypothetical protein
SYNPCC7002_A0677	1.42882	0.0006	1.06614	0.3085	0.884569	0.1922	0.442116	0.5-0.1	1.05881	0.33	0.68868	0.05-0.02	0.688593	0.0096	0.576274	0.5-0.1	2.0595	<0.0001	1.06879	0.3974	PhenylalanineTyrosineTryptophanBiosynthesis	tyrA	Prephenate dehydrogenase
SYNPCC7002_A0678	1.10955	0.1841	1.24435	0.0228	1.15758	0.0985	1.07128	>0.5	0.666719	0.0032	2.45447	<0.001	0.842197	0.0985	4.909	<0.001	0.805188	0.0001	1.10986	0.0158	-	pcm	protein-L-isoaspartate O-methyltransferase
SYNPCC7002_A0679	3.1034	<0.0001	1.74817	0.0116	1.40094	0.1112	1.42837	0.5-0.1	1.14446	0.33	1.39718	0.01-0.001	1.86234	0.0044	1.58345	0.01-0.001	0.797439	0.3409	1.36262	0.2327	-	-	conserved hypothetical protein
SYNPCC7002_A0680	1.53839	0.0091	0.564642	0.0281	0.833355	0.2327	1.41477	0.5-0.1	0.77254	0.1587	1.42277	0.02-0.01	1.66074	0.0019	1.41067	0.1-0.05	1.22306	0.2743	0.956493	0.4522	-	-	MOSC domain protein
SYNPCC7002_A0681	1.45842	<0.0001	1.20926	0.0069	1.06709	0.2148	1.04648	>0.5	1.19376	0.0116	0.967109	>0.5	1.13398	0.0582	0.743579	0.02-0.01	1.11305	0.119	1.14519	0.0643	PhenylalanineTyrosineTryptophanBiosynthesis	trpE	anthranilate synthetase alpha-subunit
SYNPCC7002_A0682	0.56845	0.1814	0.813156	0.3446	0.718389	0.2743	0.678545	<0.001	0.790593	0.33	0.676101	<0.001	1.00912	0.492	0.233703	<0.001	0.914787	0.3557	0.976965	0.4602	PS1	psaD	photosystem I subunit II
SYNPCC7002_A0683	0.537686	0.0934	1.04747	0.4443	0.621369	0.1401	0.663173	0.5-0.1	0.700249	0.1949	1.0757	>0.5	0.961364	0.4562	0.79736	0.5-0.1	0.524717	0.015	0.884986	0.3015	-	-	"carbohydrate esterase, family 1 protein"
SYNPCC7002_A0684	1.91301	<0.0001	1.41307	0.0002	0.923819	0.2578	1.15334	>0.5	1.40551	0.0003	0.897955	0.5-0.1	1.27571	0.0091	0.677969	0.1-0.05	1.15363	0.2514	1.43147	0.0307	ribosome	rimK	ribosomal protein S6 modification protein
SYNPCC7002_A0685	1.51976	0.0314	1.1073	0.352	1.68193	0.0071	0.698077	0.5-0.1	1.67733	0.0075	0.788214	0.5-0.1	1.73655	0.0041	1.28061	0.5-0.1	0.963399	0.4129	0.974918	0.4404	ribosome	rimK	possible ribosomal protein S6 modification protein
SYNPCC7002_A0686	1.56254	0.001	1.30772	0.0455	1.16889	0.1762	0.731777	0.5-0.1	1.13327	0.2327	0.903709	0.5-0.1	1.14839	0.2061	0.566827	0.05-0.02	1.08347	0.2578	0.991431	0.4721	ABC-transporter	-	probable ABC transporter permease protein
SYNPCC7002_A0687	1.57872	0.0082	1.30245	0.1038	1.03661	0.4404	0.331587	0.01-0.001	1.1682	0.242	0.829829	0.02-0.01	1.0548	0.409	1.07067	>0.5	1.08677	0.33	1.28105	0.0764	-	-	conserved hypothetical protein
SYNPCC7002_A0688	2.70707	0.0001	2.07793	0.0075	1.71084	0.0548	0.94739	>0.5	1.09239	0.4168	1.42122	0.01-0.001	1.88355	0.0233	1.28061	0.5-0.1	1.09346	0.33	0.942848	0.3936	-	-	hypothetical protein
SYNPCC7002_A0689	1.14359	0.1814	0.796053	0.0985	0.968397	0.4207	1.01427	>0.5	0.850867	0.1736	1.09078	0.5-0.1	1.13077	0.2033	0.892659	0.5-0.1	0.948398	0.3936	0.848806	0.2119	transcription/2component	-	two-component hybrid sensor and regulator
SYNPCC7002_A0690	1.77802	<0.0001	1.24292	0.0582	1.20395	0.0951	0.61216	0.5-0.1	1.27364	0.0392	1.20351	0.05-0.02	1.1535	0.1611	2.28108	<0.001	1.34059	0.1446	0.98069	0.4761	CO2-conc-fix	-	"probable bicarbonate transporter, ICT family protein"
SYNPCC7002_A0691	0.952388	0.4404	1.65471	0.0228	1.27876	0.1977	0.914722	>0.5	0.720966	0.1977	1.11511	0.5-0.1	1.07097	0.4129	1.1821	0.5-0.1	0.5439	0.2005	0.427844	0.1446	ribosome	-	probable ribosome-associated GTPase A
SYNPCC7002_A0692	1.79164	0.001	1.54678	0.0166	0.935783	0.4013	1.21266	>0.5	0.412638	0.0113	1.80974	<0.001	0.649371	0.0869	1.10822	>0.5	0.510945	0.0485	0.766161	0.2148	-	-	conserved hypothetical protein
SYNPCC7002_A0693	1.37231	<0.0001	1.107	0.0016	1.22814	<0.0001	1.20151	0.5-0.1	0.777163	<0.0001	1.37751	<0.001	1.01566	0.3336	1.11043	0.5-0.1	0.789589	0.0006	1.15958	0.0069	chaperone	dnaJ	chaperone protein DnaJ
SYNPCC7002_A0694	1.03643	0.3228	1.06286	0.2119	1.07812	0.1611	1.16785	0.5-0.1	0.791598	0.0041	1.50359	<0.001	0.94061	0.2266	1.75275	<0.001	0.917552	0.2119	0.912652	0.1977	chaperone	dnaK	"chaperone protein DnaK, Heat shock 70 kDa protein 1"
SYNPCC7002_A0695	1.23367	0.0281	1.17959	0.0721	1.07496	0.2709	0.830964	0.5-0.1	1.03602	0.3859	1.20871	<0.001	0.910399	0.2327	0.989174	>0.5	1.00644	0.4801	0.936983	0.3156	chaperone	grpE	heat shock protein
SYNPCC7002_A0696	1.37663	0.0154	1.42934	0.0069	1.08977	0.305	1.27154	0.5-0.1	0.730777	0.0618	1.83587	<0.001	0.950694	0.3897	1.52143	<0.001	0.832631	0.0003	0.901419	0.0202	ProteinExport	gspE	general secretion pathway protein E
SYNPCC7002_A0698	0	0.281	0.319423	0.3483	0	0.281	No_transcription_detected_at_all	-	0	0.281	No_transcription_detected_at_all	-	0.38167	0.3594	0	0.5-0.1	No_transcription_detected_at_all	-	No_transcription_detected_at_all	-	-	-	hypothetical protein
SYNPCC7002_A0697	0.938481	0.3707	1.14579	0.2177	0.778599	0.117	1.04027	>0.5	1.19208	0.1515	1.43079	<0.001	1.07672	0.3409	1.09403	>0.5	1.03001	0.4641	0.901595	0.3859	motility	pilT	twitching motility protein
SYNPCC7002_A0699	1.51979	0.0212	1.58961	0.0107	1.21363	0.2033	0.910626	>0.5	0.906493	0.3594	1.58909	<0.001	0.833358	0.2578	1.60889	<0.001	0.981812	0.4364	1.2534	0.0146	motility	pilC	type IV pilus biogenesis protein
SYNPCC7002_A0700	1.61999	0.0287	1.45312	0.0823	1.036	0.4562	1.79447	0.05-0.02	0.945187	0.4325	1.83834	<0.001	0.967771	0.4602	1.72317	0.01-0.001	0.791364	0.3372	1.08791	0.4286	-	-	conserved hypothetical protein
SYNPCC7002_A0701	2.88481	0.0029	2.40641	0.0197	2.36775	0.0228	0.265269	0.5-0.1	1.55577	0.209	0.915099	>0.5	1.88004	0.0985	1.01695	>0.5	2.1557	<0.0001	2.17476	<0.0001	-	-	conserved hypothetical protein
SYNPCC7002_A0702	1.40042	0.0582	0.966977	0.4483	0.769609	0.1841	1.13687	>0.5	0.781207	0.1949	0.887167	0.5-0.1	1.02703	0.4562	0.86441	>0.5	1.02233	0.4801	1.23712	0.2912	-	-	Protein of unknown function COG1565
SYNPCC7002_A0703	1.18902	0.1841	1.64036	0.0011	1.36627	0.0401	1.13687	>0.5	1.01405	0.4721	1.4	0.05-0.02	1.41304	0.0244	1.48716	0.5-0.1	1.24319	0.0069	2.05458	<0.0001	PorphyrinChlorophyllMetabolism	hggT	homogentisate geranylgeranyl transferase
SYNPCC7002_A0704	0.9326	0.409	1.24338	0.2061	0.810804	0.2611	0.204053	0.1-0.05	0.409809	0.0239	1.53501	0.05-0.02	0.844799	0.3015	1.19229	>0.5	0.924896	0.4247	1.03675	0.4641	-	-	"hydrolase, alpha/beta fold family domain protein"
SYNPCC7002_A0705	2.07798	<0.0001	1.7153	0.0012	1.52631	0.0125	0.718438	0.5-0.1	1.23903	0.1539	1.17475	0.1-0.05	1.67827	0.002	0.968956	>0.5	1.29706	0.0427	1.32981	0.0287	ABC-transporter	-	ABC-type transport protein
SYNPCC7002_A0706	1.94811	<0.0001	2.22944	<0.0001	1.40024	0.0091	1.1646	>0.5	0.845423	0.1814	1.40253	0.01-0.001	0.829477	0.1562	0.775753	0.5-0.1	1.07464	0.3859	1.9031	0.0002	-	-	Inositol monophosphatase family protein
SYNPCC7002_A0707	0.646784	<0.0001	0.796284	<0.0001	0.833939	0.0002	0.911771	0.5-0.1	0.909026	0.0244	1.02152	0.5-0.1	0.743489	<0.0001	0.777992	<0.001	1.19931	0.002	0.756602	0.0002	PorphyrinChlorophyllMetabolism	acsF	magnesium-protoporphyrin IX monomethyl ester aerobic oxidative cyclase (oxygen-dependent)
SYNPCC7002_A0708	3.90859	<0.0001	1.27491	<0.0001	1.42223	<0.0001	1.55571	0.01-0.001	1.28924	<0.0001	1.79058	<0.001	1.39848	<0.0001	1.47499	<0.001	1.23631	0.0934	1.5398	0.0013	-	typA	GTP-binding protein
SYNPCC7002_A0709	2.82415	<0.0001	2.23914	<0.0001	1.46698	0.0516	2.40006	0.01-0.001	0.843283	0.2912	1.55855	0.01-0.001	0.913579	0.3821	1.57789	0.5-0.1	1.12087	<0.0001	1.20566	<0.0001	-	-	conserved hypothetical protein
SYNPCC7002_A0710	0.966092	0.2946	1.52816	<0.0001	1.35978	<0.0001	0.837693	0.5-0.1	0.941857	0.1762	1.24907	<0.001	1.19919	0.0007	0.829941	0.1-0.05	1.00238	0.496	0.908912	0.3707	-	glcE	glycolate oxidase subunit
SYNPCC7002_A0711	1.76594	<0.0001	1.84572	<0.0001	2.94344	<0.0001	1.16055	0.5-0.1	2.14581	<0.0001	1.05039	0.5-0.1	1.21727	0.1038	0.474578	0.01-0.001	1.30148	0.2451	1.38151	0.1894	-	-	conserved hypothetical protein
SYNPCC7002_A0712	2.19071	<0.0001	1.61933	0.0002	1.37049	0.0162	1.26606	0.5-0.1	1.18988	0.1357	2.01062	<0.001	1.20749	0.1151	1.73576	<0.001	0.964596	0.3557	0.946096	0.2843	ABC-transporter	-	ABC-type transport protein
SYNPCC7002_A0713	1.00046	>0.495	1.24935	0.3336	1.52858	0.1788	0.241154	0.5-0.1	0.95554	0.4681	0.874428	>0.5	1.03848	0.4721	0.360171	0.1-0.05	1.56413	0.017	1.46107	0.0418	Phosphate/ABC-transporter	phnC	Phosphonates import ATP-binding protein phnC
SYNPCC7002_A0714	1.68678	0.0001	1.84349	<0.0001	0.982513	0.4641	0	0.1-0.05	0.930831	0.3557	2.08825	<0.001	1.74383	<0.0001	1.66816	0.05-0.02	1.1717	0.0485	0.64675	0.0003	-	-	Predicted hydrolase of the alpha/beta superfamily
SYNPCC7002_A0715	2.61171	<0.0001	1.75964	<0.0001	1.0718	0.305	2.22826	0.01-0.001	1.29712	0.0179	2.17325	<0.001	1.42172	0.0014	2.27263	<0.001	1.33264	0.0102	1.48638	0.0003	-	-	"radical SAM enzyme, Cfr family"
SYNPCC7002_A0716	2.0454	<0.0001	1.73499	<0.0001	1.71708	<0.0001	0.750762	0.5-0.1	0.901005	0.2033	1.29723	0.02-0.01	1.11977	0.1587	1.29791	0.5-0.1	0.606207	0.1401	0.973978	0.4721	ProteinExport	tatA/E/B	twin-arginine translocation protein
SYNPCC7002_A0717	0.777482	0.242	0.663101	0.1423	0.877428	0.3483	1.23792	>0.5	0.759766	0.2236	1.44853	0.02-0.01	0.846963	0.3156	1.61109	0.1-0.05	0.681106	0.2296	0.665151	0.2206	-	-	conserved hypothetical protein
SYNPCC7002_A0718	1.25605	0.0367	1.04853	0.3669	1.22124	0.0606	0.663173	0.5-0.1	0.736457	0.0329	1.29231	0.01-0.001	0.988027	0.4681	1.08918	>0.5	1.14613	0.0808	0.926494	0.242	-	-	"glycosyl transferase, group 1 family protein"
SYNPCC7002_A0719	1.34275	<0.0001	1.28679	0.0001	1.36013	<0.0001	0.845786	0.5-0.1	1.00303	0.484	1.42562	<0.001	1.36262	<0.0001	1.22004	0.5-0.1	1.04671	0.4013	1.00199	0.496	-	-	"multidrug efflux transporter, MFS family protein"
SYNPCC7002_A0720	1.50649	0.1112	0.549999	0.1401	1.03182	0.4681	1.20577	>0.5	1.61968	0.0681	0.775078	0.1-0.05	1.05149	0.4522	1.6808	0.1-0.05	1.03228	0.3859	1.43465	0.0001	urease	ureE	urease accessory protein E
SYNPCC7002_A0721	1.74452	0.0062	1.9748	0.0005	1.84248	0.0024	1.06963	>0.5	0.599414	0.0901	1.39434	0.01-0.001	0.499686	0.0465	1.70748	0.05-0.02	0.418289	0.0838	0.728658	0.2611	-	-	HD domain protein
SYNPCC7002_A0722	0.744798	0.1357	1.14876	0.2611	1.39468	0.0446	0.710543	0.5-0.1	1.04655	0.4207	1.33395	<0.001	1.2214	0.1711	1.93921	<0.001	0.675005	0.0537	0.657652	0.0446	-	-	hypothetical protein
SYNPCC7002_A0723	1.13818	0.0485	1.23789	0.0021	1.26672	0.0007	0.920322	>0.5	0.833507	0.0228	1.15503	0.05-0.02	0.857288	0.0427	1.89386	<0.001	0.725889	<0.0001	0.970863	0.33	-	-	Pentapeptide repeats protein
SYNPCC7002_A0724	2.64495	<0.0001	1.61669	0.0516	0.935491	0.4325	0.558462	0.5-0.1	0.827598	0.3228	3.24256	<0.001	1.28782	0.2236	2.22963	<0.001	0.600157	<0.0001	0.490538	<0.0001	-	betA	dehydrogenase subunit-like protein
SYNPCC7002_A0725	3.54833	<0.0001	1.45612	0.0136	0.745017	0.1093	1.06108	>0.5	1.1612	0.2177	2.73777	<0.001	0.626356	0.0351	9.60456	<0.001	1.29547	0.2236	0.518623	0.1075	cytOxidase	ctaEII	cytochrome oxidase II small subunit
SYNPCC7002_A0726	3.56333	<0.0001	2.06648	0.0006	1.21729	0.2546	1.28845	0.5-0.1	1.29675	0.1841	2.90802	<0.001	1.41328	0.1056	2.91449	<0.001	1.04455	0.4286	1.22917	0.1736	cytOxidase	ctaDII	cytochrome oxidase II large subunit
SYNPCC7002_A0727	3.06138	<0.0001	1.03162	0.4364	0.713273	0.0778	1.98952	0.05-0.02	0.970033	0.4404	2.40317	<0.001	1.38257	0.0287	1.75891	<0.001	0.975037	0.4483	0.88514	0.2709	cytOxidase	ctaCII	Cytochrome C oxidase subunit II
SYNPCC7002_A0728	3.50144	<0.0001	1.11119	0.3974	1.12726	0.3859	1.38401	0.5-0.1	0.748925	0.281	2.95754	<0.001	0.572295	0.1611	7.3763	<0.001	0.508114	<0.0001	0.889945	0.0901	-	-	conserved hypothetical membrane protein
SYNPCC7002_A0729	4.9127	<0.0001	2.08395	<0.0001	1.31095	<0.0001	2.12215	0.01-0.001	1.04835	0.242	2.60334	<0.001	0.83682	0.0091	4.45089	<0.001	1.35382	0.0793	1.35285	0.0808	-	-	conserved hypothetical membrane protein
SYNPCC7002_A0730	1.11547	0.3632	1.11153	0.3669	0.710885	0.1894	1.76846	0.5-0.1	1.01386	0.484	1.57155	<0.001	0.977654	0.4721	1.73969	0.01-0.001	0.790718	0.2483	0.801483	0.2578	ValineLeucineIsoleucineMetabolism	cimA'	citramalate synthase'
SYNPCC7002_A0731	2.03491	<0.0001	1.61585	<0.0001	1.6841	<0.0001	1.12539	>0.5	0.966978	0.3228	1.13626	0.5-0.1	1.26332	0.0001	1.01482	>0.5	1.58908	0.0735	2.3895	0.0003	-	-	conserved hypothetical protein
SYNPCC7002_A0732	1.81898	0.006	1.19856	0.2709	1.40906	0.1056	1.40107	0.02-0.01	0.923421	0.409	1.54237	<0.001	0.926946	0.4129	1.30622	0.02-0.01	1.06534	0.352	1.03971	0.409	-	-	conserved hypothetical protein
SYNPCC7002_A0733	0.405565	0.0005	0.805412	0.1401	0.831618	0.1762	0.585968	<0.001	1.37887	0.0183	0.515764	<0.001	1.06556	0.3594	0.355337	<0.001	1.54826	<0.0001	1.15276	0.0901	ATPase	atpG	"ATP synthase F1, gamma subunit"
SYNPCC7002_A0734	0.41447	0.0089	0.77852	0.1841	0.982275	0.4721	0.425495	<0.001	1.58374	0.0091	0.494165	<0.001	0.814097	0.2266	0.409686	<0.001	1.68643	<0.0001	1.36036	0.0004	ATPase	atpA	"ATP synthase F1, alpha subunit"
SYNPCC7002_A0735	0.329221	<0.0001	0.745762	0.0344	0.788016	0.0643	0.620513	0.01-0.001	1.28934	0.0192	0.467247	<0.001	0.858805	0.1562	0.52476	<0.001	1.27972	0.0129	0.939599	0.3156	ATPase	atpH	"ATP synthase F1, delta subunit"
SYNPCC7002_A0736	0.596627	<0.0001	0.962941	0.1894	0.940079	0.0778	0.590563	<0.001	1.39508	<0.0001	0.520898	<0.001	0.730738	<0.0001	0.484441	<0.001	1.40678	0.1112	1.05874	0.4286	ATPase	atpF	ATP synthase B chain (Subunit I)
SYNPCC7002_A0737	0.637415	0.1949	1.13128	0.3783	1.2805	0.2514	0.490672	<0.001	1.44772	0.1446	0.492858	<0.001	0.817611	0.3336	0.373624	<0.001	1.85994	0.0008	1.64622	0.0091	ATPase	atpG	ATP synthase B chain (Subunit II)
SYNPCC7002_A0738	0.407388	0.0066	0.705424	0.1093	0.751489	0.1492	0.336257	<0.001	1.28094	0.119	0.491225	<0.001	1.32737	0.0853	0.293324	<0.001	1.91018	<0.0001	1.3247	<0.0001	ATPase	atpE	ATP synthase C chain (Lipid-binding protein)
SYNPCC7002_A0739	0.486076	<0.0001	0.646336	<0.0001	0.811705	0.0082	0.424143	<0.001	0.829915	0.015	0.476063	<0.001	1.36238	<0.0001	0.169009	<0.001	1.61042	0.0018	0.864492	0.2578	ATPase	atpB	"ATP synthase F0, A subunit"
SYNPCC7002_A0740	0.39624	<0.0001	0.711956	0.0132	1.01499	0.4522	0.575363	<0.001	0.628404	0.0021	0.416394	<0.001	1.03961	0.3783	0.503701	<0.001	0.892615	0.2981	0.838923	0.2148	ATPase	atp1	ATP synthase subunit I
SYNPCC7002_A0741	1.42597	0.1562	1.342	0.209	1.71657	0.0446	0.884231	>0.5	1.38437	0.1814	1.0021	>0.5	1.87077	0.0197	0.640304	0.5-0.1	1.99998	<0.0001	2.26854	<0.0001	-	-	"oxidoreductase, aldo/keto reductase family protein"
SYNPCC7002_A0742	1.29064	0.2005	1.13872	0.3446	0.728276	0.2177	1.06108	>0.5	1.02382	0.4721	0.689854	0.5-0.1	1.02047	0.4761	0.640304	0.5-0.1	0.727252	0.1314	0.49818	0.0192	-	-	conserved hypothetical protein
SYNPCC7002_A0743	1.36389	<0.0001	1.02776	0.3669	1.1711	0.017	0.806211	0.5-0.1	0.858789	0.0401	1.26026	<0.001	0.973313	0.3707	1.07952	0.5-0.1	1.16305	0.0078	1.19506	0.0019	TerpenoidBiosynthesis	ispG	4-hydroxy-3-methylbut-2-en-1-yl diphosphate synthase
SYNPCC7002_A0744	1.24792	<0.0001	0.851169	0.0026	1.01666	0.3783	1.0492	>0.5	0.783719	<0.0001	1.13226	0.05-0.02	0.974514	0.3156	0.810276	0.1-0.05	0.854645	0.0344	1.35756	<0.0001	-	-	DRTGG domain protein
SYNPCC7002_A0745	1.26865	0.0003	0.808797	0.0071	1.44097	<0.0001	1.36036	0.5-0.1	0.824297	0.0122	1.33888	0.02-0.01	1.01818	0.409	1.30231	0.5-0.1	0.787016	0.2483	1.01085	0.488	-	-	conserved hypothetical protein
SYNPCC7002_A0746	2.57668	<0.0001	1.17458	0.2643	1.06624	0.4052	1.44692	0.5-0.1	1.11087	0.3446	1.04931	>0.5	1.49402	0.0375	1.33882	0.5-0.1	1.29622	0.2206	0.899462	0.3974	-	dusA	Dihydrouridine synthase A
SYNPCC7002_A0747	1.14349	0.2743	0.962324	0.4364	0.555899	0.0314	1.89478	0.5-0.1	0.715964	0.117	1.11873	>0.5	1.03858	0.4364	1.09766	>0.5	1.0272	0.4168	1.29999	0.0094	-	-	conserved hypothetical protein
SYNPCC7002_A0748	0.571203	0.0918	0.873545	0.3483	0.687607	0.166	1.98952	0.5-0.1	0.315212	0.0166	1.58666	0.5-0.1	0.802903	0.2709	0.768365	>0.5	0.880444	0.2776	0.759171	0.119	-	gidB	glucose inhibited division protein B
SYNPCC7002_A0749	0.740758	0.0002	0.888691	0.0606	1.14075	0.025	0.547974	<0.001	2.03059	<0.0001	0.506709	<0.001	0.98245	0.4052	0.31791	<0.001	2.13957	<0.0001	1.59902	<0.0001	ATPase	atpD	ATP synthase beta chain
SYNPCC7002_A0750	0.661817	0.2236	1.05695	0.4483	1.35195	0.2148	0.54475	0.01-0.001	1.42582	0.1685	0.459784	<0.001	0.806237	0.33	0.268659	<0.001	1.93241	<0.0001	2.11195	<0.0001	ATPase	atpC	"ATP synthase F1, epsilon subunit"
SYNPCC7002_A0751	1.38443	0.1635	2.05321	0.0036	1.46812	0.1151	0.901754	0.5-0.1	0.932918	0.4325	0.669563	<0.001	0.862373	0.3632	0.970934	>0.5	0.865339	0.352	1.21666	0.2676	ribosome	-	probable 30S ribosomal protein PSRP-3
SYNPCC7002_A0752	0.65912	0.0375	1.29184	0.063	0.733224	0.0808	1.15334	>0.5	0.522859	0.0062	1.12742	0.5-0.1	0.684935	0.0495	3.0484	<0.001	0.574313	0.0006	0.574794	0.0006	-	-	conserved hypothetical protein
SYNPCC7002_A0753	0.902396	0.2005	0.979909	0.4325	1.02064	0.4286	0.977308	>0.5	1.11634	0.1587	1.26	<0.001	1.07051	0.2709	0.855406	0.5-0.1	1.26806	0.0062	1.21413	0.0233	transcription	nusA	transcription termination factor NusA
SYNPCC7002_A0754	1.00379	0.496	1.00228	0.496	0.530494	0.1251	1.5474	0.5-0.1	0.574195	0.1492	1.44853	0.02-0.01	0.949817	0.4522	2.50554	<0.001	0.440355	0.0778	0.467434	0.0885	-	-	Protein of unknown function (DUF448)
SYNPCC7002_A0755	1.42381	0.017	1.4049	0.0217	1.05329	0.3936	0.998325	>0.5	0.916088	0.3372	1.11666	0.01-0.001	0.982163	0.4641	0.834579	0.02-0.01	0.982435	0.3783	1.10402	0.0336	ribosome	infB	Translation initiation factor IF-2
SYNPCC7002_A0756	1.40276	0.0047	1.15865	0.1539	1.88623	<0.0001	0.682121	0.5-0.1	1.05409	0.3632	2.10233	<0.001	1.28375	0.0336	1.77025	0.01-0.001	1.28551	0.0516	0.852192	0.2005	pentosePpathway	deoC	deoxyribose-phosphate aldolase
SYNPCC7002_A0757	2.56853	<0.0001	2.38546	<0.0001	1.58666	<0.0001	2.44864	0.05-0.02	1.00711	0.4721	2.65619	<0.001	2.16625	<0.0001	1.31431	0.5-0.1	1.05594	0.4641	1.54531	0.1894	DNA_repair	recO	DNA repair protein RecO
SYNPCC7002_A0758	0.922156	0.3707	1.30178	0.0985	1.01355	0.4761	0.710543	0.5-0.1	0.929261	0.3821	1.02755	>0.5	0.989068	0.4801	1.06717	>0.5	0.956699	0.4052	1.11297	0.2676	-	-	conserved hypothetical protein
SYNPCC7002_A0759	2.14905	0.0075	2.40172	0.0015	4.20388	<0.0001	0	0.05-0.02	1.58124	0.1093	1.309	0.5-0.1	2.86974	<0.0001	0.808805	>0.5	1.4527	0.1075	1.97381	0.0039	Phosphate/ABC-transporter	phnE	probable phosphonate ABC transporter
SYNPCC7002_A0760	2.06137	0.0005	1.73998	0.0107	1.30468	0.1711	0.884231	>0.5	1.38772	0.1131	1.00116	>0.5	1.33824	0.1469	1.13197	0.5-0.1	1.14888	<0.0001	1.39061	<0.0001	-	-	Ycf66-like protein
SYNPCC7002_A0761	1.40094	<0.0001	1.13304	0.0885	0.843219	0.0559	1.49214	0.5-0.1	0.877784	0.1075	1.38578	0.02-0.01	1.10768	0.1357	1.36598	0.5-0.1	0.680883	0.1867	0.733873	0.2266	-	-	WD40-like Beta Propeller Repeat Protein
SYNPCC7002_A0762	1.26205	0.242	0.593866	0.1401	1.51924	0.0838	0.568434	0.5-0.1	1.22708	0.2743	0.617512	0.02-0.01	1.16576	0.33	1.08573	>0.5	1.2771	0.063	1.14325	0.2148	-	-	conserved hypothetical protein
SYNPCC7002_A0763	1.70864	0.0036	0.904509	0.3594	1.38836	0.0708	0	0.01-0.001	0.88396	0.33	1.01546	>0.5	1.15282	0.281	1.38066	0.5-0.1	1.02292	0.484	1.41054	0.242	-	-	"hydrolase, alpha/beta fold family"
SYNPCC7002_A0764	2.22609	<0.0001	1.28132	0.1292	1.3638	0.0721	1.76846	0.01-0.001	0.870147	0.3015	1.264	0.02-0.01	1.09518	0.352	1.94051	<0.001	1.02864	0.4602	1.37931	0.1003	ABC-transporter	-	ABC-type transport protein
SYNPCC7002_A0765	0.183884	0.1492	0.778748	0.3897	0.664071	0.3336	0	0.5-0.1	0.608845	0.3085	1.48089	0.5-0.1	1.39576	0.3085	0.640304	>0.5	0	0.0301	0.464145	0.1562	-	-	O-methyltransferase
SYNPCC7002_A0766	2.25758	0.0028	1.08356	0.4286	1.22294	0.3121	1.76846	0.5-0.1	1.08386	0.4286	1.82375	<0.001	1.29472	0.2578	1.63843	0.05-0.02	0.853912	0.3264	1.02923	0.4641	-	-	"glycosyl transferase, group 2 family protein"
SYNPCC7002_A0767	1.21739	<0.0001	1.18836	<0.0001	1.96437	<0.0001	1.01055	>0.5	0.936239	0.0307	2.55804	<0.001	1.04857	0.0764	2.96141	<0.001	1.05376	0.4247	0.962699	0.4483	ProteinExport	lepB	signal peptidase I
SYNPCC7002_A0768	2.14861	0.0099	1.61255	0.1075	2.65195	0.0004	0.982479	>0.5	0.930537	0.4443	2.7741	<0.001	0.917517	0.4325	2.88137	<0.001	0.61307	0.305	0.543309	0.2743	-	-	conserved hypothetical membrane protein
SYNPCC7002_A0769	1.23209	0.0043	1.36863	<0.0001	1.16709	0.0294	0.99476	>0.5	0.913982	0.166	1.64084	<0.001	1.00505	0.4761	1.39999	0.1-0.05	1.00473	0.492	0.861395	0.3085	ABC-transporter	-	ABC-type transport protein
SYNPCC7002_A0770	0.901663	0.2676	1.29937	0.0301	0.780139	0.0838	2.42202	0.01-0.001	1.32168	0.0217	1.27929	0.01-0.001	0.982242	0.4562	1.48716	0.05-0.02	0.528961	0.0099	1.01847	0.4641	-	-	conserved hypothetical protein
SYNPCC7002_A0771	3.44586	<0.0001	3.34428	<0.0001	1.24443	0.2843	1.32635	>0.5	1.30732	0.2389	0.992386	>0.5	1.74371	0.0418	1.28061	0.5-0.1	0.707336	0.2296	0.616684	0.166	molybdenum	moeA	molybdopterin biosynthesis protein
SYNPCC7002_A0772	1.18041	0.4129	0.83317	0.4207	1.65778	0.2148	1.13687	>0.5	0.651393	0.3372	0.775702	>0.5	0.110615	0.1423	3.84182	0.5-0.1	0	0.1685	1.46487	0.33	-	-	conserved hypothetical membrane protein
SYNPCC7002_A0773	0.66673	0.063	1.19789	0.1814	0.948528	0.4052	0.204053	0.02-0.01	0.981139	0.4641	0.598605	<0.001	0.579347	0.0262	0.847461	>0.5	1.45299	<0.0001	1.59855	<0.0001	ArginineProlineMetabolism/AlanineAspartateGlutamateMetabolism	gdhA	Glutamate/Leucine/Phenylalanine/Valine dehydrogenase
SYNPCC7002_A0774	2.26994	<0.0001	1.18624	0.1446	0.827639	0.1635	1.26319	>0.5	0.8371	0.1762	1.47936	<0.001	0.88358	0.2546	1.64078	0.02-0.01	0.621414	0.0025	0.905536	0.242	-	-	Protein of unknown function (DUF1350)
SYNPCC7002_A0775	1.91904	0.0125	2.25754	0.0011	0.38502	0.0668	3.97904	0.5-0.1	1.11783	0.3859	0.801683	0.5-0.1	2.60756	<0.0001	1.05981	>0.5	1.33191	0.2514	1.17503	0.3632	-	-	conserved hypothetical protein
SYNPCC7002_A0776	1.40863	0.0694	1.49139	0.0375	2.54354	<0.0001	0	0.05-0.02	1.94334	0.0003	0.909687	>0.5	0.89101	0.3483	1.70748	0.5-0.1	0.843517	0.4129	1.13814	0.4207	-	-	conserved hypothetical protein
SYNPCC7002_A0777	0.431833	0.119	1.05295	0.4562	1.20507	0.3336	0.780204	>0.5	0.931544	0.4443	1.32837	0.1-0.05	1.0926	0.4247	2.38659	<0.001	0.808712	0.3557	0.416789	0.1292	-	-	conserved hypothetical protein
SYNPCC7002_A0778	1.06944	0.2514	1.24148	0.0102	0.990041	0.4602	1.1031	0.5-0.1	0.882991	0.1314	1.07877	0.1-0.05	0.970622	0.3897	1.36367	<0.001	0.855152	0.0132	1.2091	0.0007	-	-	conserved hypothetical protein
SYNPCC7002_A0779	1.15343	0.1401	1.3397	0.0082	0.949087	0.3594	1.0316	>0.5	0.555934	0.0008	1.31532	0.05-0.02	0.825013	0.1075	0.86011	0.5-0.1	0.704255	0.1788	0.589506	0.102	-	-	conserved hypothetical protein
SYNPCC7002_A0780	2.69918	<0.0001	1.80595	<0.0001	2.23385	<0.0001	1.32635	0.5-0.1	0.915429	0.3192	2.01157	<0.001	0.877377	0.2483	2.69966	<0.001	1.26313	0.33	1.47489	0.2148	-	-	hypothetical protein
SYNPCC7002_A0781	0.783011	0.0721	0.698116	0.0207	0.706934	0.0239	1.11692	>0.5	1.00633	0.484	1.00399	>0.5	1.23386	0.0571	1.10926	>0.5	0.727899	<0.0001	0.999098	0.496	-	-	conserved hypothetical membrane protein
SYNPCC7002_A0782	3.10795	<0.0001	0.999132	0.496	1.31862	0.0045	1.53378	<0.001	1.18222	0.0681	0.532135	<0.001	1.34562	0.0023	0.233343	<0.001	1.13848	0.2877	1.34871	0.0793	-	-	conserved hypothetical protein
SYNPCC7002_A0783	2.05519	0.0005	1.27153	0.1977	1.00793	0.492	1.20577	>0.5	1.18314	0.2843	1.44208	<0.001	1.54072	0.0455	2.00095	<0.001	1.09173	0.2061	1.07979	0.2358	-	-	Pentapeptide repeats protein
SYNPCC7002_A0785	1.96651	<0.0001	1.14608	0.1814	1.20535	0.1003	0.932027	>0.5	1.41872	0.0045	1.22034	0.02-0.01	1.4455	0.0028	1.55695	0.01-0.001	0.989273	0.484	1.10061	0.3446	-	lipA	lipoic acid synthetase
SYNPCC7002_A0786	1.76604	0.0022	1.08251	0.3783	1.25878	0.1685	1.41477	0.5-0.1	0.769395	0.1949	1.77706	<0.001	1.16281	0.2709	1.96408	<0.001	0.826867	0.3015	1.31306	0.1736	-	-	Protein of unknown function (DUF820)
SYNPCC7002_A0787	1.58002	0.0016	1.19723	0.1587	1.59433	0.0013	1.11692	>0.5	0.846269	0.2177	1.59628	<0.001	0.823049	0.1841	2.7899	<0.001	0.78987	0.209	0.880634	0.3228	FeS-synthesis	nifS	Cysteine desulfurase
SYNPCC7002_A0788	1.21548	<0.0001	1.19067	0.0002	0.984569	0.3859	1.05002	>0.5	1.49038	<0.0001	0.743446	<0.001	0.958049	0.2148	1.0469	>0.5	0.904511	0.2676	0.905995	0.2709	-	rne	ribonuclease E
SYNPCC7002_A0789	0.808234	0.2743	1.02686	0.4681	0.437824	0.0384	1.76846	>0.5	1.13734	0.3336	1.14489	>0.5	1.3633	0.1251	0.480228	0.5-0.1	1.0458	0.4681	0.465189	0.1736	PurineMetabolism/PyrimidineMetabolism	-	MazG family protein
SYNPCC7002_A0790	2.16203	<0.0001	1.73114	<0.0001	1.93098	<0.0001	1.41285	0.05-0.02	0.98462	0.3446	1.00058	>0.5	0.852887	0.0001	2.42874	<0.001	0.58431	<0.0001	0.810191	<0.0001	-	-	conserved hypothetical protein
SYNPCC7002_A0791	2.57332	<0.0001	1.81634	<0.0001	1.16165	0.1841	2.65269	0.5-0.1	1.59756	0.0004	1.62192	0.5-0.1	0.813859	0.1492	3.84182	0.05-0.02	0.50304	0.1685	1.25306	0.3121	transcription	-	"transcriptional regulator, gntR family protein"
SYNPCC7002_A0792	1.49655	0.0192	0.831965	0.242	0.908735	0.352	1.815	0.02-0.01	16.3015	<0.0001	1.27161	<0.001	1.44087	0.0329	0.967901	>0.5	0.814828	0.2611	0.960077	0.4443	?PyrimidineMetabolism	trxB	probable Thioredoxin reductase
SYNPCC7002_A0793	1.15441	0.119	0.895272	0.2119	0.986837	0.4602	2.02853	<0.001	16.1544	<0.0001	1.07228	<0.001	2.0495	<0.0001	0.557908	<0.001	0.9772	0.3821	0.897325	0.0901	-	-	AhpC/TSA family protein
SYNPCC7002_A0794	0.438672	<0.0001	0.663492	0.0049	0.226315	<0.0001	2.65269	0.5-0.1	1.08934	0.2483	0.64474	0.05-0.02	1.74413	<0.0001	0.523885	0.1-0.05	1.21455	0.33	1.13453	0.3897	sulfurMetabolism	sac1	sodium/sulfate symporter
SYNPCC7002_A0795	1.38108	0.33	0.487406	0.2743	0.415632	0.2483	2.65269	0.5-0.1	0.698622	0.3632	0.461575	0.5-0.1	2.32955	0.0606	0.160076	0.05-0.02	0.510672	0.1635	0.795043	0.3409	sulfurMetabolism/ABC-transporter	sbpA	sulfate-binding protein
SYNPCC7002_A0796	0.849129	0.4641	1.19869	0.4562	0	0.281	No_transcription_detected_at_all	-	0.702873	0.4325	0.42311	0.5-0.1	0.716139	0.4364	1.92091	>0.5	5.01227	0.0102	1.87281	0.3085	-	-	conserved hypothetical protein
SYNPCC7002_A0797	0.810904	0.2643	0.572363	0.0778	0.488078	0.0446	0	>0.5	0.59665	0.0901	1.428	0.5-0.1	2.27967	<0.0001	0.768365	>0.5	0.22971	0.1922	0.429151	0.2578	sulfurMetabolism/ABC-transporter	cysT	"sulfate ABC transporter, permease protein cysT"
SYNPCC7002_A0798	0.355436	0.0968	0.627197	0.2266	0.962707	0.4681	0	0.5-0.1	0.490358	0.1515	0.761599	>0.5	0.299768	0.0793	2.88137	0.5-0.1	0	0.0869	0.197304	0.1379	sulfurMetabolism/ABC-transporter	cysW	"sulfate ABC transporter, permease protein CysW"
SYNPCC7002_A0799	0.976205	0.4681	1.24888	0.1867	1.32204	0.1251	0.442116	0.5-0.1	0.875399	0.33	1.58666	0.02-0.01	1.0806	0.3859	2.37827	0.01-0.001	0.684538	0.1271	0.895211	0.352	sulfurMetabolism/ABC-transporter	cysA	Sulfate/thiosulfate import ATP-binding protein cysA
SYNPCC7002_A0800	0.773934	0.0668	0.867201	0.1894	0.786081	0.0778	0.825282	>0.5	0.696685	0.0222	1.14288	0.5-0.1	0.930127	0.3228	1.19636	0.5-0.1	0.912678	0.3974	1.03055	0.4641	-	-	conserved hypothetical protein
SYNPCC7002_A0801	0.573804	<0.0001	0.664333	0.0008	1.297	0.0027	1.3111	0.05-0.02	1.09687	0.1814	1.42882	<0.001	1.06187	0.281	1.15255	0.5-0.1	0.786803	0.0778	0.732367	0.0375	-	-	conserved hypothetical protein
SYNPCC7002_A0802	0.611045	<0.0001	0.705757	0.0002	1.13156	0.0548	1.47698	<0.001	1.01064	0.4483	1.65013	<0.001	0.866714	0.0526	1.10323	0.5-0.1	0.814407	0.117	0.981002	0.4522	-	-	Protein of unknown function (DUF1257)
SYNPCC7002_A0803	1.52395	0.0668	2.04206	0.0014	1.24689	0.2389	1.23487	0.5-0.1	1.22204	0.2611	1.14308	0.1-0.05	1.14469	0.3409	1.19636	0.5-0.1	1.21669	0.1841	1.86156	0.0002	-	-	Ferrodoxin I
SYNPCC7002_A0804	3.6193	<0.0001	1.91597	0.0049	0.65353	0.166	2.65269	0.5-0.1	1.84747	0.0087	1.16641	>0.5	1.06836	0.4247	3.56741	0.01-0.001	1.36409	0.1736	1.52905	0.0869	-	-	conserved hypothetical protein
SYNPCC7002_A0805	0.318502	0.0495	1.34886	0.1977	1.15023	0.3594	1.32635	>0.5	1.93338	0.0119	1.03854	>0.5	0.805855	0.3192	2.56122	0.1-0.05	1.95134	0.0068	1.94429	0.0071	-	-	SAM dependent methyltransferase
SYNPCC7002_A0806	0.906816	0.3446	0.932855	0.3859	0.975485	0.4562	0.568434	0.1-0.05	1.23241	0.1562	0.726507	<0.001	0.894969	0.3228	0.698514	0.1-0.05	1.77648	0.0096	1.44608	0.0901	-	-	conserved hypothetical protein
SYNPCC7002_A0807	2.06997	<0.0001	2.45929	<0.0001	1.90368	<0.0001	0.938148	>0.5	1.11036	0.1762	1.6262	<0.001	1.50722	<0.0001	1.6307	<0.001	0.95824	0.3745	1.02937	0.4129	SerThrProteinkinase	pknC	serine/threonine kinase
SYNPCC7002_A0808	0.981222	0.4443	1.8076	<0.0001	1.16893	0.0985	0.705478	<0.001	0.854261	0.1335	0.743523	<0.001	0.567557	0.0005	1.18376	<0.001	0.838787	0.1562	1.33406	0.0179	PS2	psbH	phosphoprotein of photosystem II
SYNPCC7002_A0809	1.91906	0.0001	1.05574	0.4129	3.15946	<0.0001	0.984064	>0.5	1.38606	0.063	1.44761	<0.001	1.6423	0.0055	1.30845	0.5-0.1	1.29512	0.2296	1.59182	0.0708	PS2	psbN'	Photosystem II reaction center N protein.-related protein
SYNPCC7002_A0810	0.799279	<0.0001	1.13638	0.0034	1.07212	0.0764	1.07128	>0.5	1.12789	0.0055	0.71976	<0.001	1.16522	0.0005	0.730264	0.1-0.05	1.30134	0.0005	1.3091	0.0004	HistidineMetabolism	hisB	imidazoleglycerol-phosphate dehydratase
SYNPCC7002_A0811	0.277423	<0.0001	0.665075	<0.0001	0.766362	<0.0001	0.496214	<0.001	0.761923	<0.0001	0.492943	<0.001	1.04766	0.2119	0.263075	<0.001	0.81243	0.0039	0.906222	0.0918	antenna	cpcG	Phycobilisome rod-core linker polypeptide cpcG (L-RC 28.5)
SYNPCC7002_A0812	1.30135	0.0618	0.933231	0.3669	1.00572	0.488	0.570205	0.02-0.01	1.08438	0.3336	0.949897	0.5-0.1	1.3785	0.0268	1.08281	0.5-0.1	0.834089	0.006	0.938874	0.1762	-	-	hypothetical protein
SYNPCC7002_A0813	1.26106	0.0708	1.63966	0.0002	0.679129	0.0359	1.01427	>0.5	0.555502	0.0062	1.12287	0.5-0.1	0.904956	0.2981	0.990161	>0.5	0.60583	<0.0001	0.943192	0.2266	-	pspA	membrane-associated 30 kD protein
SYNPCC7002_A0814	0.886678	0.3557	1.10749	0.3632	0.929647	0.409	0.357903	<0.001	0.823021	0.2843	0.518165	<0.001	1.29919	0.166	0.331192	<0.001	1.20589	0.0041	1.08583	0.1357	PurineMetabolism/PyrimidineMetabolism	ndk	Nucleoside diphosphate kinase
SYNPCC7002_A0815	1.2162	0.242	1.36339	0.119	0.602841	0.0985	0.94739	>0.5	1.09225	0.3821	0.818183	0.5-0.1	0.543027	0.0681	1.63633	0.1-0.05	0.681858	0.1587	0.887847	0.3632	-	-	conserved hypothetical protein
SYNPCC7002_A0816	0.741054	0.2483	0.755532	0.2611	0.683921	0.2033	1.03801	>0.5	1.16321	0.3336	1.05116	>0.5	1.19443	0.305	1.09447	>0.5	1.39161	0.0174	1.13934	0.2266	PeptidoglycanBiosynthesis	dacB	D-alanyl-D-alanine carboxypeptidase/D-alanyl-D-alanine-endopeptidase
SYNPCC7002_A0817	1.54507	0.1379	1.23281	0.3192	1.45561	0.1814	1.5474	0.5-0.1	0.81556	0.3557	1.44242	0.1-0.05	1.35974	0.2358	2.08099	0.01-0.001	1.26002	0.3409	1.91263	0.0735	-	-	"methyltransferase, UbiE/COQ5 family protein"
SYNPCC7002_A0818	0.680324	0.0516	1.43352	0.0136	1.26458	0.0885	0.833704	0.5-0.1	1.33332	0.0446	0.777892	<0.001	1.21505	0.1357	0.573606	0.01-0.001	0.973035	0.4364	1.03877	0.409	TerpenoidBiosynthesis	dxr	1-deoxy-D-xylulose 5-phosphate reductoisomerase
SYNPCC7002_A0819	0.738935	0.1492	0.858059	0.2877	1.16212	0.2611	1.08073	>0.5	0.473542	0.0183	1.04015	>0.5	0.281447	0.0022	5.0767	<0.001	1.00582	0.496	1.39509	0.2611	-	-	PIN domain protein
SYNPCC7002_A0820	1.04771	0.4522	0.992021	0.492	1.84568	0.0192	0.99476	>0.5	0.698028	0.2296	1.79501	<0.001	0.840512	0.3483	1.62539	0.05-0.02	0.479142	0.0262	0.815223	0.2451	-	-	conserved hypothetical protein
SYNPCC7002_A0821	1.33962	0.0125	1.55213	0.0001	1.33498	0.0136	0.929576	>0.5	1.15073	0.1611	1.35588	<0.001	1.19376	0.1003	1.14912	0.5-0.1	1.07105	0.3372	0.975259	0.4404	ABC-transporter	-	ABC transporter protein
SYNPCC7002_A0822	1.67132	0.0475	2.07285	0.0039	1.07781	0.4247	0.848862	>0.5	1.47567	0.119	0.934998	>0.5	1.2686	0.2514	1.28061	0.5-0.1	1.02789	0.4641	0.925876	0.4013	-	-	conserved hypothetical protein
SYNPCC7002_A0823	0.638726	<0.0001	1.14771	0.0256	1.01765	0.409	0.658261	0.01-0.001	1.48304	<0.0001	0.633926	<0.001	0.883731	0.0618	0.489794	<0.001	1.5792	<0.0001	1.21639	0.0322	PorphyrinChlorophyllMetabolism	hemE	uroporphyrinogen decarboxylase
SYNPCC7002_A0824	1.61561	<0.0001	1.54283	<0.0001	1.31564	0.0082	0.461338	0.5-0.1	1.35482	0.0036	1.02365	>0.5	0.935102	0.3121	0.823248	>0.5	1.17812	0.0526	1.33394	0.0012	AlanineAspartateGlutamateMetabolism	-	L-asparagine amidohydrolase
SYNPCC7002_A0825	1.43962	0.0068	1.49244	0.0028	0.893575	0.2743	0.482308	0.5-0.1	0.633067	0.0197	0.970665	>0.5	0.91061	0.3085	1.52072	0.5-0.1	1.17466	0.2743	0.936692	0.4129	-	-	permease protein of ABC transporter
SYNPCC7002_A0826	1.39172	0.0013	1.56926	<0.0001	1.2942	0.0119	0.875646	0.5-0.1	1.22689	0.0409	1.2892	<0.001	1.09159	0.242	1.05857	>0.5	1.55237	<0.0001	1.19381	0.0068	DNA-stuff	gyrA	"DNA gyrase, A subunit"
SYNPCC7002_A0827	0.784406	0.3669	0.790943	0.3707	1.7199	0.1292	0.468122	0.5-0.1	1.03579	0.4761	1.47773	0.02-0.01	1.2286	0.3594	1.03434	>0.5	0.828587	0.2676	1.36371	0.0934	-	comEc	competence protein
SYNPCC7002_A0828	1.4442	0.0749	2.03873	0.0004	3.65087	<0.0001	0	0.05-0.02	1.43454	0.0793	1.19881	0.5-0.1	1.82702	0.0036	1.79285	0.5-0.1	0.438988	0.1292	0.871388	0.3974	-	-	hypothetical protein
SYNPCC7002_A0829	0.824364	0.3446	0.684083	0.2358	0.7845	0.3121	1.49639	0.5-0.1	0.19672	0.0329	1.34866	0.1-0.05	0.601299	0.1814	1.32063	0.5-0.1	0.482598	0.1056	0.496801	0.1112	-	-	hypothetical protein
SYNPCC7002_A0830	0.648257	0.3015	0.985517	0.492	0.720336	0.3372	2.98428	0.02-0.01	0.275179	0.1401	1.45973	0.5-0.1	0.672895	0.3121	1.56074	0.5-0.1	0.635141	0.2843	0.355977	0.1562	-	-	conserved hypothetical protein
SYNPCC7002_A0831	1.41606	<0.0001	1.24306	<0.0001	0.952248	0.2206	1.34272	0.05-0.02	1.01767	0.3897	1.03182	0.5-0.1	0.985626	0.409	1.02199	>0.5	1.02383	0.4325	1.20035	0.0749	ThiaminBiosynthesis	thiC	thiamine biosynthesis protein ThiC
SYNPCC7002_A0832	3.78142	<0.0001	1.81723	0.0066	1.25907	0.2148	1.5304	0.5-0.1	1.06557	0.4207	0.758073	0.05-0.02	1.08568	0.3974	0.720342	0.5-0.1	0.483233	0.0418	1.5135	0.0427	-	-	"acetyltransferase, GNAT family"
SYNPCC7002_A0834	1.28204	0.3228	0.301636	0.1292	0.385826	0.1611	0	>0.5	1.23809	0.352	1.20889	>0.5	0.720832	0.3264	2.88137	0.1-0.05	1.70666	0.0735	0.664257	0.2451	-	-	two-component sensor histidine kinase
SYNPCC7002_A0833	0.520602	0.2483	0.551188	0.2643	1.88008	0.1075	0	0.05-0.02	0.119703	0.1075	1.01546	>0.5	0.585421	0.281	1.20057	>0.5	0.465751	0.281	0.261039	0.209	-	-	hypothetical protein
SYNPCC7002_A0835	0.65443	0.0392	0.914505	0.33	0.692304	0.0582	0.503097	0.05-0.02	0.818947	0.1788	1.07427	0.5-0.1	0.869713	0.2546	1.39143	0.01-0.001	0.614547	0.0853	0.545759	0.0537	-	hdrB	"Heterodisulfide reductase, subunit B"
SYNPCC7002_A0836	1.43417	0.1038	1.10267	0.3821	1.38731	0.1314	1.1495	>0.5	0.325051	0.0256	1.71084	0.01-0.001	0.950361	0.4443	0.349257	0.01-0.001	0.661335	0.33	1.09825	0.4483	-	-	"addiction module toxin, Txe/YoeB family"
SYNPCC7002_A0837	1.35584	0.0918	1.06006	0.4129	2.0339	0.0001	0.835107	>0.5	0.546765	0.0455	1.45639	0.01-0.001	0.615725	0.0749	2.25021	<0.001	0.503251	0.0778	0.799159	0.2843	-	-	probable antitoxin of toxin-antitoxin stability system
SYNPCC7002_A0838	1.54432	0.0099	1.13306	0.2843	1.06405	0.3936	0.640305	0.5-0.1	0.916692	0.3594	0.86563	0.1-0.05	1.28531	0.1112	0.704334	0.05-0.02	0.750974	0.0559	1.17548	0.1314	TCC-cycle	icd	"isocitrate dehydrogenase, NADP-dependent"
SYNPCC7002_A0839	1.30732	0.1314	1.32756	0.117	1.48329	0.0392	1.94908	<0.001	0.539691	0.0475	1.69353	<0.001	0.534388	0.0455	2.01202	<0.001	0.589391	0.0749	1.21222	0.2266	-	-	hypothetical protein
SYNPCC7002_A0840	1.23518	0.2451	1.55989	0.0505	1.73835	0.0154	1.51821	0.01-0.001	0.57971	0.1093	1.21446	0.02-0.01	0.464691	0.0582	2.42753	<0.001	0.510452	0.0139	0.979185	0.4641	-	-	hypothetical protein
SYNPCC7002_A0841	0.950543	0.409	1.01552	0.4721	0.860869	0.2611	1.13518	0.02-0.01	1.1096	0.3085	0.939983	<0.001	1.38691	0.0375	0.295296	<0.001	1.43918	<0.0001	1.0403	0.3409	PET	petD	cytb6/f complex subunit IV
SYNPCC7002_A0842	0.742836	0.0455	0.698649	0.0233	0.756401	0.0537	1.11242	0.1-0.05	0.997263	0.492	0.811507	<0.001	1.25267	0.0485	0.321366	<0.001	1.72772	<0.0001	1.41912	<0.0001	PET	petB	cytochrome b6
SYNPCC7002_A0843	1.67002	0.0008	1.10017	0.3192	0.980044	0.4641	0.748196	0.5-0.1	1.25565	0.1131	0.66766	<0.001	1.66668	0.0008	0.365244	<0.001	0.979069	0.4641	0.92842	0.3783	-	ctpA	carboxyl-terminal protease
SYNPCC7002_A0844	2.93226	<0.0001	1.40739	<0.0001	0.907668	<0.0001	2.299	0.01-0.001	1.26214	<0.0001	1.55295	<0.001	1.39902	<0.0001	1.33882	0.1-0.05	1.32771	0.1379	1.14101	0.3192	-	-	"probable Transport protein, Major Facilitator Superfamily protein"
SYNPCC7002_A0845	1.14638	0.281	0.809154	0.2266	1.035	0.4443	1.76846	0.5-0.1	0.830309	0.2514	1.14844	0.5-0.1	0.483418	0.0207	2.24106	0.05-0.02	0.472361	0.0003	0.746712	0.0475	-	-	conserved hypothetical protein
SYNPCC7002_A0846	0.824093	<0.0001	1.0281	0.1292	1.44102	<0.0001	1.05737	>0.5	0.971639	0.1251	1.05006	0.5-0.1	1.17197	<0.0001	0.658305	<0.001	0.659585	0.0409	0.827224	0.1894	ribosome	rpmB	50S ribosomal protein L28
SYNPCC7002_A0847	1.10406	0.1151	1.14781	0.0436	1.03771	0.33	1.28869	0.01-0.001	0.870376	0.0668	1.29049	<0.001	1.00453	0.4801	1.01455	>0.5	0.813734	0.1788	1.14492	0.2358	-	wcaG	NAD dependent epimerase/dehydratase family protein
SYNPCC7002_A0848	1.0088	0.4801	0.611757	0.0166	0.718366	0.0606	1.42109	0.5-0.1	0.744873	0.0808	1.26933	0.02-0.01	1.00658	0.484	0.754644	0.5-0.1	1.10489	0.3264	1.31358	0.0901	-	pleD	PleD protein
SYNPCC7002_A0849	0.798765	0.1335	1.60596	0.0004	1.04896	0.3936	0.663173	0.5-0.1	0.714612	0.0582	1.51845	0.01-0.001	1.20443	0.1292	1.53022	0.05-0.02	0.648091	0.0808	0.647142	0.0808	MethionineMetabolism	-	site-specific DNA-methyltransferase
SYNPCC7002_A0850	1.22216	0.1922	1.27959	0.1357	0.956297	0.4325	0.408107	0.1-0.05	0.949832	0.4207	1.15667	0.5-0.1	1.92407	0.0001	0.703191	0.1-0.05	0.887043	0.0004	1.06714	0.0239	PeptidoglycanBiosynthesis	murD	UDP-N-acetylmuramoylalanine--D-glutamate ligase
SYNPCC7002_A0851	1.37252	<0.0001	1.15205	0.0146	1.13869	0.0233	1.09229	>0.5	1.13611	0.0256	0.977728	>0.5	0.727381	<0.0001	1.44585	0.02-0.01	1.15753	0.017	1.61109	<0.0001	transcription/2component/phosphate	-	"two-component response regulator, OmpR subfamily protein"
SYNPCC7002_A0852	0.764006	0.2451	1.24445	0.2358	1.00055	>0.495	2.81346	<0.001	0.194588	0.0089	1.77555	<0.001	0.315093	0.0222	6.17282	<0.001	0.402442	0.1075	0.818983	0.3557	-	-	GAF domain protein
SYNPCC7002_A0853	1.47448	<0.0001	0.842603	0.0314	0.973741	0.3783	0.843048	0.5-0.1	1.29063	0.0003	0.738505	<0.001	1.0093	0.4562	0.704334	<0.001	1.05856	0.3336	0.984015	0.4522	PET	petH	ferredoxin-NADP reductase
SYNPCC7002_A0854	2.97077	<0.0001	1.30753	0.0749	1.16561	0.2177	1.19558	0.1-0.05	1.17905	0.2005	0.987108	>0.5	1.062	0.3859	0.939652	0.5-0.1	1.06095	0.166	1.32312	<0.0001	complex1	ndhF	NADH dehydrogenase subunit 5
SYNPCC7002_A0855	0.955525	0.4522	1.15052	0.3409	2.23284	0.0003	0.602885	0.5-0.1	1.08561	0.4052	0.725332	0.5-0.1	1.80136	0.0139	0.252752	0.01-0.001	1.38099	0.2981	1.53188	0.2296	-	sipA	SipA; possible regulator of histidine kinase NblS
SYNPCC7002_A0856	1.63866	0.0087	0.931724	0.4013	1.47945	0.0367	2.35795	0.02-0.01	1.50713	0.0294	1.16355	0.5-0.1	1.03651	0.4443	2.13435	0.01-0.001	1.50328	<0.0001	1.59147	<0.0001	-	-	conserved hypothetical protein
SYNPCC7002_A0857	1.50766	0.0384	1.32102	0.1314	1.03261	0.4562	1.44692	0.5-0.1	0.975428	0.4641	1.36266	0.1-0.05	1.49076	0.0436	0.903959	>0.5	0.490981	0.0475	0.886689	0.3557	-	-	putative FAD-dependent dehydrogenase
SYNPCC7002_A0858	1.16302	0.2981	1.11642	0.352	1.76404	0.0066	1.7053	0.05-0.02	0.551948	0.0735	3.26189	<0.001	1.02011	0.4721	4.24817	<0.001	0.35592	0.0032	1.07129	0.3821	-	hliA	High light inducible protein hli5
SYNPCC7002_A0859	1.06496	0.4364	0.675082	0.2177	1.60453	0.0735	0.769484	0.5-0.1	0.685012	0.2236	0.489005	<0.001	0.680779	0.2206	0.258274	<0.001	0.656272	0.003	1.1142	0.1814	transcription/2component	-	two-component response regulator
SYNPCC7002_A0860	2.52898	0.0001	1.29131	0.2358	1.45741	0.1292	1.1495	>0.5	1.38817	0.1685	0.488726	<0.001	1.36142	0.1841	0.224106	<0.001	1.08724	0.3372	1.4282	0.0202	nitrogenMetabolism/ABC-transporter	-	"putative cyanate ABC transporter, substrate binding protein"
SYNPCC7002_A0861	2.27402	0.0256	0.642032	0.2912	1.3266	0.3085	0.757912	>0.5	1.33212	0.305	0.800231	0.5-0.1	1.12121	0.4247	0.505503	0.1-0.05	1.12311	0.1401	1.18025	0.0571	nitrogenMetabolism/ABC-transporter	cynB	sulfonate/nitrate transport system permease protein
SYNPCC7002_A0862	2.23399	<0.0001	1.16271	0.0455	1.54836	<0.0001	0.558462	0.5-0.1	0.946394	0.2877	0.726525	0.02-0.01	0.875443	0.0985	0.292313	0.01-0.001	1.04436	0.4364	1.41898	0.063	nitrogenMetabolism/ABC-transporter	cynD	sulfonate/nitrate transport system ATP-binding protein
SYNPCC7002_A0863	2.39045	<0.0001	1.00587	0.492	2.40722	<0.0001	0.548833	0.5-0.1	2.3085	<0.0001	0.467281	<0.001	1.62836	0.0233	0.411624	0.02-0.01	0.838613	0.409	1.53111	0.2266	nitrogenMetabolism	cynS	cyanate hydratase
SYNPCC7002_A0864	2.73121	0.0037	0.716034	0.33	0.422717	0.1867	2.65269	0.5-0.1	0.581344	0.2578	0.517135	0.1-0.05	0.526504	0.2327	1.92091	0.5-0.1	0.459158	0.0446	0.571875	0.0901	-	-	Protein of unknown function (DUF1348)
SYNPCC7002_A0865	1.5915	0.0485	1.39079	0.1357	1.91583	0.0051	1.32635	>0.5	0.710964	0.209	1.30666	0.5-0.1	1.5979	0.0465	1.22938	>0.5	0.322925	0.1292	0.814453	0.3783	-	gidA	sensory transduction histidine kinase
SYNPCC7002_A0866	1.14544	0.33	1.16343	0.3121	0.958477	0.4483	0.837693	>0.5	0.855642	0.33	0.937704	>0.5	1.29591	0.1867	0.838216	0.5-0.1	0.662024	0.1469	0.941053	0.4286	-	todF	"hydrolase, alpha/beta fold family protein"
SYNPCC7002_A0867	1.1559	0.2912	1.12385	0.33	0.995216	0.492	0.884231	>0.5	0.593515	0.0764	1.16995	0.1-0.05	0.923216	0.3936	1.07464	>0.5	0.683187	0.0188	0.764755	0.0606	-	-	two-component hybrid sensor and regulator
SYNPCC7002_A0868	1.19665	0.0013	1.28119	<0.0001	1.26247	<0.0001	0.61216	0.5-0.1	0.723424	<0.0001	1.39952	<0.001	0.759757	0.0001	1.60554	0.01-0.001	1.1425	0.0136	1.40517	<0.0001	acetate	-	"alcohol dehydrogenase, zinc-binding dehydrogenase family protein"
SYNPCC7002_A0869	2.09161	<0.0001	1.09867	0.2514	0.746574	0.0418	1.24833	>0.5	1.0737	0.3085	1.15826	0.5-0.1	1.0256	0.4325	1.22938	0.5-0.1	0.979883	0.4562	0.782185	0.119	-	-	Putative esterase
SYNPCC7002_A0870	1.3963	<0.0001	1.22837	0.0113	0.986584	0.4483	1.08073	>0.5	0.809616	0.0287	1.60198	<0.001	1.16908	0.0455	1.61244	<0.001	0.789843	<0.0001	0.908592	0.0154	SerThrProteinkinase	pknA	serine/threonine kinase
SYNPCC7002_A0871	6.01263	<0.0001	0.83053	0.3483	5.20664	<0.0001	1.23713	0.1-0.05	1.08459	0.4207	4.54704	<0.001	0.676125	0.2266	10.1003	<0.001	1.96797	<0.0001	1.44123	0.0064	Fe/ABC-transporter	-	ABC transporter
SYNPCC7002_A0872	1.18931	0.2643	1.77034	0.0054	1.61596	0.0207	1.53577	0.05-0.02	0.571833	0.0778	2.07709	<0.001	0.685247	0.1492	1.50332	0.05-0.02	0.394264	0.0951	0.847062	0.3707	-	-	iojap-related protein
SYNPCC7002_A0873	1.53403	0.0038	1.449	0.0122	2.24042	<0.0001	0.916385	>0.5	1.23246	0.123	1.23087	0.05-0.02	1.29377	0.0708	0.988705	>0.5	0.912311	0.33	0.634198	0.0329	-	-	Pentapeptide repeats protein
SYNPCC7002_A0874	1.38354	0.0136	1.35632	0.0202	0.92527	0.3336	1.06108	>0.5	1.12403	0.2389	1.19748	0.5-0.1	1.14524	0.2005	1.23228	0.5-0.1	1.0934	0.4168	0.989933	0.492	PeptidoglycanBiosynthesis	-	UDP-N-acetylmuramyl tripeptide synthase
SYNPCC7002_A0875	0.785817	0.2266	1.02398	0.4681	0.982339	0.4761	0	0.1-0.05	0.683823	0.1357	1.11453	>0.5	1.12156	0.3372	0.873142	>0.5	0.536545	0.0853	0.501195	0.0694	-	-	conserved hypothetical protein
SYNPCC7002_A0876	0.849305	0.1492	0.97808	0.4404	1.21072	0.0721	0.884231	>0.5	0.888024	0.2206	0.86385	0.5-0.1	0.753987	0.0446	0.960456	>0.5	1.43982	0.063	0.909826	0.3783	-	-	O-Antigen Polymerase family protein
SYNPCC7002_A0877	0.981217	0.4681	1.76992	0.0006	1.96863	<0.0001	0.265269	0.5-0.1	0.752046	0.1469	2.33557	<0.001	0.919488	0.3669	1.92091	0.5-0.1	1.33011	0.2119	1.46838	0.1271	GlycerolipidBiosynthesis	pgsA	CDP-diacylglycerol--glycerol-3-phosphate 3-phosphatidyltransferase
SYNPCC7002_A0878	2.15451	0.0548	0.405527	0.2061	1.68582	0.1711	1.63243	0.5-0.1	1.94194	0.0951	0.725332	0.1-0.05	1.93821	0.0968	0.900428	>0.5	1.37214	<0.0001	1.09863	0.123	NicotinamideMetabolism	nadD	nicotinate (nicotinamide) nucleotide adenylyltransferase
SYNPCC7002_A0879	1.22645	0.2451	1.0597	0.4286	1.10729	0.3707	1.09767	>0.5	0.951026	0.4404	1.57304	<0.001	1.1057	0.3745	1.45618	0.1-0.05	1.07864	0.3745	0.876963	0.305	-	-	conserved hypothetical protein
SYNPCC7002_A0880	1.3502	0.1314	1.31235	0.1587	1.11909	0.352	1.51582	0.5-0.1	0.671803	0.1469	1.66167	<0.001	0.690705	0.1611	1.92091	0.01-0.001	0.869051	0.3264	1.31916	0.1335	-	-	conserved hypothetical protein
SYNPCC7002_A0881	1.15615	0.3192	1.72277	0.0146	1.1598	0.3156	0.618962	0.5-0.1	1.46505	0.0808	0.834278	0.1-0.05	1.22787	0.2451	0.593223	0.05-0.02	1.13409	0.3192	1.43484	0.0655	LysineBiosynthesis	dapB	dihydrodipicolinate reductase
SYNPCC7002_A0882	0.815763	0.1075	1.02363	0.4364	0.979029	0.4443	0.814353	0.1-0.05	0.980368	0.4483	0.770077	<0.001	0.954858	0.3821	0.581586	<0.001	0.967851	0.4364	1.03687	0.4286	PurineMetabolism	purA	adenylosuccinate synthetase (IMP--aspartate ligase)
SYNPCC7002_A0883	0.604074	0.0344	0.876222	0.2843	1.32093	0.0708	0.281346	<0.001	1.32576	0.0681	0.803763	<0.001	1.08437	0.3483	0.587865	<0.001	0.960514	0.2514	0.918721	0.0838	ribosome	rplY	Ribosomal protein L25
SYNPCC7002_A0884	2.69082	<0.0001	2.05977	0.0055	1.98456	0.0091	0.640305	0.5-0.1	1.43261	0.1492	1.13962	0.5-0.1	1.27853	0.2514	1.48871	0.1-0.05	1.32962	0.0885	1.64123	0.0043	PyrimidineMetabolism	pyrB	aspartate carbamoyltransferase
SYNPCC7002_A0885	0.792414	0.2912	0.796138	0.2946	1.03124	0.4681	0.464221	0.01-0.001	0.506225	0.0968	0.770489	0.01-0.001	0.686369	0.2033	1.17951	0.5-0.1	0.719566	0.0668	0.566533	0.0104	StarchSucroseMetabolism	-	"Alpha amylase (amylosucrase), Chain A"
SYNPCC7002_A0886	0.96717	0.4641	1.23652	0.2578	1.15328	0.3372	0.60633	0.5-0.1	0.911354	0.4052	0.792455	0.1-0.05	0.769521	0.2643	1.84408	0.01-0.001	0.481498	0.0367	0.599699	0.0838	StarchSucroseMetabolism	-	PfkB family of carbohydrate kinases; probable fructokinase
SYNPCC7002_A0887	0.779321	0.0668	1.31245	0.0166	0.740635	0.0384	1.1495	>0.5	0.520598	0.0006	1.03018	>0.5	0.588079	0.0026	1.65726	0.02-0.01	0.587432	0.0013	0.610849	0.0023	-	-	"HAD-superfamily hydrolase, subfamily IIB subfamily"
SYNPCC7002_A0888	0.78013	0.0594	1.2512	0.0375	0.737521	0.0314	0.928443	>0.5	0.596171	0.0021	0.998189	>0.5	0.730286	0.0281	1.31383	0.02-0.01	0.632973	0.0045	0.96385	0.3974	StarchSucroseMetabolism	spsA	sucrose-phosphate synthase
SYNPCC7002_A0889	1.8566	<0.0001	1.40332	0.0049	1.31985	0.0202	0.795808	0.5-0.1	1.50454	0.0006	0.949446	>0.5	1.45486	0.0018	1.17208	0.5-0.1	1.63143	0.0001	1.40893	0.0071	GlyoxylatDicarboxylatMetabolism/OneCarbon	folD	"5,10-methylenetetrahydrofolate dehydrogenase; methenyl tetrahydrofolate cyclohydrolase"
SYNPCC7002_A0890	2.01979	0.0019	1.18223	0.3015	1.06744	0.4247	1.5474	0.5-0.1	1.08741	0.4013	1.53906	0.01-0.001	1.53726	0.0643	2.33624	<0.001	1.90163	<0.0001	1.48632	0.0064	TCC-cycle	sucD	"succinyl-CoA synthetase, alpha chain"
SYNPCC7002_A0891	1.21537	0.0087	1.24778	0.0031	1.26354	0.0018	0.698077	0.5-0.1	0.853602	0.0526	1.43555	0.02-0.01	1.05608	0.2676	2.1469	<0.001	0.813493	0.0099	1.1905	0.0087	TCC-cycle	sucC	succinate-CoA ligase beta chain
SYNPCC7002_A0892	2.93479	<0.0001	1.75279	0.0559	1.63055	0.0901	3.31587	0.1-0.05	1.49495	0.1469	2.43288	<0.001	3.61753	<0.0001	0.606604	0.5-0.1	2.57989	0.1131	3.21322	0.0446	-	-	hypothetical protein
SYNPCC7002_A0893	1.74453	0.1762	1.23134	0.3859	2.10004	0.0838	0.442116	0.5-0.1	1.36382	0.3228	1.21955	0.5-0.1	1.87999	0.1357	1.92091	0.05-0.02	1.31131	0.2177	0.765572	0.2776	-	-	Predicted phosphatase
SYNPCC7002_A0894	2.36317	<0.0001	1.18562	<0.0001	1.15971	<0.0001	1.29234	0.5-0.1	0.811078	<0.0001	2.06577	<0.001	1.21527	<0.0001	2.11849	<0.001	0.994077	0.4641	0.907636	0.0885	-	-	radical SAM domain protein; Fe-S oxidoreductase family 2
SYNPCC7002_A0895	1.94073	<0.0001	1.3857	<0.0001	1.13654	0.0465	0.757912	0.5-0.1	1.03375	0.3372	1.33788	<0.001	1.02377	0.3859	1.0316	>0.5	0.987391	0.4483	0.927668	0.2358	-	-	conserved hypothetical protein
SYNPCC7002_A0896	2.20402	<0.0001	1.62533	<0.0001	1.30678	<0.0001	1.08519	>0.5	1.23744	<0.0001	1.02105	>0.5	1.48891	<0.0001	0.859041	0.5-0.1	1.78893	<0.0001	0.990979	0.4721	-	-	Predicted enzyme of the cupin superfamily
SYNPCC7002_A0897	1.27027	0.0838	2.05471	<0.0001	0.860141	0.2389	1.47372	0.5-0.1	0.737496	0.0901	0.967708	>0.5	1.24988	0.1003	0.85755	>0.5	0.878779	0.305	0.679349	0.0885	-	ksgA	"S-adenosylmethionine-6-N', N'-adenosyl(rRNA) dimethyltransferase"
SYNPCC7002_A0898	2.11465	<0.0001	2.27716	<0.0001	0.979074	0.4522	0.663173	0.5-0.1	0.845288	0.1841	1.34796	0.05-0.02	1.02892	0.4325	2.34778	<0.001	1.05309	0.4364	1.29561	0.1949	PorphyrinChlorophyllMetabolism	cobL	Precorrin-6B methylase 2
SYNPCC7002_A0899	0.854839	0.3409	1.03436	0.4602	0.588026	0.123	0.884231	>0.5	0.883563	0.3707	1.0273	>0.5	0.926942	0.4168	2.46636	<0.001	0.708421	0.0869	0.768695	0.1401	ArginineProlineMetabolism	pip	proline iminopeptidase
SYNPCC7002_A0900	0.849487	0.0708	1.03447	0.3669	0.691099	0.0013	1.06755	>0.5	0.76885	0.0122	0.990801	>0.5	0.822726	0.0418	1.90253	<0.001	0.909508	0.3156	1.20695	0.1357	transcription/2component	-	two-component hybrid sensory kinase; GAF domain
SYNPCC7002_A0901	1.4941	0.1357	0.750244	0.2877	0.778582	0.3121	0.863668	>0.5	1.17589	0.3483	1.13792	0.1-0.05	1.42924	0.1685	1.30713	0.05-0.02	1.05674	0.33	1.05638	0.3336	-	-	conserved hypothetical protein
SYNPCC7002_A0902	0.783543	0.0793	1.32932	0.0158	0.784122	0.0793	1.49935	0.02-0.01	1.07967	0.3015	1.42398	<0.001	1.11863	0.2206	1.35353	0.01-0.001	0.9964	0.492	1.00347	0.492	-	-	Cell division protein ftsH like protein (ATP-dependent zinc metallopeptidase)
SYNPCC7002_A0903	2.02648	0.0015	1.17029	0.3121	1.82959	0.0082	0.723462	0.5-0.1	0.521021	0.0838	1.0681	>0.5	0.776861	0.2578	1.82487	0.01-0.001	0.737067	0.0007	1.70749	<0.0001	-	trmB	tRNA (guanine-N(7)-)-methyltransferase
SYNPCC7002_A0904	1.14277	0.1587	1.13522	0.1711	1.17913	0.1056	1.59653	0.01-0.001	1.10943	0.2206	1.26742	<0.001	1.21876	0.063	1.1413	0.5-0.1	1.17069	0.281	1.23856	0.209	-	-	conserved hypothetical protein
SYNPCC7002_A0905	0.895805	0.3821	1.09396	0.3936	0.949983	0.4443	0.860333	>0.5	0.831746	0.3156	1.18551	0.1-0.05	0.743512	0.2327	1.48716	0.05-0.02	1.5389	0.0005	1.19792	0.1131	-	-	NCAIR mutase (PurE)-related protein
SYNPCC7002_A0906	1.54211	<0.0001	1.68093	<0.0001	2.18535	<0.0001	0.941278	>0.5	1.32497	0.0023	1.31061	0.01-0.001	1.02071	0.4286	1.79698	0.01-0.001	0.733809	0.0375	1.04896	0.3707	-	-	two-component response regulator (RsbV-like)
SYNPCC7002_A0907	0.732881	0.0548	1.06642	0.3446	1.14012	0.2005	1.42109	0.5-0.1	0.852418	0.1867	1.11182	0.5-0.1	0.751227	0.0681	2.89353	<0.001	0.779569	0.0427	0.952961	0.3557	-	-	thiosulfate sulfurtransferase (rhodanese-related)
SYNPCC7002_A0908	0.737044	0.1711	1.19053	0.2451	1.1773	0.2611	0.980343	>0.5	1.41182	0.0681	0.73136	<0.001	1.50621	0.0336	0.564077	0.01-0.001	1.00574	0.492	1.1162	0.3085	PorphyrinChlorophyllMetabolism	chlM	magnesium protoporphyrin O-methyltransferase
SYNPCC7002_A0909	0.193828	0.0068	0.273621	0.0132	0.233328	0.0094	1.32635	>0.5	0.534808	0.0778	0.888532	>0.5	0.435922	0.0418	1.20057	>0.5	2.09451	0.1314	1.75056	0.2206	PurineMetabolism	-	Adenylate cyclase
SYNPCC7002_A0910	1.32773	<0.0001	1.69209	<0.0001	1.46512	<0.0001	1.5675	0.5-0.1	1.10922	<0.0001	2.38727	<0.001	0.653207	<0.0001	5.30538	<0.001	0.869427	0.305	1.22982	0.1867	ABC-transporter	-	ABC transporter ATP-binding protein
SYNPCC7002_A0911	1.18711	0.2358	0.808829	0.2327	0.939916	0.409	0.782449	0.5-0.1	1.211	0.209	1.22276	<0.001	1.21596	0.2033	1.24236	0.01-0.001	0.901333	0.2643	0.870898	0.2061	-	-	conserved hypothetical protein
SYNPCC7002_A0912	1.12118	0.1922	1.10792	0.2206	0.944768	0.3483	1.26319	>0.5	1.01056	0.4681	1.79606	<0.001	1.23977	0.0436	1.92091	<0.001	1.22082	0.2946	0.784014	0.2981	FeS-synthesis	sufE	Fe-S metabolism associated protein (SufS activator)
SYNPCC7002_A0913	0.687358	0.0838	0.816633	0.209	1.11238	0.3085	1.00946	>0.5	1.41467	0.0336	0.777977	<0.001	1.32961	0.0721	0.282868	<0.001	1.10445	0.2514	1.33883	0.0143	-	-	conserved hypothetical protein
SYNPCC7002_A0914	1.38203	<0.0001	1.27731	<0.0001	1.05192	0.2296	1.01593	>0.5	1.08413	0.1151	1.11317	0.1-0.05	1.05581	0.2148	0.88438	0.5-0.1	1.12098	0.2946	1.31366	0.0823	-	-	ATPases involved in chromosome partitioning
SYNPCC7002_A0915	1.55493	0.0427	1.13743	0.3336	1.27623	0.1949	0.795808	0.5-0.1	0.920477	0.4013	1.15638	0.5-0.1	1.16834	0.3015	0.960456	>0.5	1.16625	<0.0001	0.943643	0.0322	CarotenoidBiosynthesis	crtR	beta-carotene oxygenase CrtR
SYNPCC7002_A0916	0.637782	0.0007	1.15757	0.0808	0.781464	0.0262	0.279231	0.1-0.05	0.691335	0.0031	1.33857	0.05-0.02	1.21026	0.0314	1.15865	0.5-0.1	1.12609	0.0918	1.28719	0.0012	-	-	Conserved hypothetical protein (DUF540) superfamily
SYNPCC7002_A0917	2.16174	0.0104	2.01948	0.0212	1.37767	0.2266	0.884231	>0.5	1.28065	0.2877	1.06067	>0.5	1.6623	0.0934	1.30126	0.5-0.1	1.13032	0.3897	1.14384	0.3783	-	-	NAD dependent epimerase/dehydratase family protein
SYNPCC7002_A0918	2.17454	0.0217	2.00199	0.0427	1.8779	0.0655	1.20577	>0.5	1.14782	0.4013	1.03854	>0.5	2.31239	0.0119	0.662383	0.5-0.1	0.994056	0.492	0.87969	0.352	-	plsC	1-acyl-sn-glycerol-3-phosphate acyltransferase
SYNPCC7002_A0919	0.76788	0.0021	1.12414	0.063	0.71895	0.0003	1.51582	0.5-0.1	1.15353	0.0294	0.561269	<0.001	1.5111	<0.0001	0.548832	0.05-0.02	0.781915	0.2611	0.83781	0.3156	ABC-transporter	-	ABC transporter permease protein
SYNPCC7002_A0920	1.0144	0.488	0.613715	0.2266	1.5046	0.166	0.346003	0.1-0.05	1.27951	0.2946	0.912332	>0.5	0.916639	0.4364	1.28061	0.5-0.1	0.918814	0.4364	1.3686	0.2327	Clock	kaiB	circadian clock protein KaiB
SYNPCC7002_A0921	1.32992	0.0749	1.09962	0.33	1.85252	0.0001	0.884231	>0.5	1.14279	0.2643	1.63033	<0.001	1.57028	0.0062	1.52889	0.05-0.02	0.973547	0.4721	1.19089	0.2981	FeS-synthesis	nifS	cysteine desulfurase
SYNPCC7002_A0922	13.4642	<0.0001	2.25007	0.0162	1.98616	0.0465	1.08073	>0.5	1.22523	0.352	0.748207	<0.001	0.910496	0.4404	1.01482	>0.5	1.07402	0.3192	1.3634	0.0113	-	-	"conserved hypothetical protein (glyco-hydrolase domain, family 57)"
SYNPCC7002_A0923	1.1703	0.3085	0.858593	0.3409	1.02016	0.4761	1.46169	0.05-0.02	1.20415	0.2743	1.57283	<0.001	1.09398	0.3897	1.33183	0.01-0.001	1.24257	0.0064	1.13658	0.0808	complex1	ndhE	NADH dehydrogenase subunit E
SYNPCC7002_A0924	1.83824	0.0021	1.17156	0.2776	0.615043	0.0934	1.17897	0.5-0.1	1.05171	0.4286	1.55741	<0.001	0.902844	0.3707	0.853739	0.5-0.1	1.5206	0.0516	1.00762	0.492	complex1	ndhG	NADH dehydrogenase subunit G
SYNPCC7002_A0925	2.91662	<0.0001	1.20357	0.0197	0.928298	0.2358	1.49706	0.02-0.01	1.10811	0.1379	1.41895	<0.001	1.12903	0.0968	1.05175	>0.5	1.28496	<0.0001	1.41574	<0.0001	complex1	ndhI	"NADH-plastoquinone oxidoreductase, I subunit"
SYNPCC7002_A0926	2.26078	<0.0001	1.11143	0.0116	1.10192	0.0192	0.975861	>0.5	0.998067	0.484	1.54006	<0.001	1.02402	0.3121	1.71081	<0.001	1.14005	0.0005	0.936274	0.0681	complex1	ndhA	NADH dehydrogenase subunit A
SYNPCC7002_A0927	1.19508	0.0721	0.937251	0.3192	0.527494	0.0002	2.53212	0.01-0.001	1.34829	0.0045	0.965795	>0.5	1.22069	0.0495	0.898775	>0.5	0.824643	0.2981	0.735297	0.2148	-	-	FHA-domain protein
SYNPCC7002_A0928	0.973155	0.4602	1.29884	0.1401	0.83068	0.2709	0.510133	0.5-0.1	0.878766	0.33	1.02252	>0.5	0.865508	0.3121	1.19229	0.5-0.1	1.22529	0.1271	0.644637	0.0359	pentosePpathway	pgl	6-phosphogluconolactonase
SYNPCC7002_A0929	0.949277	0.4168	1.02932	0.4522	1.3663	0.0618	0.627	0.5-0.1	1.06667	0.3897	1.26933	0.01-0.001	1.03266	0.4443	1.31658	0.1-0.05	0.868673	0.3156	0.8694	0.3156	-	-	conserved hypothetical protein
SYNPCC7002_A0930	1.67963	0.0001	1.33053	0.0301	0.938225	0.3632	2.22086	<0.001	1.28696	0.0516	2.2164	<0.001	1.3758	0.0166	1.70748	<0.001	0.946131	0.2843	1.22227	0.0089	-	-	Conserved hypothetical protein (DUF502 family)
SYNPCC7002_A0931	1.48759	0.0217	1.59284	0.0069	0.986736	0.4801	1.81759	0.01-0.001	0.857208	0.2776	1.74068	<0.001	0.95589	0.4286	1.86946	<0.001	1.48327	0.2061	1.71478	0.1112	transcription	nusB	transcription antitermination factor NusB
SYNPCC7002_A0932	1.62762	<0.0001	1.49272	<0.0001	1.16012	0.0158	1.03897	>0.5	1.12864	0.0418	1.34243	<0.001	1.0521	0.242	0.915113	0.5-0.1	1.19697	0.3336	0.971128	0.4761	chaperone	-	DnaJ domain protein
SYNPCC7002_A0933	1.41929	0.2177	0.968017	0.4761	2.5052	0.0026	1.03668	>0.5	0.176005	0.063	1.55493	0.05-0.02	0.443833	0.1515	4.3075	<0.001	0.222895	0.0003	0.578359	0.0301	-	-	hypothetical protein
SYNPCC7002_A0934	0.877497	0.3446	1.13551	0.33	1.49645	0.0537	0.624163	0.5-0.1	0.147961	0.0028	1.73091	0.5-0.1	0.411146	0.0281	4.22601	<0.001	0.0776733	0.0582	0.628817	0.2643	-	-	Hypothetical protein
SYNPCC7002_A0935	0.996347	0.484	1.2893	0.0005	1.29934	0.0003	1.83648	0.5-0.1	0.488731	<0.0001	1.22966	0.5-0.1	1.07372	0.2005	1.16925	>0.5	0.224168	0.0099	0.753835	0.2296	-	-	conserved hypothetical protein
SYNPCC7002_A0936	1.05367	0.4483	1.23485	0.281	1.61541	0.0643	0.94318	>0.5	0.608882	0.166	1.85254	<0.001	0.771276	0.2843	1.96267	<0.001	0.926155	0.4443	0.970639	0.4761	-	-	hypothetical protein
SYNPCC7002_A0937	1.61132	0.0023	1.42071	0.0256	0.932791	0.3783	0.948372	>0.5	0.640305	0.0475	1.27519	<0.001	0.900705	0.3228	1.29987	<0.001	0.762164	0.2061	0.878711	0.3372	transcription	-	two-component response regulator
SYNPCC7002_A0938	0.935193	0.3557	1.05222	0.3859	0.85269	0.2033	1.35235	0.5-0.1	0.669365	0.0307	1.42921	<0.001	0.999571	>0.495	1.51572	0.01-0.001	0.719341	0.0367	1.03846	0.4013	-	-	PhoH-like protein
SYNPCC7002_A0939	1.37052	0.0015	1.56485	<0.0001	1.25556	0.0202	0.730452	0.5-0.1	0.867528	0.1446	1.37104	<0.001	1.18137	0.0735	1.40959	0.01-0.001	0.783033	0.0681	1.04793	0.3707	transcription	-	sensory box protein/response regulator
SYNPCC7002_A0940	1.4838	0.0183	1.74081	0.0007	1.01378	0.4761	1.23161	>0.5	0.791156	0.1841	1.38472	0.01-0.001	1.09921	0.3336	1.27076	0.5-0.1	1.27889	0.0207	0.837789	0.117	-	dus1	Dihydrouridine synthase (Dus)
SYNPCC7002_A0941	1.41147	0.0001	1.63025	<0.0001	1.93081	<0.0001	0.424431	0.5-0.1	1.88825	<0.0001	1.071	>0.5	0.829679	0.0559	1.75388	0.1-0.05	3.45212	0.0038	2.60054	0.0409	LipopolysaccharideBiosynthesis	lpxD	UDP-3-O-[3-hydroxymyristoyl] glucosamine N-acyltransferase
SYNPCC7002_A0942	1.21499	0.2912	2.01177	0.0049	1.15467	0.3483	0.985286	>0.5	0.592339	0.1492	2.2929	<0.001	0.72037	0.2389	2.04418	<0.001	0.645311	0.0188	0.757641	0.0778	-	-	uncharacterized stress response protein
SYNPCC7002_A0943	1.88545	<0.0001	2.29672	<0.0001	1.29042	0.0351	0.959485	>0.5	0.956553	0.3936	1.69801	<0.001	0.961784	0.4052	1.86969	<0.001	1.07613	0.242	1.50785	<0.0001	-	-	hypothetical protein
SYNPCC7002_A0944	0.863888	0.3156	1.77907	0.0028	1.32133	0.1271	1.40003	0.1-0.05	0.712285	0.1539	1.73908	<0.001	0.942877	0.4207	1.81614	<0.001	1.1858	0.0001	1.19288	<0.0001	-	-	putative GTPase
SYNPCC7002_A0945	1.04602	0.3669	0.9173	0.2709	1.03024	0.4129	1.32635	0.5-0.1	0.900833	0.2327	1.54045	0.01-0.001	0.748526	0.0322	1.98952	0.01-0.001	1.41219	<0.0001	1.41337	<0.0001	-	-	conserved hypothetical protein
SYNPCC7002_A0946	1.8486	<0.0001	1.94089	<0.0001	1.58554	<0.0001	0.9075	>0.5	0.484561	0.0001	2.9395	<0.001	0.760048	0.0401	2.51196	<0.001	0.74046	0.1788	0.83729	0.281	-	-	"YqgFc, likely ribonuclease with RNase H fold; putative Holliday junction resolvase"
SYNPCC7002_A0947	1.97743	0.0001	1.49776	0.0274	1.15888	0.2709	1.64897	<0.001	0.966783	0.4483	2.11974	<0.001	1.38977	0.0668	2.7769	<0.001	0.909571	0.2946	0.985094	0.4641	-	-	"acetyltransferase, GNAT family"
SYNPCC7002_A0948	1.5489	0.0136	1.47793	0.0268	1.70916	0.0021	0.723462	0.5-0.1	1.86776	0.0002	0.855185	0.5-0.1	1.74174	0.0014	0.960456	>0.5	1.25324	0.3121	0.967077	0.4761	-	-	conserved hypothetical protein
SYNPCC7002_A0950	1.5612	0.0228	1.12616	0.3264	1.08424	0.3821	0.833704	>0.5	0.951468	0.4325	1.02936	>0.5	0.824736	0.2643	1.01101	>0.5	1.58335	0.0001	0.804385	0.1003	-	-	mannose-1-phosphate guanyltransferase
SYNPCC7002_A0951	2.35376	0.0183	0.553787	0.2451	0.871822	0.4207	2.65269	0.05-0.02	1.73186	0.1292	1.03743	>0.5	1.98511	0.0643	0.788067	0.5-0.1	1.26926	0.2946	0.834334	0.3707	-	-	conserved hypothetical protein
SYNPCC7002_A0952	1.20476	0.1131	1.01644	0.4602	1.41061	0.0075	1.07067	>0.5	1.18553	0.1357	1.08859	0.1-0.05	1.0637	0.352	0.809937	0.1-0.05	1.72416	0.0139	1.77434	0.0094	ribosome	frr	ribosome recycling factor
SYNPCC7002_A0953	1.60413	<0.0001	1.27723	0.0009	1.88982	<0.0001	1.01645	>0.5	1.40609	<0.0001	1.08417	0.5-0.1	1.19615	0.0139	0.940585	>0.5	1.38574	0.0008	1.30514	0.0066	PyrimidineMetabolism	pyrH	uridylate kinase
SYNPCC7002_A0954	1.30438	0.1894	1.16438	0.3192	1.0391	0.4562	1.23792	>0.5	1.23849	0.2451	1.30188	0.05-0.02	1.10009	0.3859	2.2034	<0.001	1.32794	0.121	1.48248	0.0418	-	-	"conserved hypothetical protein, YfiH family"
SYNPCC7002_A0955	0.897451	0.2643	1.12399	0.2236	1.19991	0.1093	0.833559	0.01-0.001	1.15196	0.1762	0.705098	<0.001	0.873585	0.2206	0.504946	<0.001	1.50966	<0.0001	1.26764	0.0162	ribosome	rpsA	30S ribosomal protein S1
SYNPCC7002_A0956	0.85401	0.0192	0.976611	0.3707	0.884598	0.0505	1.48766	0.01-0.001	0.696866	<0.0001	1.49891	<0.001	0.840298	0.0116	1.17425	0.1-0.05	0.885031	0.0113	0.911774	0.0401	transcription	-	"conserved hypothetical protein TIGR00244, ATP cone domain"
SYNPCC7002_A0957	0.599226	0.281	0.88942	0.4364	1.20691	0.3821	1.21676	<0.001	0.385046	0.1867	1.66635	<0.001	0.717058	0.3409	2.49669	<0.001	0.549624	<0.0001	0.531391	<0.0001	PS2	psbT	"Photosystem II reaction center, PsbT protein"
SYNPCC7002_A0958	1.37231	0.0268	1.68456	0.0002	1.72379	0.0001	0.49738	0.5-0.1	1.0207	0.4562	1.33075	0.5-0.1	1.30834	0.0548	1.1821	>0.5	0.664431	0.2119	1.94472	0.0125	ribosome	rluA	23S rRNA-specific pseudouridylate synthase
SYNPCC7002_A0959	1.356	0.0004	1.33665	0.0007	1.26646	0.0057	0.707385	0.5-0.1	0.58057	<0.0001	1.33985	0.05-0.02	0.749269	0.0087	2.07256	<0.001	0.698895	0.1038	0.794005	0.1949	-	-	conserved hypothetical protein
SYNPCC7002_A0960	1.9718	<0.0001	1.70603	<0.0001	1.37823	0.0005	1.32635	>0.5	0.702008	0.0049	2.0944	<0.001	0.697376	0.0044	2.80749	0.01-0.001	0.305553	0.2296	0.91335	0.4641	-	gfa	glutathione-dependent formaldehyde-activating enzyme
SYNPCC7002_A0961	1.40139	0.1335	0.934196	0.4286	2.88192	<0.0001	2.55564	<0.001	0.649821	0.166	0.91266	>0.5	1.26398	0.2327	2.32006	<0.001	0.554703	0.2483	1.40832	0.2643	-	-	conserved hypothetical protein
SYNPCC7002_A0962	1.58264	0.0244	1.72056	0.0073	2.89059	<0.0001	2.26082	<0.001	0.637453	0.1093	1.15939	0.5-0.1	1.53422	0.0351	2.03617	<0.001	0.86785	0.4129	1.22338	0.352	-	-	conserved hypothetical protein
SYNPCC7002_A0963	1.72827	<0.0001	1.7104	<0.0001	1.25489	0.0041	1.46596	0.05-0.02	0.696372	0.0008	2.05117	<0.001	0.917743	0.1977	1.8402	<0.001	0.865464	0.1423	0.994456	0.484	-	-	Subtilase family domain protein
SYNPCC7002_A0964	0.976108	0.3783	0.946778	0.2483	0.73913	0.0004	1.26513	0.5-0.1	0.877485	0.0594	1.03306	>0.5	0.977255	0.3859	1.07529	>0.5	0.868935	0.2743	1.00761	0.488	glycolysis/pentosePpathway/StarchSucroseMetabolism	pgi	glucose-6-phosphate isomerase
SYNPCC7002_A0965	4.42989	<0.0001	1.96085	0.0301	3.25382	<0.0001	0.884231	>0.5	0.952972	0.4641	3.14573	<0.001	1.64641	0.1038	3.69406	<0.001	0.865009	0.4052	0.942687	0.4602	-	-	conserved hypothetical protein
SYNPCC7002_A0966	2.37927	0.0008	1.07194	0.4364	0.731269	0.2709	3.97904	0.01-0.001	0.391098	0.0823	3.17333	<0.001	0.555026	0.1539	4.87616	<0.001	0.739205	0.3859	0.872213	0.4443	-	-	conserved hypothetical protein (DUF29)
SYNPCC7002_A0967	4.42023	<0.0001	1.60654	0.0006	1.19127	0.1539	2.25479	0.02-0.01	0.964779	0.4247	2.02375	<0.001	1.11282	0.2743	2.30509	<0.001	0.815911	0.2546	1.00033	>0.495	-	-	conserved hypothetical protein (DUF29)
SYNPCC7002_A0968	3.19503	<0.0001	1.34759	0.1611	1.7589	0.0154	1.48551	0.5-0.1	0.301023	0.0233	3.49066	<0.001	0.821532	0.305	2.5356	<0.001	0.36862	0.2266	1.11908	0.4443	-	-	hypothetical protein
SYNPCC7002_A0969	0.949005	0.4364	0.907525	0.3859	0.386942	0.0274	1.13687	>0.5	0.523697	0.0668	1.47406	0.05-0.02	0.748736	0.2148	1.05981	>0.5	0.589999	0.0571	0.385788	0.0091	-	-	Cellulase M and related proteins (peptidases M20 and M42)
SYNPCC7002_A0970	1.74938	0.0262	1.06086	0.4364	1.11226	0.3859	1.69772	0.1-0.05	1.19652	0.305	1.3703	0.01-0.001	1.70397	0.0344	0.60907	0.05-0.02	0.715617	0.123	0.776286	0.1788	GlutathionMetabolism	-	glutathione peroxidase
SYNPCC7002_A0971	0.613778	0.0024	0.802268	0.0749	0.53362	0.0003	1.22432	>0.5	0.947122	0.3483	0.72293	0.02-0.01	0.920264	0.281	0.520247	0.05-0.02	0.918782	0.3936	0.706792	0.1635	-	-	NAD dependent epimerase/dehydratase family
SYNPCC7002_A0972	0.951437	0.119	1.062	0.0668	0.839019	<0.0001	1.51582	0.5-0.1	1.15997	0.0001	0.841767	0.5-0.1	1.1943	<0.0001	0.570271	0.05-0.02	1.53395	0.0001	0.831425	0.1251	-	-	putative GDSL-like Lipase/Acylhydrolase domain protein
SYNPCC7002_A0973	1.61559	0.0526	1.38041	0.1587	1.84247	0.0136	1.65793	0.5-0.1	0.926739	0.4247	0.915847	>0.5	1.3267	0.1949	1.45366	0.5-0.1	0.869306	0.3936	1.42106	0.1949	-	-	low molecular weight phosphotyrosine protein phosphatase
SYNPCC7002_A0974	1.24594	0.1949	1.39806	0.0823	0.865298	0.3192	1.06108	>0.5	0.740447	0.1814	0.906665	>0.5	1.07775	0.3936	1.77684	0.02-0.01	1.11565	0.4052	1.16239	0.3669	-	-	Pathogenesis-related protein PR-1 precursor
SYNPCC7002_A0975	1.12109	0.3015	1.01739	0.4721	2.05647	<0.0001	0.290138	<0.001	1.4681	0.0222	0.441507	<0.001	1.23066	0.1611	0.16398	<0.001	1.92764	0.0073	1.65801	0.0418	PS1	btpA	Photosystem I biogenesis protein btpA
SYNPCC7002_A0976	1.09589	0.0582	0.894851	0.0427	1.31922	<0.0001	1.09229	>0.5	0.972349	0.3264	1.07971	0.5-0.1	1.07829	0.1003	0.984669	>0.5	1.02834	0.4641	0.960592	0.4483	sulfurMetabolism	cysM	cysteine synthase
SYNPCC7002_A0977	1.92757	0.0039	1.31803	0.1814	1.34147	0.1635	1.07542	>0.5	0.418281	0.0475	1.24411	0.1-0.05	0.643497	0.1539	0.758255	0.5-0.1	0.828092	0.2743	0.799754	0.242	-	-	"conserved hypothetical protein, TPR domain"
SYNPCC7002_A0978	2.15321	0.0071	1.0132	0.488	0.972001	0.4761	0.884231	>0.5	1.13871	0.3821	1.04858	>0.5	1.05932	0.4483	1.00619	>0.5	1.28002	0.3446	1.19568	0.3897	DNA_repair	radA	DNA repair protein RadA
SYNPCC7002_A0979	1.36076	<0.0001	1.30129	0.0003	0.951138	0.2912	1.61242	<0.001	0.635505	<0.0001	1.30775	<0.001	1.03005	0.3669	1.05995	0.5-0.1	0.728719	0.0655	1.13378	0.2266	transcription/2component/circadian	-	Two-component DNA binding response regulator
SYNPCC7002_A0980	1.22749	0.0018	1.2996	0.0001	1.14852	0.0287	0.698077	0.5-0.1	0.661979	<0.0001	1.11583	0.5-0.1	0.903481	0.1075	1.54073	0.01-0.001	0.906047	0.2743	1.16373	0.1469	DNA-stuff	recJ	single-stranded-DNA-specific exonuclease RecJ
SYNPCC7002_A0981	0.305688	0.0024	0.787352	0.1949	1.38155	0.0606	0.396664	<0.001	0.301867	0.0023	0.559999	<0.001	0.595529	0.0505	0.904531	0.5-0.1	0.280911	0.0968	0.874388	0.409	-	ycf12	conserved hypothetical protein Ycf12
SYNPCC7002_A0982	2.2807	<0.0001	1.05256	0.3974	1.37274	0.0344	0.714187	0.5-0.1	1.1537	0.2266	0.77225	0.1-0.05	1.28233	0.0838	0.701872	0.5-0.1	0.931759	0.2946	1.68272	<0.0001	-	-	conserved hypothetical protein
SYNPCC7002_A0983	0.127638	0.1867	1.2275	0.409	1.03713	0.484	0.147372	0.01-0.001	0.61191	0.3446	0.410935	<0.001	0.322943	0.2451	0.880418	>0.5	0.912457	0.4364	0.655645	0.2676	-	-	conserved hypothetical protein
SYNPCC7002_A0984	0.785095	0.0823	1.4755	0.0011	0.845454	0.1587	0.669872	0.1-0.05	1.07137	0.3228	1.14101	0.01-0.001	0.989212	0.4721	0.712596	0.01-0.001	1.11667	0.0222	1.19609	0.0004	NicotinamideMetabolism	pntB	"nicotinamide nucleotide transhydrogenase, subunit beta"
SYNPCC7002_A0985	0.770041	0.0183	1.05766	0.2981	0.638855	0.0005	1.24833	>0.5	1.18868	0.0427	1.17735	0.5-0.1	0.842514	0.0764	1.04049	>0.5	0.969322	0.4247	1.07523	0.3192	NicotinamideMetabolism	pntC	"nicotinamide nucleotide transhydrogenase, chain alpha, part 2"
SYNPCC7002_A0986	0.816099	0.2358	1.52058	0.0212	1.36378	0.0778	0.890166	0.5-0.1	1.27973	0.1379	1.02379	>0.5	0.816533	0.2358	0.824685	0.5-0.1	1.39849	0.0885	1.04974	0.4325	NicotinamideMetabolism	pntA	"nicotinamide nucleotide transhydrogenase, chain alpha , part 1"
SYNPCC7002_A0987	1.43211	0.0004	1.62327	<0.0001	1.39944	0.001	1.26868	0.5-0.1	1.4202	0.0006	1.41475	<0.001	1.3428	0.0039	2.07337	<0.001	1.21711	0.0228	1.02046	0.4247	-	-	conserved hypothetical protein
SYNPCC7002_A0988	1.70549	<0.0001	1.55199	<0.0001	1.15802	0.0526	1.39922	0.1-0.05	0.843927	0.0548	1.28395	<0.001	1.52159	<0.0001	1.14054	0.5-0.1	0.729647	0.0735	0.870525	0.2451	ribosome	rmpH	50S ribosomal protein L34
SYNPCC7002_A0989	1.43665	<0.0001	1.37412	<0.0001	1.26001	0.0001	1.40437	0.05-0.02	1.2167	0.0008	1.35542	<0.001	1.37484	<0.0001	0.787712	0.05-0.02	1.23676	0.0582	0.92609	0.3121	-	rnpA	ribonuclease P protein component
SYNPCC7002_A0990	2.57032	<0.0001	2.18814	<0.0001	1.36401	0.0122	1.48137	0.05-0.02	1.17749	0.1357	1.47943	<0.001	1.34865	0.0158	0.766008	0.1-0.05	1.43711	<0.0001	1.21417	0.025	-	-	conserved hypothetical protein
SYNPCC7002_A0991	1.43753	<0.0001	1.31445	<0.0001	0.929306	0.0018	1.42223	<0.001	1.22842	<0.0001	0.934025	0.01-0.001	1.34748	<0.0001	0.593917	<0.001	1.16791	0.0436	1.32229	0.0005	ProteinExport	yidC	inner membrane protein YidC/OxaA
SYNPCC7002_A0992	1.03214	0.4247	0.98703	0.4681	1.04781	0.3897	0.891479	>0.5	1.19559	0.1292	0.975337	>0.5	1.51634	0.0014	0.426869	<0.001	1.32084	<0.0001	1.13967	0.0084	-	-	Predicted RNA-binding protein
SYNPCC7002_A0993	1.4654	0.0643	1.26207	0.1977	0.679718	0.1492	2.46322	<0.001	1.32428	0.1446	1.056	0.5-0.1	1.45132	0.0708	0.99047	>0.5	2.01794	0.0001	1.3084	0.1314	-	-	conserved hypothetical protein
SYNPCC7002_A0994	1.38069	0.0505	1.08698	0.3557	0.86299	0.2776	0.530539	0.1-0.05	0.943604	0.4052	1.26145	0.01-0.001	1.52274	0.0122	0.768365	0.1-0.05	1.40418	<0.0001	1.01186	0.4522	-	-	"ATPase, AAA+ family domain protein"
SYNPCC7002_A0995	1.72975	<0.0001	1.14857	0.1446	1.20308	0.0735	0.91824	>0.5	1.11717	0.2033	1.33762	<0.001	1.28594	0.0207	0.968527	>0.5	0.840145	0.1446	1.02023	0.4483	-	-	conserved hypothetical protein
SYNPCC7002_A0996	1.05421	0.3669	0.936919	0.3446	0.986566	0.4681	1.03727	>0.5	0.600114	0.0059	1.15282	0.02-0.01	0.824116	0.1335	1.19799	0.1-0.05	0.747977	0.0475	1.22421	0.0681	-	-	two-component hybrid sensor kinase and response regulator with PAS and HAMP domains
SYNPCC7002_A0997	1.61899	0.006	1.73142	0.0015	1.4174	0.0455	1.82373	0.5-0.1	1.12355	0.3085	1.14699	0.5-0.1	1.32405	0.0951	2.22105	<0.001	0.858072	0.2676	0.995849	0.492	-	-	signal transduction histidine-kinase
SYNPCC7002_A0998	1.75477	0.0006	1.27574	0.119	0.697083	0.0968	1.92923	0.05-0.02	0.99256	0.488	2.39006	<0.001	1.02116	0.4641	2.00443	<0.001	1.06736	0.3669	0.868388	0.2546	-	-	Anion-transporting ATPase family
SYNPCC7002_A0999	0.449954	<0.0001	0.983763	0.4443	0.703484	0.0062	0.709876	0.5-0.1	0.65255	0.0017	1.04845	>0.5	0.897801	0.1949	0.851538	0.5-0.1	0.83013	0.1379	0.791592	0.0901	UbiquinoneBiosynthesis	menF	isochorismate synthase
SYNPCC7002_A1000	2.40032	<0.0001	1.81847	0.0035	1.098	0.3745	1.88481	0.02-0.01	0.596065	0.0918	2.98058	<0.001	1.12016	0.3446	2.84665	<0.001	0.794542	0.0465	0.964851	0.3859	PorphyrinChlorophyllMetabolism	chlH	"magnesium-chelatase, subunit H"
SYNPCC7002_A1001	1.89927	0.0001	1.23058	0.1711	1.40697	0.0455	0.961601	>0.5	0.472985	0.0146	1.30539	0.02-0.01	0.70644	0.1112	1.80923	<0.001	0.427978	0.0096	0.927792	0.3859	-	-	"restriction endonuclease, similarity to Mrr"
SYNPCC7002_A1002	4.4027	<0.0001	4.52011	<0.0001	2.16815	0.0035	0	0.5-0.1	2.20871	0.0026	0.888532	>0.5	2.36292	0.0008	1.6465	0.5-0.1	0.233382	0.0001	2.18005	<0.0001	FattyAcidBiosynthesis	fabB	3-oxoacyl-[acyl-carrier-protein] synthase
SYNPCC7002_A1003	2.90288	<0.0001	2.00713	<0.0001	0.320919	<0.0001	3.53692	0.1-0.05	0.849998	0.0764	2.05046	<0.001	1.84867	<0.0001	1.869	0.01-0.001	0.698412	0.0934	1.45306	0.0239	antiporter	-	Na+/H+-exchanging protein
SYNPCC7002_A1004	1.14457	0.3632	0.852758	0.3594	0.574092	0.1515	0.530539	>0.5	0.684253	0.2236	1.43207	0.5-0.1	0.375398	0.0655	3.01858	0.02-0.01	1.03689	0.4562	1.02238	0.4721	-	trkA	"K+ transport system NAD-binding component, TrkA"
SYNPCC7002_A1005	1.80722	0.1446	2.55119	0.0212	2.79708	0.0091	0	0.5-0.1	1.4247	0.2877	1.45973	0.5-0.1	2.17739	0.0618	0	0.05-0.02	1.25063	0.1788	1.05141	0.4247	DNA-stuff	-	"ATP-dependent DNA helicase, RecQ family"
SYNPCC7002_A1006	1.84817	0.0668	0.74543	0.3264	1.1124	0.4207	0.757912	>0.5	0.801344	0.3632	0.788524	0.5-0.1	1.67005	0.117	0.939113	>0.5	0.998278	0.496	1.34048	0.1492	GlyoxylatDicarboxylatMetabolism/OneCarbon	purU	formyltetrahydrofolate deformylase
SYNPCC7002_A1007	2.72535	<0.0001	1.35367	0.1075	1.39735	0.0823	1.61468	0.5-0.1	1.0212	0.4721	1.22317	0.5-0.1	1.3337	0.121	0.85828	>0.5	1.12437	0.2877	1.38638	0.0409	-	gcp	"Metalloendopeptidase, probable O-sialoglycoprotein endopeptidase"
SYNPCC7002_A1008	0.459867	0.0001	0.636956	0.0057	0.782811	0.0655	0.677643	<0.001	0.72558	0.0281	0.806837	<0.001	0.87412	0.1894	0.414552	<0.001	1.25925	0.0001	0.759034	0.0003	PS1	psaF	"photosystem I reaction center subunit III, PsaF"
SYNPCC7002_A1009	0.372239	<0.0001	0.562302	<0.0001	0.786716	0.0009	0.93574	>0.5	0.720123	<0.0001	0.675468	<0.001	1.15349	0.0125	0.392104	<0.001	0.772241	0.0838	0.990485	0.4761	PS1	psaJ	"Photosystem I reaction centre, subunit IX / PsaJ"
SYNPCC7002_A1010	0.584395	<0.0001	0.954379	0.2236	0.724178	<0.0001	1.28845	0.5-0.1	0.584911	<0.0001	1.27619	0.02-0.01	0.937415	0.1492	0.574293	0.01-0.001	0.862169	0.242	1.17216	0.1894	-	-	"conserved, predicted membrane protein (DUF205)"
SYNPCC7002_A1011	1.51673	0.0028	1.3774	0.0217	1.01176	0.4761	0.868986	>0.5	1.1222	0.2578	1.31456	<0.001	1.28733	0.0618	1.14282	0.5-0.1	1.23352	0.0329	1.16059	0.102	-	-	conserved hypothetical protein
SYNPCC7002_A1012	1.21642	0.0446	0.702483	0.0096	0.798715	0.0571	1.10529	>0.5	1.32219	0.0057	1.18145	0.5-0.1	1.05699	0.3264	1.52543	0.1-0.05	1.23317	0.3015	0.647955	0.2177	-	-	conserved hypothetical protein
SYNPCC7002_A1013	1.81792	<0.0001	1.79437	<0.0001	1.02009	0.4286	1.59842	0.02-0.01	0.95124	0.3336	1.736	<0.001	1.18502	0.0516	1.38623	0.01-0.001	1.00524	0.4801	1.28979	0.0012	-	-	Hydrophobe/Amphiphile Efflux-1 (HAE1) Family protein
SYNPCC7002_A1014	0.794566	0.1977	1.60671	0.006	0.697978	0.1056	2.80007	0.01-0.001	0.876944	0.305	1.55236	<0.001	0.796902	0.2005	1.48434	0.1-0.05	1.13236	0.123	1.43108	0.0001	-	-	conserved hypothetical protein
SYNPCC7002_A1015	1.55587	0.0005	1.24158	0.0749	0.760506	0.0764	1.1547	0.5-0.1	0.65351	0.0197	1.64641	<0.001	0.844146	0.1762	1.83533	<0.001	0.829011	0.1949	0.874775	0.2643	-	-	FHA domain protein
SYNPCC7002_A1016	3.08492	<0.0001	2.90326	<0.0001	2.59951	<0.0001	1.51582	>0.5	0.680952	0.1587	2.64444	0.01-0.001	1.04071	0.4483	1.28061	>0.5	1.29815	0.33	1.03939	0.4761	-	-	conserved hypothetical protein
SYNPCC7002_A1017	1.11604	0.4325	1.1723	0.4013	1.4281	0.2676	2.00426	<0.001	0.414623	0.1977	1.34356	0.01-0.001	0.326101	0.166	2.96868	<0.001	0.171236	0.015	0.751783	0.2578	-	-	conserved hypothetical protein containing Piwi domain
SYNPCC7002_A1018	0.945029	0.2296	1.09974	0.0918	1.03228	0.3336	0.757912	0.01-0.001	1.15304	0.0202	0.873712	<0.001	0.893627	0.0778	0.869121	0.02-0.01	1.11433	0.0005	1.1513	<0.0001	PorphyrinChlorophyllMetabolism	chlH	"magnesium protoporphyrin IX chelatase, subunit H"
SYNPCC7002_A1019	0.6183	0.1841	1.28197	0.2546	0.976895	0.4801	1.13687	>0.5	1.15155	0.3594	0.846221	0.5-0.1	1.59698	0.0808	0.470427	0.02-0.01	1.47395	0.2709	1.63181	0.209	-	-	conserved hypothetical protein
SYNPCC7002_A1020	0.557227	0.2611	0.876184	0.4286	0.836818	0.4052	1.10529	>0.5	0.892052	0.4364	1.15453	0.02-0.01	1.39125	0.2843	0.738812	0.01-0.001	0.878569	0.1357	0.983446	0.4404	-	-	conserved hypothetical protein
SYNPCC7002_A1021	1.92628	0.0951	2.19633	0.0455	1.15942	0.409	0.816213	>0.5	1.24016	0.3669	1.67384	<0.001	1.49962	0.2389	1.38733	0.5-0.1	0.782991	0.0022	0.642748	<0.0001	-	-	"putative permease, YjgP/YjgQ family superfamily"
SYNPCC7002_A1022	0.68586	0.0037	1.0011	0.496	0.896804	0.1894	0.620448	<0.001	1.18363	0.0582	0.667083	<0.001	1.00611	0.4801	0.360661	<0.001	1.4136	0.0132	1.14387	0.2206	pentosePpathway/calvinCycle	tkt	transketolase
SYNPCC7002_A1023	0.626135	<0.0001	1.10556	0.1271	0.871874	0.0838	0.819531	0.5-0.1	1.02683	0.3859	0.740443	<0.001	0.96675	0.3594	0.47365	<0.001	1.21311	0.0002	1.16637	0.0026	FattyAcidBiosynthesis	fabF	3-oxoacyl-[acyl-carrier-protein] synthase II
SYNPCC7002_A1024	0.456529	0.0778	0.775435	0.2776	1.14115	0.3557	3.36985	<0.001	0.450889	0.0764	0.737768	<0.001	0.651525	0.1814	1.26766	<0.001	0.642924	<0.0001	0.974594	0.3015	FattyAcidBiosynthesis	acpP	acyl carrier protein
SYNPCC7002_A1025	1.24598	0.0918	1.10865	0.2776	1.10447	0.2843	1.11348	>0.5	1.26473	0.0749	0.805095	<0.001	1.3438	0.0307	0.673685	0.01-0.001	1.28469	0.008	1.11098	0.1736	AminoAcyl-tRNA	gatA	"glutamyl-tRNA(Gln) amidotransferase, A subunit"
SYNPCC7002_A1026	1.2686	0.2327	0.865832	0.3594	1.19771	0.2946	0.41111	<0.001	0.90178	0.3936	0.495599	<0.001	1.37651	0.1539	0.162216	<0.001	1.45232	0.166	1.30421	0.2578	ribosome	rplL	ribosomal protein L7/L12
SYNPCC7002_A1027	1.14677	<0.0001	0.972229	0.1814	0.884112	0.0001	0.552083	<0.001	0.741186	<0.0001	0.564199	<0.001	1.88403	<0.0001	0.19705	<0.001	1.58857	<0.0001	1.43688	<0.0001	ribosome	rpl10	50S ribosomal protein L10
SYNPCC7002_A1028	0.659921	0.0001	0.915434	0.1685	1.40284	<0.0001	0.803189	0.01-0.001	0.903758	0.1379	0.881535	<0.001	1.06809	0.2206	0.937313	0.5-0.1	1.16174	0.2611	1.08959	0.3594	ribosome	rplA	ribosomal protein L1
SYNPCC7002_A1029	0.791871	0.0375	1.10281	0.1894	0.984407	0.4483	0.800254	0.5-0.1	1.01179	0.4602	0.972029	>0.5	1.05828	0.3085	0.545502	<0.001	1.2007	0.2389	1.29774	0.1446	ribosome	rplK	ribosomal protein L11
SYNPCC7002_A1030	0.609129	0.0262	0.764529	0.121	0.776895	0.1335	1.12899	0.05-0.02	0.98829	0.4761	0.966553	0.1-0.05	1.16244	0.2119	0.441521	<0.001	1.51828	0.0043	1.02651	0.4483	transcription	nusG	transcription termination/antitermination factor NusG
SYNPCC7002_A1031	0.746051	0.0968	0.937036	0.3745	0.725897	0.0793	1.04257	>0.5	1.21111	0.1401	0.971126	0.5-0.1	0.987963	0.4761	0.395527	<0.001	1.24377	0.2177	1.03222	0.4602	ProteinExport	secE	"preprotein translocase, SecE subunit"
SYNPCC7002_A1033	0.938602	0.4247	1.43308	0.0934	1.83784	0.0052	0.763811	<0.001	1.31529	0.1685	0.964917	0.5-0.1	2.00516	0.0011	0.878863	0.01-0.001	1.23647	0.1841	1.44014	0.0465	ribosome	rplS	ribosomal protein L19
SYNPCC7002_A1034	2.16509	<0.0001	0.700056	<0.0001	1.79295	<0.0001	1.93763	<0.001	1.77793	<0.0001	2.73728	<0.001	0.506478	<0.0001	6.60982	<0.001	2.45321	<0.0001	1.30112	0.0516	-	-	conserved hypothetical protein
SYNPCC7002_A1035	0.974348	0.4443	1.16754	0.1788	0.900138	0.2912	1.08519	>0.5	0.612708	0.017	1.23047	0.5-0.1	1.05107	0.3897	1.11762	>0.5	0.587112	0.0281	0.522314	0.0136	-	-	conserved hypothetical protein
SYNPCC7002_A1036	0.862988	0.1112	1.21825	0.0256	1.11306	0.1562	0.596856	0.5-0.1	1.36916	0.0005	1.04858	>0.5	0.987766	0.4562	1.21321	0.5-0.1	0.941219	0.3936	0.801054	0.1841	ribosome	prfA	peptide chain release factor 1
SYNPCC7002_A1037	0.561923	0.0594	0.682193	0.1292	1.71476	0.0055	0.674946	0.01-0.001	1.47603	0.0455	1.19133	<0.001	0.83409	0.2776	0.829485	0.1-0.05	1.18157	0.1635	0.821025	0.166	ribosome	rpmE	ribosomal protein L31
SYNPCC7002_A1038	1.2323	0.0009	1.10004	0.0885	1.09075	0.1112	1.00802	>0.5	1.81063	<0.0001	0.95268	0.1-0.05	1.26855	0.0001	0.491157	<0.001	1.81919	0.0002	1.38273	0.0485	ribosome	rpsI	ribosomal protein S9
SYNPCC7002_A1039	0.897194	0.3483	0.850391	0.2843	0.929302	0.3936	1.0875	0.5-0.1	1.98478	0.0001	0.859443	<0.001	1.28053	0.1446	0.476486	<0.001	1.65042	0.0019	1.28737	0.1003	ribosome	rplM	ribosomal protein L13
SYNPCC7002_A1040	0.568168	0.1814	0.841937	0.3707	0.663029	0.2389	1.11445	0.5-0.1	1.1873	0.3483	0.901767	<0.001	0.989515	0.492	0.642083	<0.001	1.37058	0.0274	0.936974	0.3707	-	truA	tRNA pseudouridine synthase A
SYNPCC7002_A1041	1.21675	0.0005	1.54807	<0.0001	0.839641	0.0069	1.50319	0.1-0.05	1.82403	<0.0001	0.943442	0.5-0.1	1.13076	0.0228	0.588488	<0.001	1.71505	0.0007	1.49725	0.0132	ribosome	rplQ	ribosomal protein L17
SYNPCC7002_A1042	0.818377	0.0985	1.07114	0.3085	0.955324	0.3745	0.852891	0.5-0.1	1.71443	<0.0001	0.799796	<0.001	1.02909	0.4168	0.691613	<0.001	1.37134	0.0078	1.3299	0.0158	RNA-synth	rpoA	"DNA-directed RNA polymerase, alpha subunit"
SYNPCC7002_A1043	0.670242	0.119	0.749042	0.1841	0.878267	0.33	0.710769	0.05-0.02	1.48203	0.0418	1.16429	<0.001	1.18353	0.2546	0.605263	<0.001	1.58505	0.0003	1.16891	0.1611	ribosome	rpsK	ribosomal protein S11
SYNPCC7002_A1044	0.784447	0.0301	0.929605	0.2709	1.07064	0.2676	0.715992	0.02-0.01	1.50208	<0.0001	1.02097	>0.5	1.26343	0.0107	0.978959	>0.5	1.39962	<0.0001	1.34285	<0.0001	ribosome	rpsM	ribosomal protein S13
SYNPCC7002_A1045	0.521472	0.1562	0.503283	0.1469	1.44124	0.1762	0.247585	<0.001	0.983698	0.488	0.723708	<0.001	0.71804	0.2743	0.840399	0.5-0.1	1.03665	0.4602	0.629693	0.1587	ribosome	infA	translation initiation factor IF-1
SYNPCC7002_A1046	0.933321	0.0436	1.11092	0.0022	0.888602	0.0021	0.800382	0.5-0.1	1.24898	<0.0001	0.770878	<0.001	1.03044	0.2177	0.580276	<0.001	1.46645	<0.0001	1.17163	0.0017	PurineMetabolism	adk	adenylate kinase
SYNPCC7002_A1047	0.799155	0.0035	1.12392	0.0475	0.926027	0.1587	0.749077	<0.001	0.776614	0.0013	0.772324	<0.001	0.915463	0.1271	0.504328	<0.001	1.2877	0.0004	1.36416	<0.0001	ProteinExport	secY	preprotein translocase SecY subunit
SYNPCC7002_A1048	0.522712	0.0314	0.893938	0.3409	0.920171	0.3783	0.399854	<0.001	0.901544	0.352	0.494923	<0.001	0.823228	0.2451	0.221218	<0.001	1.02311	0.4168	1.00968	0.4641	ribosome	rplO	ribosomal protein L15
SYNPCC7002_A1049	0.646742	<0.0001	0.985464	0.4247	1.00516	0.4721	0.369145	<0.001	1.25262	0.0004	0.502192	<0.001	1.11521	0.063	0.293109	<0.001	1.09716	0.2546	1.11465	0.2177	ribosome	rpsE	ribosomal protein S5
SYNPCC7002_A1050	0.57909	0.0023	0.767578	0.0582	0.747762	0.0446	0.496032	0.01-0.001	0.94197	0.3483	0.485701	<0.001	0.840491	0.1401	0.233624	<0.001	0.956338	0.3264	0.859135	0.0749	ribosome	rplR	ribosomal protein L18
SYNPCC7002_A1051	0.690306	0.0057	1.17637	0.0749	0.953477	0.352	0.373035	<0.001	1.15875	0.0968	0.467167	<0.001	0.957948	0.3669	0.265114	<0.001	1.46184	<0.0001	1.25951	<0.0001	ribosome	rpl6	50S ribosomal protein L6
SYNPCC7002_A1052	0.594967	<0.0001	0.757521	0.0001	0.859457	0.0166	0.53564	<0.001	1.18071	0.0031	0.510448	<0.001	0.854962	0.0139	0.22548	<0.001	1.05848	0.3936	1.24213	0.1314	ribosome	rpsH	ribosomal protein S8
SYNPCC7002_A1053	0.472947	0.0015	0.614721	0.015	0.692566	0.0418	0.837693	0.5-0.1	1.17843	0.1587	0.446537	<0.001	0.841528	0.1867	0.210967	<0.001	1.32066	0.0778	1.14023	0.2676	ribosome	rpl5	50S ribosomal protein L5
SYNPCC7002_A1054	0.542834	0.0301	0.654549	0.0778	0.939345	0.4013	0.48056	<0.001	0.991241	0.484	0.506134	<0.001	0.985576	0.4761	0.588667	<0.001	0.946781	0.4325	1.0415	0.4483	ribosome	rplX	ribosomal protein L24
SYNPCC7002_A1055	0.390418	0.0314	0.504979	0.0655	0.440159	0.0436	0.452899	<0.001	0.885303	0.3632	0.553519	<0.001	0.707013	0.1841	0.367834	<0.001	1.08685	0.3372	0.575735	0.0197	ribosome	rplN	ribosomal protein L14
SYNPCC7002_A1056	0.679768	<0.0001	0.617346	<0.0001	0.80193	0.0059	0.189478	<0.001	1.12036	0.063	0.488749	<0.001	0.810268	0.008	0.271827	<0.001	0.890952	0.3557	0.770981	0.2206	ribosome	rpsQ	ribosomal protein S17
SYNPCC7002_A1057	0.608278	0.0244	0.584014	0.0183	0.764074	0.117	0.45001	<0.001	1.20717	0.1492	0.448322	<0.001	0.745618	0.1003	0.328361	<0.001	1.35294	<0.0001	1.22289	<0.0001	ribosome	rpmC	ribosomal protein L29
SYNPCC7002_A1058	0.644199	0.0087	0.860358	0.1736	0.684245	0.0174	0.287375	<0.001	1.12834	0.1949	0.351884	<0.001	0.8336	0.1335	0.362089	<0.001	0.832169	0.281	0.950084	0.4325	ribosome	rplP	ribosomal protein L16
SYNPCC7002_A1059	0.606951	0.0582	0.910022	0.3594	0.781831	0.1922	0.367114	<0.001	1.50189	0.0228	0.407935	<0.001	1.06291	0.4013	0.26221	<0.001	1.68367	<0.0001	1.38068	0.0069	ribosome	rpsC	ribosomal protein S3
SYNPCC7002_A1060	0.492591	<0.0001	0.681872	0.0038	0.993089	0.4761	0.230669	<0.001	1.3961	0.0004	0.431909	<0.001	1.18582	0.0594	0.254815	<0.001	1.50767	0.0054	1.23763	0.117	ribosome	rplV	ribosomal protein L22
SYNPCC7002_A1061	0.617199	<0.0001	0.735142	<0.0001	0.940329	0.0708	0.573113	0.01-0.001	1.13088	0.0006	0.484835	<0.001	0.775378	<0.0001	0.24851	<0.001	1.69523	0.0001	1.06486	0.3594	ribosome	rpsS	ribosomal protein S19
SYNPCC7002_A1062	0.683226	0.0314	1.11989	0.242	0.896638	0.2709	0.402698	<0.001	1.03766	0.4129	0.4604	<0.001	0.977857	0.4483	0.523344	<0.001	1.50361	0.0885	1.20144	0.2946	ribosome	rplB	ribosomal protein L2
SYNPCC7002_A1063	0.772854	0.102	1.41475	0.0104	1.29771	0.0485	0.533205	<0.001	0.936685	0.3632	0.483426	<0.001	0.892432	0.2743	0.491701	<0.001	1.10706	0.2709	1.02699	0.4404	ribosome	rplW	ribosomal protein L23
SYNPCC7002_A1064	0.674614	0.0618	0.839274	0.2236	0.71455	0.0885	0.366324	<0.001	1.07368	0.3632	0.453025	<0.001	1.12043	0.2843	0.294267	<0.001	1.23463	0.0359	0.92463	0.281	ribosome	rplD	ribosomal protein L4
SYNPCC7002_A1065	0.555191	<0.0001	0.645813	<0.0001	0.89033	0.0044	0.403822	<0.001	0.934124	0.0582	0.459017	<0.001	1.31958	<0.0001	0.262159	<0.001	1.15055	0.0594	1.12512	0.0968	ribosome	rplC	ribosomal protein L3
SYNPCC7002_A1066	0.9291	0.305	0.980121	0.4443	1.0303	0.4129	1.12681	0.5-0.1	1.21142	0.063	1.42042	<0.001	0.985869	0.4602	1.29444	<0.001	1.31903	0.1762	1.16354	0.3192	PurineMetabolism/PyrimidineMetabolism	pnpA	polyribonucleotide nucleotidyltransferase
SYNPCC7002_A1067	0.850703	0.409	1.20091	0.3783	0.960061	0.4761	3.18323	0.05-0.02	0.586813	0.2643	0.698132	0.5-0.1	1.16588	0.4013	0.295525	0.1-0.05	0.199263	0.1335	0.70731	0.3409	-	-	Kef-type K+ transport systems predicted NAD-binding component
SYNPCC7002_A1068	0.79201	0.1401	0.994619	0.488	0.855982	0.2266	1.14842	0.5-0.1	0.528381	0.0073	1.11893	0.01-0.001	0.653339	0.0367	1.59837	<0.001	0.501029	0.117	0.902	0.409	-	-	conserved hypothetical protein
SYNPCC7002_A1069	2.23652	0.0071	0.896938	0.4207	1.28496	0.2877	0.189478	0.02-0.01	0.469836	0.1469	0.75781	0.5-0.1	1.13603	0.3936	0.724873	0.5-0.1	0.8281	0.1562	0.834932	0.166	-	-	"TrkA domain family protein, probable potassium channel"
SYNPCC7002_A1070	3.05831	<0.0001	1.15534	0.3594	1.16669	0.352	1.41477	0.5-0.1	0.938926	0.4443	0.899779	>0.5	1.45314	0.1492	0.528251	0.1-0.05	0.909291	0.2119	1.37208	0.0005	nitrogenMetabolism	amt	"ammonium transporter, putative"
SYNPCC7002_A1071	2.82752	<0.0001	1.56335	0.0001	1.41822	0.0021	0.795808	0.5-0.1	0.637137	0.0066	0.93257	>0.5	0.940624	0.3409	1.00104	>0.5	0.450443	0.0052	0.784671	0.1587	ArginineProlineMetabolism/AlanineAspartateGlutamateMetabolism	putA	delta-1-pyrroline-5-carboxylate dehydrogenase
SYNPCC7002_A1072	1.05375	0.4681	0.914905	0.4483	0.909272	0.4443	1.62109	0.05-0.02	0.254727	0.1251	1.91041	<0.001	0.416829	0.1841	2.39208	<0.001	0.538127	0.1003	0.932375	0.4247	-	-	GTPase subunit of Type II restriction endonuclease
SYNPCC7002_A1073	1.13284	0.3974	0.645458	0.2451	0.961163	0.4681	0.952249	>0.5	0.229722	0.0655	2.22653	<0.001	0.667641	0.2578	1.98715	<0.001	0.450295	0.1131	0.981462	0.484	-	-	conserved hypothetical protein
SYNPCC7002_A1074	1.13211	0.3897	1.14154	0.3821	0.876098	0.3974	1.76846	>0.5	0.624741	0.2148	1.904	0.1-0.05	1.2276	0.3156	0.426869	0.5-0.1	2.26921	0.0735	0.847882	0.4325	-	-	delta-1-pyrroline-5-carboxylate dehydrogenase
SYNPCC7002_A1075	1.65398	0.0351	1.82544	0.011	1.68333	0.0294	1.19799	>0.5	1.16165	0.3264	1.3056	0.05-0.02	0.608699	0.1379	2.24106	0.01-0.001	1.44487	<0.0001	1.20297	<0.0001	-	-	conserved hypothetical protein
SYNPCC7002_A1076	1.9688	<0.0001	1.32922	0.0008	1.08196	0.2177	1.01055	>0.5	1.14944	0.0764	1.76489	<0.001	0.890385	0.1469	2.33624	<0.001	1.6894	<0.0001	0.741226	<0.0001	-	-	conserved hypothetical protein
SYNPCC7002_A1077	1.46267	0.0985	1.17006	0.3156	1.05645	0.4364	1.5474	0.5-0.1	0.65918	0.1711	2.43504	<0.001	0.657915	0.1685	1.6808	0.5-0.1	1.08878	0.4483	0.832126	0.4013	-	-	cyclic nucleotide-binding domain protein
SYNPCC7002_A1078	1.43881	0.166	1.87725	0.0268	0.393642	0.0901	3.18323	0.05-0.02	0.974444	0.4761	0.752196	0.5-0.1	0.845749	0.3669	0.835179	>0.5	0.941638	0.4325	0.879597	0.3632	-	-	conserved hypothetical membrane protein
SYNPCC7002_A1079	2.28147	<0.0001	2.02082	<0.0001	1.93864	<0.0001	1.5474	0.1-0.05	1.24049	0.1075	1.68613	<0.001	1.24504	0.1038	2.88137	<0.001	0.962853	0.4602	0.93852	0.4364	-	-	conserved hypothetical protein (DUF901)
SYNPCC7002_A1080	0.956265	0.0735	1.01245	0.3409	0.986691	0.33	1.32635	>0.5	0.980021	0.2546	1.36697	0.5-0.1	1.15214	<0.0001	0.672319	0.5-0.1	0.95846	0.4168	1.73093	0.0001	SerThrProteinkinase	-	Serine/threonine protein kinase
SYNPCC7002_A1081	1.76581	0.0256	1.41255	0.1469	1.14785	0.352	0.589487	0.5-0.1	1.72151	0.0329	1.13521	0.5-0.1	1.29068	0.2296	0.797917	0.5-0.1	1.49543	0.1492	1.31473	0.2546	-	-	"acetyltransferase, GNAT family"
SYNPCC7002_A1082	2.31884	0.0001	1.17567	0.305	1.12049	0.3632	1.39615	0.5-0.1	0.450571	0.0559	2.38634	<0.001	0.743703	0.2296	3.34381	<0.001	0.495117	0.0007	1.18399	0.123	-	gcvT	glycine cleavage T-protein (aminomethyltransferase)
SYNPCC7002_A1083	1.31605	0.0041	1.51798	<0.0001	0.811443	0.0582	0.568434	0.5-0.1	1.11594	0.166	0.755554	0.1-0.05	1.21822	0.0344	0.256122	<0.001	1.91814	0.0009	1.10764	0.3557	-	-	LCCL domain protein
SYNPCC7002_A1084	0.437498	0.0655	1.05273	0.4443	0.610441	0.1469	0.312082	0.1-0.05	0.872434	0.3669	0.518909	<0.001	0.888901	0.3821	0.471167	0.02-0.01	1.26236	0.209	1.14598	0.3264	-	-	conserved hypothetical protein
SYNPCC7002_A1085	0.457016	0.0143	1.13751	0.2912	1.36814	0.0694	1.01055	>0.5	1.23113	0.1762	0.721911	<0.001	1.1056	0.3336	0.757791	0.5-0.1	1.28731	0.0485	1.11342	0.2546	TerpenoidBiosynthesis	crtE	geranylgeranyl pyrophosphate synthase
SYNPCC7002_A1086	2.9686	<0.0001	1.33668	0.0222	1.34933	0.0188	0.872118	>0.5	0.884057	0.2451	0.794853	0.02-0.01	0.871965	0.2236	0.89389	>0.5	0.880655	0.1762	0.729504	0.0179	-	trkA	"potassium channel protein, TrkA family"
SYNPCC7002_A1087	1.03417	0.4483	1.06487	0.4052	0.81286	0.2483	0.860333	>0.5	0.506911	0.0359	1.7737	<0.001	0.851677	0.2946	1.64319	0.01-0.001	0.682083	0.1611	0.509715	0.063	-	-	conserved hypothetical protein (DUF445)
SYNPCC7002_A1088	0.803308	0.281	1.323	0.1711	0.851891	0.33	1.57728	0.1-0.05	0.636798	0.1423	1.15011	0.5-0.1	1.00011	>0.495	1.03275	>0.5	0.752523	<0.0001	0.720516	<0.0001	cytochromeSynth	ccs1	c-type cytochrome biogenesis protein
SYNPCC7002_A1089	0.614876	<0.0001	0.735913	<0.0001	1.54472	<0.0001	0.828967	>0.5	1.00318	0.4641	1.47466	<0.001	1.55572	<0.0001	0.835179	0.5-0.1	1.19007	0.0778	0.732067	0.0228	cytochromeSynth	ccdA	putative c-type cytochrome biogenesis protein
SYNPCC7002_A1090	1.27502	<0.0001	1.11388	0.0009	0.528392	<0.0001	1.80004	0.05-0.02	1.00639	0.4325	1.69487	<0.001	1.11058	0.0013	1.76846	<0.001	0.968956	0.4443	1.00073	>0.495	AlanineAspartateGlutamateMetabolism	-	L-asparaginase II (thermolabile)
SYNPCC7002_A1091	1.44892	<0.0001	1.31114	0.0005	0.805009	0.0192	3.75798	<0.001	1.56838	<0.0001	1.76711	<0.001	1.03399	0.3594	2.50301	<0.001	1.21693	0.1292	1.85471	<0.0001	-	-	conserved hypothetical protein
SYNPCC7002_A1092	1.68664	<0.0001	1.3825	0.0096	1.31926	0.025	0.931265	>0.5	1.24386	0.0681	1.26495	<0.001	1.34381	0.0174	0.890179	0.5-0.1	1.11415	0.2483	1.37424	0.0132	-	ppib	"peptidyl-prolyl cis-trans isomerase B, cyclophilin type"
SYNPCC7002_A1093	1.09172	0.2912	0.916063	0.3085	0.840902	0.1711	0.739275	0.5-0.1	0.821525	0.1423	1.42556	<0.001	1.26842	0.0537	0.965331	>0.5	1.20947	0.2483	0.811129	0.2709	PS1	ycf4	Photosystem I assembly protein ycf4
SYNPCC7002_A1094	0.950042	0.4522	1.48557	0.123	1.24042	0.281	0.451522	0.05-0.02	1.23405	0.2877	0.613925	<0.001	0.887535	0.3936	0.693663	0.5-0.1	0.986734	0.4801	0.992624	0.488	TCC-cycle/complex2	sdhB	succinate dehydrogenase iron-sulfur protein subunit
SYNPCC7002_A1095	0.925282	0.1867	1.19341	0.011	1.46618	<0.0001	0.982303	>0.5	0.796369	0.008	0.746778	<0.001	0.891846	0.1003	0.802139	0.01-0.001	0.666057	0.2206	1.20775	0.3156	transcription	-	AbrB family transciptional regulator
SYNPCC7002_A1096	0.405731	0.0808	1.19324	0.3228	0.854725	0.3669	0.378956	0.5-0.1	0.988883	0.488	0.718489	0.5-0.1	1.48281	0.1271	0.664931	0.5-0.1	0.889135	0.4443	0.892077	0.4443	CO2-conc-fix	ecaA	"carbonic anhydrase precursor (alpha family, eukaryotic type)"
SYNPCC7002_A1097	2.86103	<0.0001	2.33618	<0.0001	1.11426	0.3015	1.92923	0.5-0.1	0.959678	0.4286	1.41264	0.05-0.02	0.804312	0.1867	1.12995	>0.5	0.78919	0.1922	0.823923	0.2327	PET	-	"cytochrome b6/f complex, alternative iron-sulfur subunit"
SYNPCC7002_A1098	2.24996	<0.0001	1.86835	<0.0001	1.67288	<0.0001	0.568434	0.5-0.1	1.36943	<0.0001	1.18471	0.5-0.1	2.23244	<0.0001	0.480228	0.05-0.02	1.98375	<0.0001	1.79855	<0.0001	FolateBiosynthesis	pabB	para-aminobenzoate synthase component I
SYNPCC7002_A1099	1.30029	0.2148	1.15931	0.3372	0.61787	0.1562	2.65269	0.5-0.1	1.2085	0.2912	0.813165	0.5-0.1	1.50066	0.0934	1.03434	>0.5	1.41435	0.0918	1.67686	0.0146	-	-	conserved hypothetical protein
SYNPCC7002_A1100	1.19798	0.1814	1.30301	0.0823	1.63124	0.0019	1.09568	>0.5	1.33843	0.0606	1.32586	0.01-0.001	1.3913	0.0359	1.23487	0.5-0.1	1.34974	<0.0001	1.80899	<0.0001	UbiquinoneBiosynthesis	menG	Menaquinone biosynthesis methyltransferase
SYNPCC7002_A1101	1.08862	0.2236	1.22038	0.0287	0.809407	0.0505	0.757912	>0.5	0.877556	0.1469	1.50786	<0.001	0.864115	0.121	1.52072	0.1-0.05	0.739647	0.0516	1.05593	0.3632	SerThrProteinkinase	-	serine/threonine protein phosphatase
SYNPCC7002_A1103	1.47205	<0.0001	1.44077	<0.0001	1.27586	0.0057	0.99476	>0.5	0.977506	0.4168	1.1533	0.1-0.05	0.844217	0.0764	1.52543	0.01-0.001	0.879669	0.1446	0.883728	0.1539	FattyAcidBiosynthesis	-	Acyltransferase domain protein
SYNPCC7002_A1104	1.21903	0.1814	0.939616	0.4013	0.931791	0.3897	1.30712	0.5-0.1	1.12669	0.2981	1.41812	<0.001	1.33717	0.0808	1.16886	0.5-0.1	1.44518	0.0011	1.21183	0.0721	transcription/2component/chemotaxis	-	two-component sensory transduction histidine kinase and response regulator
SYNPCC7002_A1105	1.37372	0.102	1.19579	0.2546	1.1572	0.2981	0.888462	0.5-0.1	1.091	0.3783	1.37121	<0.001	0.742208	0.1894	1.82721	<0.001	0.830592	0.0475	0.938114	0.2709	PeptidoglycanBiosynthesis	murA	UDP-N-acetylglucosamine 1-carboxyvinyltransferase
SYNPCC7002_A1107	0.893783	0.305	1.32872	0.0571	1.37109	0.0375	1.02239	>0.5	0.883875	0.2877	1.5514	<0.001	1.75442	0.0001	0.701169	0.01-0.001	0.800088	0.0222	1.23759	0.0084	ribosome	-	"rRNA methylase, TrmH family"
SYNPCC7002_A1108	1.04624	0.3336	0.659349	0.0007	0.472294	<0.0001	3.41061	0.01-0.001	0.690764	0.002	1.07988	>0.5	0.787838	0.0239	0.845201	>0.5	1.06605	0.3745	0.569038	0.0174	FeUptake	bcp	bacterioferritin comigratory protein
SYNPCC7002_A1109	1.72188	<0.0001	1.04174	0.3821	1.066	0.3156	1.10529	>0.5	0.583695	0.0013	1.29885	0.1-0.05	0.705356	0.0166	1.46893	0.5-0.1	1.04076	0.4443	1.07635	0.3936	ArginineProlineMetabolism	speB	"agmatinase, putative"
SYNPCC7002_A1110	0.850524	0.3632	0.762579	0.2877	0.622612	0.1841	0.530539	0.5-0.1	0.456666	0.0985	1.46326	0.02-0.01	0.581607	0.1611	4.61019	<0.001	0.476409	<0.0001	0.650414	0.0006	transcription/2component	-	two-component response regulator
SYNPCC7002_A1111	1.35552	0.1093	1.65179	0.0122	1.20073	0.2451	1.17331	>0.5	0.642177	0.1093	2.87343	<0.001	1.02459	0.4681	2.30509	<0.001	0.802889	0.2451	0.867458	0.3228	transcription/2component	-	two-component sensor histidine kinase
SYNPCC7002_A1112	1.69185	<0.0001	1.3172	0.0212	1.22198	0.0778	0.763654	0.5-0.1	1.01002	0.4761	1.37955	<0.001	1.1415	0.1814	0.975008	>0.5	0.932734	0.3821	1.20275	0.1867	-	gidA	glucose-inhibited division protein A
SYNPCC7002_A1113	2.44062	<0.0001	2.07359	<0.0001	1.71383	0.0014	0.378956	0.5-0.1	1.18471	0.2206	1.22925	0.5-0.1	1.02919	0.4522	1.06717	>0.5	0.670132	0.1611	0.963047	0.4562	UbiquinoneBiosynthesis	ubiD	3-octaprenyl-4-hydroxybenzoate carboxy-lyase
SYNPCC7002_A1114	1.11153	0.3821	0.880193	0.3745	0.724903	0.2327	1.4424	0.01-0.001	0.564233	0.1251	1.31138	<0.001	0.600982	0.1446	2.52965	<0.001	0.43934	0.0516	0.747311	0.2296	-	-	conserved hypothetical protein
SYNPCC7002_A1115	1.00793	0.492	1.29084	0.2514	0.938145	0.4443	1.00802	>0.5	0.518942	0.1335	1.10803	0.5-0.1	0.394362	0.0808	1.87823	0.01-0.001	0.45861	0.1446	1.2471	0.3156	-	-	conserved hypothetical protein
SYNPCC7002_A1116	1.39166	0.0606	1.50289	0.0233	1.48261	0.0281	1.12402	>0.5	0.418545	0.0104	2.28247	<0.001	0.610325	0.0606	3.21383	<0.001	0.675048	0.2389	1.27261	0.2743	-	-	conserved hypothetical protein (DUF820)
SYNPCC7002_A1117	1.39632	0.0064	1.70885	<0.0001	1.11832	0.2296	1.30223	0.5-0.1	0.988035	0.4681	1.12563	0.5-0.1	1.09216	0.281	0.851883	0.5-0.1	0.92356	0.305	1.34989	0.0099	PeptidoglycanBiosynthesis	rffM	UDP-N-acetyl-D-mannosaminuronic acid transferase
SYNPCC7002_A1118	1.93913	<0.0001	1.46046	<0.0001	1.52577	<0.0001	0.714187	0.5-0.1	1.12986	0.0207	1.16859	0.05-0.02	1.04155	0.2578	1.44911	0.01-0.001	0.744637	0.0016	0.724864	0.0008	DNA-stuff	smc	chromosome segregation protein SMC
SYNPCC7002_A1119	1.50745	0.0384	1.03525	0.4522	1.10351	0.3594	0.795808	>0.5	0.68011	0.1314	1.33227	0.05-0.02	0.652859	0.1131	1.36486	0.5-0.1	0.889117	0.4325	1.26119	0.3483	-	yqeG	"Phosphatase, HAD superfamily (subfamily IIIA)"
SYNPCC7002_A1120	1.60177	0.0059	1.38182	0.0548	1.60682	0.0055	0.353692	0.5-0.1	0.85118	0.2676	1.73313	0.01-0.001	1.55103	0.0104	1.36323	0.5-0.1	0.973411	0.4761	0.824033	0.3409	UbiquinoneBiosynthesis	-	"methyltransferase, UbiE/COQ5 family"
SYNPCC7002_A1121	0.776799	0.209	0.847358	0.2912	0.637568	0.0951	3.71377	0.02-0.01	0.857334	0.3015	1.29818	0.5-0.1	1.48895	0.0384	0.845201	>0.5	0.81696	0.2119	1.29146	0.102	-	-	BLUF domain protein
SYNPCC7002_A1122	0.847081	0.2709	0.654304	0.0838	0.432894	0.0119	2.65269	0.01-0.001	1.04956	0.4207	0.986665	>0.5	1.22663	0.1841	0.738812	0.5-0.1	0.978909	0.4681	1.15216	0.2912	-	-	conserved hypothetical protein (DUF1092)
SYNPCC7002_A1123	2.59022	<0.0001	1.4411	0.0526	1.32059	0.119	1.76846	0.1-0.05	0.823996	0.2578	1.99466	<0.001	0.976617	0.4641	1.66816	0.05-0.02	0.948273	0.3897	0.65132	0.0301	-	-	33-kDa chaperonin (Heat shock protein (HSP33 like protein)
SYNPCC7002_A1124	2.10149	<0.0001	0.904109	0.3228	0.849274	0.2327	1.18525	>0.5	1.12379	0.2743	1.22567	0.01-0.001	1.29973	0.0735	1.45939	0.01-0.001	1.08095	0.409	0.843747	0.33	-	-	FHA domain protein
SYNPCC7002_A1125	0.716612	0.3372	0.992164	0.496	0.646987	0.2981	0.204053	0.1-0.05	0.988635	0.492	0.90806	0.5-0.1	1.32498	0.3121	0.606604	0.1-0.05	0.892366	0.0228	0.510563	<0.0001	-	-	conserved hypothetical protein
SYNPCC7002_A1126	1.15336	0.0655	1.20174	0.0233	0.909074	0.1841	1.27812	0.5-0.1	0.786747	0.0179	1.02076	>0.5	0.914824	0.2005	0.656514	<0.001	0.89164	0.1469	0.986583	0.4483	pyruvate/GlycineSerineThreonineMetabolism	ipdA	dihydrolipoamide dehydrogenase
SYNPCC7002_A1127	1.41276	0.1635	0.529112	0.1335	0.676794	0.2236	1.63243	0.5-0.1	0.92281	0.4286	0.973883	>0.5	0.656538	0.209	1.20946	>0.5	1.06567	0.3594	1.26346	0.0764	-	-	hypothetical protein
SYNPCC7002_A1128	0.561598	0.0618	0.95601	0.4404	1.07372	0.3974	0.478959	0.02-0.01	0.446636	0.0262	1.61904	<0.001	0.619912	0.0918	1.38133	0.05-0.02	0.830437	0.0853	1.02024	0.4364	-	-	conserved hypothetical protein
SYNPCC7002_A1129	1.53947	<0.0001	0.950783	0.3594	0.998988	0.496	1.26868	>0.5	0.856175	0.1469	1.80068	<0.001	1.15635	0.1271	1.31431	0.5-0.1	1.42822	0.0668	1.13198	0.3228	-	-	conserved hypothetical protein
SYNPCC7002_A1130	0.938525	0.3936	1.43707	0.0256	1.05234	0.409	1.06797	>0.5	0.985707	0.4761	0.933174	0.5-0.1	0.836217	0.2327	1.26106	0.1-0.05	1.07428	0.2389	1.66637	<0.0001	ArginineProlineMetabolism	argJ	arginine biosynthesis bifunctional protein ArgJ
SYNPCC7002_A1131	0.98625	0.4721	1.08287	0.3446	0.771703	0.1357	0.544142	0.5-0.1	0.659148	0.0495	1.26933	0.02-0.01	0.877995	0.2776	1.07167	>0.5	1.05518	0.2451	1.29544	0.0001	-	sppA	"signal peptide peptidase SppA, 67K type"
SYNPCC7002_A1132	0.956658	0.4013	1.23132	0.0951	1.42258	0.0082	1.23161	>0.5	1.12571	0.2389	0.866647	0.5-0.1	0.901748	0.2877	1.41541	0.5-0.1	0.813617	0.2177	1.37173	0.0594	TerpenoidBiosynthesis	fni	"isopentenyl-diphosphate delta-isomerase, type 2"
SYNPCC7002_A1133	1.98811	0.0084	1.4701	0.1271	1.65249	0.0571	2.01239	0.02-0.01	0.531143	0.1292	1.95602	<0.001	0.505682	0.117	4.85283	<0.001	0.837853	0.3192	1.17398	0.3085	-	-	hypothetical protein
SYNPCC7002_A1134	0.604029	0.1292	1.00802	0.492	1.08223	0.4052	1.24345	0.5-0.1	0.312655	0.0244	1.63125	<0.001	0.390955	0.0409	2.09554	<0.001	0.54208	0.1423	1.00095	>0.495	-	-	Hypothetical protein
SYNPCC7002_A1135	0.951012	0.4641	0.876743	0.4168	0.963749	0.4761	0.964616	>0.5	0.380216	0.1401	1.43023	0.01-0.001	0.883909	0.4207	1.74305	<0.001	0.465739	0.0082	0.721418	0.1056	-	-	Hypothetical protein
SYNPCC7002_A1136	0.728937	0.2389	0.972421	0.4721	0.914779	0.4129	1.04963	>0.5	0.448515	0.0749	1.11565	0.5-0.1	0.48567	0.0901	2.51664	<0.001	0.444911	0.0778	0.873978	0.3745	-	-	Hypothetical protein
SYNPCC7002_A1137	0.625034	0.2327	1.38687	0.2266	1.03256	0.4761	3.36213	<0.001	0.278869	0.0808	1.35284	<0.001	0.440219	0.1379	3.03431	<0.001	0.304846	0.0281	0.659695	0.1736	-	-	hypothetical protein
SYNPCC7002_A1138	0.61194	0.2611	1.60369	0.1587	0.929923	0.4522	16.8212	<0.001	0.496507	0.2005	0.931698	0.5-0.1	0.42412	0.1685	2.73094	<0.001	0.294032	0.063	0.541994	0.1611	-	-	Phosphotransferase enzyme family domain protein
SYNPCC7002_A1139	0.584584	0.2643	0.938548	0.4641	0.743823	0.3483	1.28734	0.1-0.05	0.351847	0.1611	1.29345	<0.001	0.454709	0.2033	2.4497	<0.001	0.48599	0.1131	0.738749	0.2676	-	-	hypothetical protein
SYNPCC7002_A1140	0.850431	0.3632	1.16446	0.352	1.1204	0.3897	1.1391	0.5-0.1	0.340394	0.0618	1.75378	<0.001	0.458662	0.1038	2.16586	<0.001	0.425448	0.1112	0.81884	0.352	-	-	radical SAM domain protein
SYNPCC7002_A1141	0.801179	0.2709	1.42578	0.0951	1.13887	0.3336	1.16503	0.5-0.1	0.397439	0.0314	1.33317	<0.001	0.60741	0.1131	1.89818	<0.001	0.518337	0.2005	0.646905	0.2709	-	-	"methyltransferase, FkbM family protein"
SYNPCC7002_A1142	0.932957	0.3015	1.47336	0.0001	0.836252	0.102	0.499783	0.02-0.01	0.807449	0.0681	0.655045	<0.001	1.1095	0.1977	0.597835	<0.001	0.544149	0.0427	0.909071	0.3669	-	-	sodium-coupled permease
SYNPCC7002_A1143	3.91312	<0.0001	1.83165	<0.0001	1.41317	0.0166	1.32635	0.1-0.05	1.15737	0.209	1.8531	<0.001	1.3201	0.0495	1.65131	<0.001	1.03111	0.3707	1.34157	0.0001	complex1	'ndhN'	conserved hypothetical protein
SYNPCC7002_A1144	0.290646	0.0708	0.615444	0.2119	0.524814	0.1635	5.30539	0.5-0.1	0.641559	0.2296	1.26933	>0.5	1.961	0.0233	0.720342	>0.5	0.777944	0.2358	0.847804	0.3121	-	-	"Putative transport protein, Major Facilitator Superfamily"
SYNPCC7002_A1145	1.61749	0.0401	1.42035	0.117	0.954391	0.4483	1.40625	0.1-0.05	1.22995	0.2578	1.0064	>0.5	0.896907	0.3859	0.989212	>0.5	1.39381	0.0005	1.23955	0.0228	-	-	"lipoprotein, putative"
SYNPCC7002_A1146	1.01943	0.1251	1.06146	0.0001	0.822473	<0.0001	0.715806	0.5-0.1	1.11515	<0.0001	0.912829	0.5-0.1	0.823185	<0.0001	1.16678	0.5-0.1	1.22433	0.0217	1.22684	0.0202	PhenylalanineTyrosineTryptophanBiosynthesis	aroB	3-dehydroquinate synthase
SYNPCC7002_A1147	1.82127	<0.0001	2.25939	<0.0001	1.49483	0.0018	0.972654	>0.5	1.05834	0.3669	1.36978	0.01-0.001	1.51275	0.0013	1.35941	0.5-0.1	1.10314	0.305	1.29467	0.0721	GlutathionMetabolism	gshB	glutathione synthase
SYNPCC7002_A1148	1.03576	0.4641	0.996921	0.496	0.765104	0.2776	1.76846	0.5-0.1	0.714466	0.2358	0.830835	0.5-0.1	0.754422	0.2676	0.707704	0.5-0.1	0.901643	0.3897	2.33955	0.0001	-	-	hypothetical protein
SYNPCC7002_A1149	0	0.1814	0	0.1814	1.18951	0.4325	0	>0.5	0.181765	0.2296	3.80799	0.5-0.1	0.555587	0.3446	3.84182	0.5-0.1	0	0.1469	1.18204	0.4247	-	-	conserved hypothetical protein
SYNPCC7002_A1150	1.73921	<0.0001	1.64139	<0.0001	1.18208	0.0119	1.069	>0.5	0.984027	0.4207	1.70751	<0.001	1.03007	0.3557	1.32159	0.05-0.02	0.826061	0.1112	1.11963	0.2005	AlanineAspartateGlutamateMetabolism	glmS	"glucosamine--fructose-6-phosphate aminotransferase, isomerizing"
SYNPCC7002_A1151	1.3628	0.1492	1.24555	0.242	1.60897	0.0401	1.45638	0.5-0.1	1.06539	0.4247	2.10215	<0.001	0.972532	0.4681	2.67764	<0.001	1.06717	0.2643	0.891311	0.1539	-	-	conserved hypothetical protein
SYNPCC7002_A1152	1.77332	<0.0001	1.43048	0.0007	1.43765	0.0006	0.723462	0.5-0.1	0.948627	0.352	1.06891	>0.5	0.671486	0.0075	1.30971	0.5-0.1	0.930719	0.0418	1.43994	<0.0001	-	-	Protein of unknown function (PF01934)
SYNPCC7002_A1153	0.712689	0.2451	0.50304	0.117	0.428963	0.0869	3.97904	0.5-0.1	0.950449	0.4522	0.875401	>0.5	0.901602	0.409	1.06717	>0.5	1.20111	0.2206	1.1754	0.2483	-	-	phosphoglycerate mutase family protein
SYNPCC7002_A1154	0.428017	0.2061	1.37111	0.2981	1.24847	0.3632	0.757912	>0.5	0.981123	0.488	0.928492	>0.5	1.33285	0.3156	0.480228	0.05-0.02	4.51807	<0.0001	2.54816	<0.0001	-	-	putative lysine decarboxylase
SYNPCC7002_A1155	3.03078	<0.0001	2.8523	<0.0001	0.608068	0.1539	0	>0.5	1.95125	0.0066	1.75289	0.05-0.02	2.27209	0.0005	2.40114	0.1-0.05	0.245162	0.1539	1.25955	0.3632	-	-	conserved hypothetical protein
SYNPCC7002_A1157	2.44987	0.0064	1.93264	0.0548	2.60217	0.003	0.795808	>0.5	1.47122	0.209	2.02407	<0.001	1.45848	0.2148	4.32205	<0.001	1.27843	0.2877	0.826754	0.3632	-	-	hypothetical protein
SYNPCC7002_A1158	1.79938	0.0808	0.683879	0.2877	0.749793	0.33	1.76846	0.5-0.1	0.782915	0.352	1.36221	0.5-0.1	1.45919	0.209	0.768365	0.5-0.1	0.846112	0.4207	1.18555	0.4013	-	-	"haloacid dehalogenase-like hydrolase, putative"
SYNPCC7002_A1159	1.62639	<0.0001	1.06679	0.2912	1.12724	0.1492	0.418846	0.05-0.02	0.861242	0.1292	1.73698	<0.001	1.21926	0.0367	1.85543	<0.001	0.878286	0.3372	0.82042	0.2676	-	-	Orn/Lys/Arg decarboxylase
SYNPCC7002_A1160	1.51925	0.0012	0.946894	0.3783	0.590064	0.0084	1.39615	0.5-0.1	1.09622	0.2877	1.78586	<0.001	1.2668	0.0594	0.960456	>0.5	0.820311	0.0048	1.12923	0.0314	PorphyrinChlorophyllMetabolism	cyoE	protoheme IX farnesyltransferase
SYNPCC7002_A1161	1.49847	<0.0001	1.08449	0.1038	0.807919	0.0021	0.92594	>0.5	1.19262	0.0021	1.68707	<0.001	1.19971	0.0015	1.52761	<0.001	0.956851	0.3594	1.27513	0.0104	PorphyrinChlorophyllMetabolism	-	Cytochrome oxidase assembly protein subfamily
SYNPCC7002_A1162	2.09353	<0.0001	1.56287	0.0019	0.687317	0.0537	1.6822	0.01-0.001	0.801785	0.1539	1.79856	<0.001	1.06486	0.3707	1.82204	<0.001	0.895409	0.0078	0.846741	0.0002	cytOxidase	ctaCI	cytochrome oxidase subunit II
SYNPCC7002_A1163	2.53208	<0.0001	1.33581	<0.0001	0.840581	<0.0001	1.21478	0.5-0.1	0.933934	0.0505	2.18951	<0.001	1.00905	0.4129	2.09554	<0.001	0.83804	0.2843	0.888466	0.3483	cytOxidase	ctaDI	cytochrome oxidase large subunit (subunit I)
SYNPCC7002_A1164	2.32209	0.0002	1.68766	0.0307	1.19021	0.3015	0.97092	>0.5	0.581274	0.1271	1.80666	<0.001	0.646747	0.1685	1.76983	<0.001	0.599305	0.0594	0.868195	0.305	cytOxidase	ctaEI	cytochrome oxidase small subunit (subunit III)
SYNPCC7002_A1165	0.846449	0.3783	0.708092	0.2776	2.03789	0.0179	1.25266	0.5-0.1	0.475753	0.1446	1.70783	0.01-0.001	0.528799	0.1711	2.59323	<0.001	0.491468	0.1814	1.17322	0.3783	-	-	Protein of unknown function (UPF0150)
SYNPCC7002_A1166	1.6177	<0.0001	1.65368	<0.0001	2.41742	<0.0001	0.442116	0.5-0.1	1.24671	<0.0001	1.03427	>0.5	0.987966	0.4013	1.46355	0.5-0.1	1.37325	0.2148	2.04078	0.0136	TerpenoidBiosynthesis	ispF	"2C-methyl-D-erythritol 2,4-cyclodiphosphate synthase"
SYNPCC7002_A1167	1.21746	0.121	1.20305	0.1379	0.586224	0.0132	1.21582	>0.5	0.910715	0.3156	1.13928	0.5-0.1	0.981145	0.4602	0.982792	>0.5	0.854951	0.3085	0.937159	0.4129	-	-	hypothetical protein
SYNPCC7002_A1168	2.07571	<0.0001	1.34199	0.0031	1.2756	0.0136	1.83396	<0.001	1.54733	<0.0001	1.97802	<0.001	1.38284	0.0011	1.42025	0.01-0.001	1.68322	<0.0001	1.15394	0.0427	-	-	conserved hypothetical protein
SYNPCC7002_A1169	1.88345	<0.0001	0.876957	0.1736	1.31464	0.0078	1.23985	0.5-0.1	1.54594	<0.0001	1.64941	<0.001	1.2681	0.0197	1.24354	0.1-0.05	1.32303	0.0853	1.10345	0.33	DNA-stuff	ssb	Single-stranded DNA-binding protein
SYNPCC7002_A1170	1.63735	0.0027	1.42399	0.0322	0.884322	0.3085	1.069	>0.5	0.89347	0.3228	1.76789	<0.001	0.832247	0.2327	1.72171	<0.001	0.934623	0.3228	1.20945	0.0681	-	trmE	tRNA modification GTPase TrmE
SYNPCC7002_A1171	2.05231	0.0004	1.79452	0.0055	1.71463	0.0113	1.19799	>0.5	1.403	0.0985	0.879356	0.5-0.1	0.852521	0.3192	1.04777	>0.5	1.34386	0.1762	0.805654	0.3015	nitrogenMetabolism	'nrtC'	"nitrate transport protein, NrtC like protein"
SYNPCC7002_A1172	1.06727	0.3745	1.20741	0.1635	0.846253	0.2327	1.10931	0.5-0.1	1.12561	0.2776	1.08573	0.02-0.01	1.01869	0.4641	0.928271	0.5-0.1	0.925495	0.305	0.94432	0.352	TerpenoidBiosynthesis	dxs	1-deoxy-D-xylulose-5-phosphate synthase
SYNPCC7002_A1173	1.35195	<0.0001	1.59978	<0.0001	1.16129	0.0024	1.07677	0.5-0.1	0.734134	<0.0001	1.49697	<0.001	1.03669	0.2611	1.59401	<0.001	0.827056	0.0985	0.973528	0.4207	-	-	Polyketide synthase
SYNPCC7002_A1174	1.27989	0.0007	1.58951	<0.0001	1.28718	0.0006	1.26606	0.5-0.1	0.88063	0.0869	2.68686	<0.001	0.833487	0.0294	3.08606	<0.001	0.905087	0.3015	0.622349	0.0197	-	-	"hydrolase, alpha/beta fold family domain protein"
SYNPCC7002_A1175	1.65988	0.0436	1.22042	0.2843	1.74838	0.0262	0.378956	0.5-0.1	1.06865	0.4286	2.69733	<0.001	1.28325	0.2296	2.88137	<0.001	1.13304	0.2546	0.994242	0.488	-	-	conserved hypothetical protein TIGR00278
SYNPCC7002_A1176	2.48969	<0.0001	2.124	<0.0001	1.57163	<0.0001	1.76846	<0.001	1.26779	0.0008	2.01676	<0.001	0.973057	0.3745	2.78588	<0.001	0.952933	0.3974	1.10179	0.2877	-	ftsH	cell division protein
SYNPCC7002_A1177	0.981118	0.4761	0.960065	0.4483	0.885793	0.352	0.482308	0.5-0.1	0.879805	0.3446	0.976409	>0.5	1.07193	0.4052	1.28061	0.5-0.1	0.549173	<0.0001	0.755986	0.0013	-	mscS	mechanosensitive ion channel family protein
SYNPCC7002_A1178	0.542193	<0.0001	0.964398	0.3192	0.7049	<0.0001	0.884231	>0.5	1.20279	0.0037	1.21565	0.01-0.001	0.969423	0.3446	0.887969	0.5-0.1	0.865063	0.2676	0.845135	0.2358	-	-	S-layer like protein
SYNPCC7002_A1179	0.759283	<0.0001	0.970172	0.1251	0.859949	<0.0001	0.641933	<0.001	0.912824	0.0004	1.04759	0.5-0.1	0.854772	<0.0001	1.25277	<0.001	0.581969	0.017	0.660117	0.0427	-	-	"lipoprotein, putative"
SYNPCC7002_A1180	4.80895	<0.0001	1.4932	0.0985	2.07885	0.0024	1.62216	<0.001	0.738336	0.2451	1.95279	<0.001	1.02302	0.4761	3.61619	<0.001	0.530957	0.0087	0.812418	0.1711	-	-	conserved hypothetical protein (DUF1257)
SYNPCC7002_A1181	5.33462	<0.0001	1.86415	<0.0001	1.35426	0.0125	1.46656	<0.001	0.906391	0.2776	2.4008	<0.001	1.31748	0.0222	2.57307	<0.001	1.05367	0.2206	0.985989	0.4207	-	-	"ATPase, AAA family domain protein"
SYNPCC7002_A1182	7.75766	<0.0001	2.24566	0.0006	2.09069	0.0021	1.48707	<0.001	1.25833	0.2483	1.73636	<0.001	0.888052	0.3859	2.37593	<0.001	0.975005	0.409	1.15249	0.0764	-	-	conserved hypothetical protein
SYNPCC7002_A1183	1.09483	0.3897	1.48659	0.0778	1.42405	0.1075	0.811412	0.5-0.1	0.775691	0.2578	0.695409	<0.001	0.712081	0.2005	1.26654	0.5-0.1	1.49675	0.0336	1.18537	0.2483	-	-	conserved hypothetical protein
SYNPCC7002_A1184	0.931785	0.4443	1.0048	0.496	0.981462	0.484	0.505275	0.5-0.1	1.01411	0.488	1.0548	>0.5	1.37524	0.2206	1.28061	0.5-0.1	0.465895	0.0006	0.900413	0.2709	-	-	putative SAM-dependent methyltransferase
SYNPCC7002_A1185	1.46771	0.1314	1.31747	0.2236	1.49795	0.117	2.49965	<0.001	0.554633	0.1423	2.12563	<0.001	0.901472	0.4052	3.49778	<0.001	0.70596	0.0793	1.38653	0.0322	-	-	Hypothetical protein
SYNPCC7002_A1186	1.63909	<0.0001	1.26387	0.0136	1.04459	0.3557	0.568434	0.5-0.1	0.904512	0.2119	0.885332	0.5-0.1	0.731846	0.0122	1.03668	>0.5	1.02478	0.3483	0.96581	0.2946	-	gltS	Sodium/glutamate symport carrier protein
SYNPCC7002_A1187	0.835154	0.4325	1.76844	0.2177	1.13102	0.4483	0.884231	>0.5	0.691305	0.3783	1.69244	0.05-0.02	0.616309	0.3483	4.11624	<0.001	0.493323	0.1562	0.403218	0.117	-	-	hypothetical protein
SYNPCC7002_A1188	0.742779	0.0901	0.699037	0.0582	1.2071	0.1401	1.08073	>0.5	0.618256	0.0233	1.31842	0.01-0.001	0.83526	0.1949	1.4647	0.05-0.02	0.413169	0.0016	0.946193	0.3936	MethionineMetabolism	dcm	DNA-cytosine methyltransferase
SYNPCC7002_A1189	1.26255	0.1736	1.3006	0.1423	1.04746	0.4325	2.23658	<0.001	0.630818	0.0934	1.31985	0.01-0.001	0.853768	0.3015	1.27341	0.5-0.1	0.330104	0.1093	1.04443	0.4681	-	-	type II site-specific deoxyribonuclease
SYNPCC7002_A1190	1.32756	0.011	1.6117	<0.0001	1.32642	0.011	0.926845	>0.5	0.832718	0.121	1.32517	<0.001	0.977815	0.4364	1.33437	0.05-0.02	0.704445	0.0136	0.840166	0.1151	-	-	"peptidase, U32 family"
SYNPCC7002_A1191	1.42225	0.0143	1.3978	0.0197	0.877718	0.2643	1.37547	0.5-0.1	0.526548	0.0071	2.15547	<0.001	1.13877	0.2358	1.10132	>0.5	0.627672	0.0392	0.618891	0.0359	-	-	hypothetical protein
SYNPCC7002_A1192	0.621915	0.0322	1.25781	0.1038	1.0366	0.4286	0.552644	0.1-0.05	0.544494	0.0129	1.09239	0.5-0.1	0.998588	0.496	0.698514	0.1-0.05	0.824362	0.1469	0.849435	0.1841	PorphyrinChlorophyllMetabolism	cysG/hemD	uroporphyrin-III synthase/methyltransferase
SYNPCC7002_A1193	1.47645	0.0606	1.00446	0.496	1.12421	0.3446	1.87962	<0.001	1.53136	0.0418	2.08463	<0.001	1.53625	0.0401	1.31688	<0.001	1.58635	0.0047	0.886993	0.3085	clpProtease	clpP	Clp protease
SYNPCC7002_A1194	1.48555	0.0116	1.28911	0.0885	1.64422	0.0013	1.68257	<0.001	1.45508	0.0166	1.76842	<0.001	0.820626	0.2005	1.33026	<0.001	2.02107	<0.0001	1.41642	0.0005	clpProtease	clpP	Clp protease
SYNPCC7002_A1195	0.577645	0.0322	0.974	0.4562	1.21688	0.1711	1.01055	>0.5	1.08026	0.3632	1.09246	>0.5	1.245	0.1423	0.709902	0.5-0.1	0.68247	0.2843	0.822047	0.3745	-	miaA	tRNA delta(2)-isopentenylpyrophosphate transferase
SYNPCC7002_A1196	0.732715	0.1587	0.978439	0.4681	0.607888	0.0708	2.80873	0.01-0.001	0.868785	0.3121	1.02185	>0.5	1.13571	0.305	1.49718	0.05-0.02	0.594368	0.0793	1.46632	0.0526	-	-	thioredoxin
SYNPCC7002_A1197	0.732889	0.0735	0.794421	0.1314	0.850734	0.209	0.884231	>0.5	0.953314	0.4013	0.740443	0.05-0.02	1.10376	0.2877	0.576274	0.1-0.05	1.10515	0.3897	1.8825	0.0091	-	-	NnrU protein
SYNPCC7002_A1198	0.662053	0.004	1.04384	0.3669	1.19546	0.063	0.551209	0.05-0.02	1.16009	0.1038	0.620389	<0.001	1.10222	0.2119	0.593966	0.01-0.001	1.28862	0.0268	1.32969	0.0139	transcription	-	LysR transcriptional regulator
SYNPCC7002_A1199	1.58029	0.1685	1.20466	0.3669	1.42675	0.2389	0.848862	>0.5	0.828462	0.3897	1.71694	<0.001	1.0529	0.4641	2.96647	<0.001	0.606	<0.0001	0.941183	0.0239	-	-	conserved hypothetical protein
SYNPCC7002_A1200	0.720988	0.1814	1.12382	0.3446	0.867917	0.3336	0.663173	0.5-0.1	1.44228	0.0749	0.685731	0.01-0.001	1.11479	0.3557	0.916799	>0.5	1.61419	0.0011	1.43244	0.0158	-	queA	S-adenosylmethionine:tRNA ribosyltransferase-isomerase
SYNPCC7002_A1201	1.1306	0.1423	1.16467	0.0885	0.606935	0.0006	0.964616	>0.5	0.741947	0.0174	1.12509	0.5-0.1	0.798903	0.0495	2.66449	<0.001	1.60146	0.0005	0.941894	0.3745	-	-	Putative PmbA/TldD family protein
SYNPCC7002_A1202	4.33369	<0.0001	3.92854	<0.0001	3.04316	<0.0001	2.2403	<0.001	1.61387	0.0262	2.8291	<0.001	0.979431	0.4761	1.89749	<0.001	1.71597	0.011	1.50609	0.0526	sigma	sigB	sigma-70 factor
SYNPCC7002_A1203	0.710052	0.0495	1.13512	0.2206	1.15476	0.1894	0.858224	0.5-0.1	0.822591	0.1562	0.872915	0.05-0.02	0.682127	0.0351	1.18382	0.5-0.1	0.915544	0.3707	1.05226	0.4207	LysineBiosynthesis	-	aspartate aminotransferase
SYNPCC7002_A1204	3.14171	<0.0001	2.11897	<0.0001	1.13459	0.0183	2.35795	0.1-0.05	1.2136	0.0005	1.89392	<0.001	1.94308	<0.0001	1.10598	>0.5	1.11579	0.409	0.799079	0.3446	-	-	conserved hypothetical protein
SYNPCC7002_A1205	0.938253	0.3483	1.03657	0.409	1.12946	0.209	1.84535	0.01-0.001	0.405207	0.0001	2.856	<0.001	0.974796	0.4364	2.2825	<0.001	0.364398	<0.0001	0.862319	0.0005	-	-	conserved hypothetical membrane protein
SYNPCC7002_A1206	0.804503	0.3557	0.681414	0.2709	0.47212	0.1587	2.85675	0.01-0.001	1.15428	0.3859	0.695691	0.01-0.001	1.25523	0.3121	0.700873	0.5-0.1	1.28781	0.166	1.13758	0.3228	PyrimidineMetabolism	pyrE	orotate phosphoribosyltransferase
SYNPCC7002_A1207	1.28037	0.0681	1.611	0.0006	1.01148	0.4761	1.07096	>0.5	0.623999	0.0233	1.32596	<0.001	0.95073	0.3974	1.20353	0.05-0.02	0.597057	0.0033	0.806659	0.0968	-	-	conserved hypothetical protein
SYNPCC7002_A1209	1.16413	0.0268	1.03748	0.33	1.3589	<0.0001	0.704622	0.5-0.1	0.820858	0.0174	1.50012	<0.001	1.00164	0.492	1.78778	<0.001	0.53887	0.0004	0.922839	0.2877	-	-	conserved hypothetical protein
SYNPCC7002_A1210	1.0886	0.1711	1.09321	0.1587	1.02279	0.4013	0.99476	>0.5	0.818072	0.025	1.47394	<0.001	1.39582	<0.0001	0.934775	>0.5	0.963874	0.3192	1.00914	0.4522	-	-	CBS domain protein
SYNPCC7002_A1211	0.412942	<0.0001	1.05657	0.2119	1.02526	0.3594	1.08519	>0.5	0.73348	0.0001	1.19539	0.5-0.1	0.827136	0.0073	1.31431	0.5-0.1	0.864221	0.3632	0.905133	0.4052	-	-	conserved hypothetical protein
SYNPCC7002_A1212	0.957466	0.409	1.21859	0.119	0.735114	0.0764	1.0316	>0.5	1.05257	0.3897	1.09875	0.5-0.1	0.921959	0.3372	0.808108	0.5-0.1	0.731172	0.0446	0.853748	0.1788	motility	pilT	twitching motility protein
SYNPCC7002_A1213	0.161726	0.0044	0.643523	0.1314	0.606253	0.1093	0.388564	<0.001	0.579321	0.0934	0.173247	<0.001	0.70033	0.1736	0.13127	<0.001	0.546932	0.0244	1.02092	0.4641	-	-	conserved hypothetical protein
SYNPCC7002_A1214	0.998979	0.496	1.38772	0.0014	1.3049	0.0094	1.20932	0.5-0.1	0.973528	0.4207	0.902296	0.5-0.1	0.93215	0.3015	1.10822	>0.5	1.02715	0.3783	1.05873	0.2514	PeptidoglycanBiosynthesis	-	UDP-N-acetylglucosamine 2-epimerase
SYNPCC7002_A1215	1.07074	0.3974	1.58023	0.0154	1.46471	0.0418	1.3794	0.5-0.1	1.11013	0.3409	1.91423	<0.001	1.14932	0.2877	2.83563	<0.001	1.36328	0.0384	1.36994	0.0359	-	-	Hypothetical protein
SYNPCC7002_A1216	0.752587	0.1401	1.33213	0.0735	0.950548	0.4129	0.785983	0.5-0.1	0.997381	0.496	0.985888	>0.5	1.0754	0.3707	1.25711	0.01-0.001	0.975001	0.3483	0.960204	0.2676	ValineLeucineIsoleucineMetabolism/AminoAcyl-tRNA	valS	valyl-tRNA synthetase
SYNPCC7002_A1217	0.829163	0.2327	1.58854	0.006	1.4972	0.017	0.454747	0.1-0.05	0.692882	0.0951	1.34118	0.05-0.02	1.17882	0.2236	1.00929	>0.5	1.16469	0.3121	0.799967	0.2776	-	-	conserved hypothetical protein
SYNPCC7002_A1218	0.633695	0.0002	1.18123	0.0392	0.821781	0.0418	0.386152	<0.001	0.737543	0.0054	0.729045	<0.001	1.06403	0.2676	0.482421	<0.001	0.795858	0.1611	1.09141	0.33	-	ftsW	cell division protein ftsW like protein
SYNPCC7002_A1219	0.407746	0.025	1.3787	0.1056	0.90221	0.3745	0.51542	<0.001	0.528237	0.0594	0.505501	<0.001	0.684495	0.1492	0.211392	<0.001	0.58943	0.1379	0.992835	0.492	-	-	conserved hypothetical protein
SYNPCC7002_A1220	0.946183	0.4129	0.974512	0.4602	0.714782	0.121	0.905798	>0.5	0.620707	0.0606	1.54717	<0.001	0.765421	0.1685	2.26831	<0.001	0.628557	0.0016	0.68949	0.0068	-	-	pentapeptide repeats protein
SYNPCC7002_A1221	0.754995	0.1562	0.890258	0.3264	0.721736	0.1271	0.94318	>0.5	0.877384	0.3085	1.46434	<0.001	1.1836	0.2236	1.28871	0.05-0.02	1.02718	0.3745	0.838352	0.0301	-	-	hypothetical protein
SYNPCC7002_A1222	1.51378	0.0375	1.74122	0.0051	1.1811	0.2643	1.7432	0.05-0.02	1.2582	0.1841	1.45661	<0.001	1.00874	0.488	1.59076	0.02-0.01	1.24423	0.2327	0.998808	>0.495	-	-	conserved hypothetical protein
SYNPCC7002_A1223	0.588779	0.1075	1.09562	0.3859	0.773199	0.2483	0.331587	0.5-0.1	1.06335	0.4247	0.86385	0.5-0.1	0.767419	0.242	1.01695	>0.5	1.08885	0.3745	0.962128	0.4443	-	-	Protein of unknown function (DUF985)
SYNPCC7002_A1224	0.135363	0.0068	0.700653	0.1949	0.224053	0.0132	0.964616	>0.5	0.314355	0.025	0.69122	0.05-0.02	0.275892	0.0192	1.05981	>0.5	0.570437	0.2177	0.468911	0.1685	-	-	Response regulator receiver domain protein
SYNPCC7002_A1225	1.16229	0.2643	1.06084	0.4052	0.976996	0.4641	2.2597	0.01-0.001	0.912333	0.3669	1.60013	<0.001	1.06476	0.4013	1.89042	<0.001	0.644215	0.0057	0.586726	0.0016	ProteinExport	tatC	Sec-independent protein translocase TatC
SYNPCC7002_A1226	0.71082	0.1492	0.652237	0.1056	1.15516	0.2877	1.47372	0.5-0.1	1.45135	0.0526	0.720431	0.1-0.05	1.73853	0.004	1.45724	0.5-0.1	0.984908	0.4721	1.72503	0.0007	-	-	Protein of unknown function (DUF589)
SYNPCC7002_A1227	1.53895	0.0113	1.35149	0.0681	1.03399	0.4443	0.787518	0.5-0.1	1.05663	0.4052	1.15367	0.05-0.02	1.21492	0.1814	1.0738	>0.5	1.21712	0.1003	1.32908	0.0262	-	-	Predicted ATPase of AAA+ Class
SYNPCC7002_A1228	1.13761	0.3264	0.943692	0.4286	0.77296	0.2296	0.872118	>0.5	1.00477	0.492	0.67248	<0.001	1.13254	0.3336	0.452966	<0.001	1.35939	0.1736	1.76537	0.0222	OxidativePhosphorylation	ppa	inorganic pyrophosphatase
SYNPCC7002_A1229	0.835906	0.2514	1.62955	0.0051	0.934377	0.3936	0.816213	>0.5	0.647995	0.0749	1.06853	>0.5	0.85046	0.2709	1.59234	0.01-0.001	0.623621	0.1093	0.511493	0.0548	transcription	-	"transcriptional regulator, TetR family domain protein"
SYNPCC7002_A1230	1.41606	0.3228	2.33217	0.0694	0.852318	0.4364	3.97904	0.5-0.1	0.911675	0.4602	1.904	0.1-0.05	0.597139	0.3264	1.92091	0.5-0.1	0.0928485	0.1379	0.607118	0.3192	-	-	conserved hypothetical protein
SYNPCC7002_A1231	1.54571	0.1515	1.75447	0.0764	1.47097	0.1867	0.680178	0.5-0.1	1.60223	0.1271	0.703155	<0.001	0.598963	0.2236	2.54238	<0.001	1.29283	0.2877	1.06907	0.4483	-	-	hypothetical protein
SYNPCC7002_A1232	2.05297	0.0007	1.08679	0.3974	1.39013	0.117	1.76846	>0.5	1.62856	0.0281	0.883013	>0.5	1.94787	0.002	0.640304	>0.5	1.14976	0.242	0.585823	0.0256	transcription	-	"transcriptional regulator, Crp/Fnr family"
SYNPCC7002_A1233	0.146545	0.0002	1.32952	0.0838	0.898776	0.3336	0.545351	<0.001	0.867254	0.2877	0.883634	<0.001	1.15709	0.2546	0.283007	<0.001	0.428162	0.0244	0.822453	0.2709	-	-	"lipoprotein, putative"
SYNPCC7002_A1234	1.60221	0.2061	0.282723	0.1635	0	0.0853	n.d.	0.05-0.02	0.994681	0.496	1.69244	0.1-0.05	2.53364	0.0179	0	0.01-0.001	0.0855023	0.0146	0.239607	0.0351	-	-	conserved hypothetical membrane protein UPF0060
SYNPCC7002_A1235	1.77533	0.0139	0.775723	0.2611	1.06856	0.4247	1.89478	0.5-0.1	1.63283	0.0367	0.979198	>0.5	1.78248	0.0132	0.461019	0.1-0.05	1.30567	0.0885	1.60479	0.0039	OneCarbon	-	5-formyltetrahydrofolate cyclo-ligase subfamily
SYNPCC7002_A1236	0.459334	0.2743	0.324214	0.2266	0.995294	0.496	0.442116	0.5-0.1	0.81113	0.4168	1.547	0.1-0.05	1.00722	0.496	1.1821	>0.5	0.517619	0.0778	0.443222	0.0505	-	-	Rad3-related DNA helicase
SYNPCC7002_A1237	1.55615	0.0202	1.20822	0.2206	0.702476	0.1357	1.59162	>0.5	0.708461	0.1401	1.34626	0.5-0.1	1.11556	0.3336	1.69492	0.5-0.1	0.652402	0.2843	0.322633	0.1357	-	-	hypothetical protein
SYNPCC7002_A1238	2.0336	0.0069	1.84549	0.0222	2.0983	0.0044	1.5474	0.5-0.1	0.828303	0.3409	2.1292	<0.001	1.79677	0.0287	1.48434	0.5-0.1	1.98788	<0.0001	1.85691	0.0001	-	-	predicted ATPase/GTPase
SYNPCC7002_A1239	1.86604	0.0778	1.10467	0.4325	3.20643	0.0001	0.764335	0.5-0.1	1.6775	0.1335	0.60953	<0.001	2.25913	0.0197	0.712248	0.1-0.05	1.24311	0.3707	1.20586	0.3897	Fd-rubredoxin	-	ferredoxin-like protein
SYNPCC7002_A1240	3.30325	<0.0001	1.95232	<0.0001	2.5152	<0.0001	2.16005	<0.001	1.15851	0.0869	2.23787	<0.001	1.19156	0.0505	1.51509	0.02-0.01	0.679631	0.1271	1.21892	0.2177	-	-	conserved hypothetical protein
SYNPCC7002_A1241	2.15898	0.0008	1.52388	0.0778	1.05935	0.4364	2.12215	0.02-0.01	1.0878	0.4052	3.01466	<0.001	1.4448	0.1131	2.05248	<0.001	1.07351	0.2578	0.786274	0.0301	-	-	conserved hypothetical membrane protein
SYNPCC7002_A1242	1.35531	0.0239	1.68055	0.0001	1.32284	0.0359	1.32635	0.5-0.1	1.24315	0.0885	1.70276	<0.001	1.60644	0.0004	1.1821	0.5-0.1	1.38308	0.0202	0.849969	0.2119	-	-	yrdC domain protein
SYNPCC7002_A1243	2.78232	<0.0001	1.23399	0.0016	0.923949	0.1685	2.70796	<0.001	0.82358	0.0132	1.79066	<0.001	1.14181	0.0367	1.87554	<0.001	0.89402	0.2676	0.924105	0.33	-	-	conserved hypothetical protein
SYNPCC7002_A1244	1.16611	0.2514	0.548718	0.0336	0.842246	0.2611	1.32635	>0.5	1.5015	0.0212	1.36	0.1-0.05	1.90138	0.0001	1.05981	>0.5	1.01231	0.4522	1.99076	<0.0001	thioredoxin	-	thioredoxin-like protein txlA like protein
SYNPCC7002_A1245	2.96944	<0.0001	1.04797	0.4443	0.893644	0.3821	1.98952	0.5-0.1	1.3314	0.1736	0.781127	0.5-0.1	1.25219	0.2389	1.12053	>0.5	1.46367	0.1685	0.683619	0.2578	ribosome	rimM	16S rRNA processing protein RimM
SYNPCC7002_A1246	1.94673	0.0094	1.39335	0.1635	0.875709	0.3783	1.19558	0.5-0.1	1.20809	0.3015	0.861403	0.02-0.01	0.691298	0.2206	1.40867	0.02-0.01	1.65941	0.0281	1.39265	0.1271	GlycineSerineThreonineMetabolism	serA	D-3-phosphoglycerate dehydrogenase
SYNPCC7002_A1247	1.49062	0.1093	1.43742	0.1357	1.1752	0.33	0.342283	0.05-0.02	0.88051	0.3821	1.22758	0.1-0.05	0.867618	0.3707	0.940855	>0.5	0.916778	0.4207	1.16222	0.3483	ribosome	prmA	ribosomal protein L11 methyltransferase
SYNPCC7002_A1248	1.68319	<0.0001	1.77429	<0.0001	0.929044	0.2514	1.28845	0.5-0.1	0.92682	0.242	1.18045	0.02-0.01	1.01663	0.4364	1.41726	0.01-0.001	0.986486	0.4325	1.02002	0.4013	CarotenoidBiosynthesis	crtU/'cruE'	beta-carotene desaturase/'methyltransferase'
SYNPCC7002_A1249	1.11616	0.4562	0.787822	0.4207	2.01543	0.1635	0	0.5-0.1	2.38676	0.0918	0.573246	0.1-0.05	2.11803	0.1401	1.06717	>0.5	0.197363	0.0869	0.921797	0.4483	-	-	conserved hypothetical membrane protein
SYNPCC7002_A1250	1.8701	0.0314	1.50855	0.1379	0.868322	0.3897	2.06321	0.5-0.1	0.398055	0.0985	1.73945	0.05-0.02	0.901262	0.4168	1.34464	0.5-0.1	0.261614	0.0217	0.904198	0.3974	UbiquinoneBiosynthesis	menE	O-succinylbenzoyl-CoA synthetase
SYNPCC7002_A1251	1.64508	<0.0001	1.08269	0.0322	0.9634	0.2061	1.5474	0.5-0.1	0.846477	0.0003	1.904	<0.001	1.12494	0.0026	2.72129	<0.001	0.847167	0.1292	0.928315	0.2981	-	-	GDSL-like Lipase/Acylhydrolase domain protein
SYNPCC7002_A1252	1.35278	0.1841	0.879951	0.3783	1.1974	0.3085	0.636646	0.5-0.1	0.545251	0.123	1.30341	0.05-0.02	0.838906	0.3409	2.1002	<0.001	0.5358	0.0073	0.634961	0.0274	-	ams1	alpha-mannosidase
SYNPCC7002_A1253	1.9121	<0.0001	0.72672	<0.0001	0.564374	<0.0001	2.65269	0.01-0.001	0.684845	<0.0001	1.99332	<0.001	1.0389	0.1492	1.00346	>0.5	0.673788	0.0643	0.74847	0.121	-	-	conserved hypothetical protein
SYNPCC7002_A1254	3.57558	<0.0001	2.92225	<0.0001	1.69904	0.0301	0	0.5-0.1	1.60967	0.0505	0.655139	0.5-0.1	1.26972	0.2327	0.480228	0.5-0.1	3.35102	0.0066	2.43463	0.0655	ThiaminBiosynthesis	thiL	thiamine-monophosphate kinase
SYNPCC7002_A1255	0.801144	0.2709	0.735117	0.2061	1.01263	0.484	0	0.5-0.1	0.884204	0.3594	1.26933	0.5-0.1	0.743237	0.2148	1.39703	0.5-0.1	0.549215	<0.0001	1.66735	<0.0001	-	lacG	lactose transport system permease protein LacG
SYNPCC7002_A1256	0.984696	0.492	1.85342	0.0934	1.77805	0.1151	0.884231	>0.5	1.63018	0.166	1.02252	>0.5	1.24571	0.352	2.13435	0.1-0.05	0.557223	0.0793	0.331234	0.017	DNA_replication	holB	DNA polymerase III delta' subunit
SYNPCC7002_A1257	1.03897	0.3632	0.963286	0.3707	1.14471	0.0951	1.06845	>0.5	1.03493	0.3745	1.30211	<0.001	1.03219	0.3859	2.14202	<0.001	1.14857	0.2266	1.0729	0.3557	-	-	conserved hypothetical protein
SYNPCC7002_A1258	1.13355	0.209	0.973096	0.4364	0.760649	0.0749	1.35046	0.5-0.1	0.735431	0.0559	0.842573	0.05-0.02	0.968937	0.4247	0.755559	0.1-0.05	0.915116	0.3669	0.940306	0.4052	PS2	psbW	Photosystem II reaction center W protein
SYNPCC7002_A1259	1.11721	0.0485	1.27019	0.0001	0.998218	0.488	1.19871	0.5-0.1	0.97711	0.3745	1.36633	<0.001	1.02416	0.3669	1.22207	0.01-0.001	0.706603	0.0034	0.884708	0.1446	ProteinExport	secA	"preprotein translocase, SecA subunit"
SYNPCC7002_A1260	1.21576	0.3336	1.71625	0.0764	1.09764	0.4207	0.884231	>0.5	0.670904	0.2546	0.951998	>0.5	1.19624	0.3483	1.37208	>0.5	0.574422	0.2389	0.939009	0.4602	-	-	hypothetical protein
SYNPCC7002_A1261	1.37481	0.0048	1.05996	0.3409	1.12029	0.2033	1.11534	>0.5	0.855935	0.1611	1.43665	<0.001	0.921641	0.2946	1.36323	0.02-0.01	0.991938	0.484	0.915618	0.3372	transcription/2component	-	two-component hybrid sensor and regulator
SYNPCC7002_A1262	1.06919	0.4129	1.07551	0.4052	0.924843	0.4052	1.5253	0.05-0.02	0.945089	0.4325	1.8601	<0.001	1.3229	0.1539	1.26231	0.05-0.02	0.890701	0.2514	0.797918	0.1093	-	-	"beta-lactamase, putative"
SYNPCC7002_A1263	1.76218	0.0026	1.29119	0.1423	1.09095	0.3707	0.810545	>0.5	1.01411	0.4801	0.97953	>0.5	1.2031	0.2296	0.745766	0.5-0.1	1.14505	0.2676	1.3044	0.0985	DNA_replication	dnaN	"DNA polymerase III, beta subunit"
SYNPCC7002_A1264	1.69459	<0.0001	1.4437	0.0002	1.41788	0.0004	1.82316	<0.001	1.33123	0.0037	1.53484	<0.001	1.14016	0.1292	1.61801	<0.001	0.606583	0.0007	0.823966	0.0749	-	-	CP12 domain protein
SYNPCC7002_A1265	1.03876	0.4562	1.11469	0.3783	1.28094	0.2236	1.23161	0.5-0.1	0.948388	0.4443	1.06037	0.5-0.1	0.854702	0.3483	1.12053	0.5-0.1	0.958211	0.4364	1.43458	0.0526	-	-	conserved hypothetical membrain protein
SYNPCC7002_A1267	1.50735	<0.0001	1.68516	<0.0001	0.913354	0.1038	1.27329	0.5-0.1	1.36775	<0.0001	0.746056	<0.001	1.0921	0.0901	0.675321	0.05-0.02	1.16471	0.2611	1.20304	0.2148	LysineBiosynthesis/GlycineSerineThreonineMetabolism	lysC	aspartate kinase
SYNPCC7002_A1268	0.891445	0.2236	0.848918	0.1469	0.894585	0.2327	1.43106	<0.001	1.19521	0.0869	1.06207	0.05-0.02	0.95937	0.3897	1.13934	0.05-0.02	1.27363	<0.0001	1.35336	<0.0001	-	-	RNA-binding protein
SYNPCC7002_A1269	0.809198	0.063	1.25821	0.0192	1.20704	0.0485	0.93077	>0.5	1.27169	0.0146	0.884979	0.5-0.1	0.929731	0.2877	0.551751	0.01-0.001	1.74533	<0.0001	1.34198	0.001	pentosePpathway/calvinCycle	rpiA	ribose 5-phosphate isomerase A
SYNPCC7002_A1270	1.31569	0.2981	1.39298	0.2546	1.58381	0.1635	1.32635	>0.5	1.39159	0.2546	0.607071	0.5-0.1	1.84937	0.0778	0.960456	>0.5	0	0.2611	0.399741	0.3483	DNA-stuff	ruvA	Holliday junction DNA helicase RuvA
SYNPCC7002_A1271	1.80079	<0.0001	1.25884	0.1003	1.34444	0.0436	0.925358	>0.5	0.592426	0.0217	1.87329	<0.001	1.2705	0.0901	1.21437	0.5-0.1	0.639855	0.004	1.35976	0.004	DNA_replication	dnaB	replicative DNA helicase
SYNPCC7002_A1272	1.41532	0.0823	0.537088	0.0606	1.12667	0.3372	1.1646	>0.5	0.676053	0.1401	1.10377	0.5-0.1	0.744431	0.1949	1.58972	0.02-0.01	0.583385	<0.0001	0.794716	0.0001	-	-	conserved hypothetical protein
SYNPCC7002_A1273	1.60091	<0.0001	1.3233	<0.0001	0.770606	0.0011	1.26696	0.1-0.05	1.22147	0.0016	1.46232	<0.001	0.959806	0.2981	1.39051	<0.001	1.14167	0.166	1.06459	0.33	-	-	conserved hypothetical protein TIGR00649
SYNPCC7002_A1274	0.736359	0.0455	0.98809	0.4681	0.978958	0.4483	1.12838	0.5-0.1	1.08956	0.2843	1.37598	<0.001	1.0851	0.2946	1.2202	0.05-0.02	1.11203	0.1841	1.15383	0.1075	LysineBiosynthesis	dapA	dihydrodipicolinate synthase
SYNPCC7002_A1275	0.847406	0.0668	1.01783	0.4325	0.871405	0.1038	1.07371	>0.5	1.23724	0.0099	1.27421	<0.001	0.981179	0.4286	1.28061	0.01-0.001	1.21363	0.0119	1.17735	0.0301	GlycineSerineThreonineMetabolism	asd	aspartate-semialdehyde dehydrogenase
SYNPCC7002_A1276	0.934954	0.3632	0.842807	0.2005	1.09931	0.2981	0.915811	0.5-0.1	0.702923	0.0559	0.885643	0.01-0.001	1.01163	0.4761	0.667386	<0.001	0.604578	<0.0001	1.03099	0.0011	-	tig	trigger factor
SYNPCC7002_A1277	1.53612	0.0002	1.16883	0.1314	1.41638	0.0028	1.5474	0.05-0.02	1.70139	<0.0001	1.07422	0.5-0.1	1.04745	0.3745	1.63446	<0.001	1.25129	0.0002	1.07657	0.1423	-	map	"methionine aminopeptidase, type I"
SYNPCC7002_A1278	1.13872	0.3594	1.09962	0.3974	1.17784	0.3228	1.11213	0.5-0.1	1.19184	0.3085	0.868178	<0.001	0.786449	0.2877	0.766518	0.01-0.001	1.20114	0.0446	1.28953	0.0071	ValineLeucineIsoleucineMetabolism	ilvC	ketol-acid reductoisomerase
SYNPCC7002_A1279	0.89504	0.4247	1.47408	0.1922	0.538719	0.2005	1.32635	>0.5	0.864356	0.4013	1.93422	0.02-0.01	1.38391	0.242	1.74628	0.5-0.1	0.533204	0.1515	0.498074	0.1335	-	-	"hypothetical protein, putative"
SYNPCC7002_A1280	0.533318	0.0154	0.959298	0.4247	1.07173	0.3707	0.922676	>0.5	0.524527	0.0139	1.02236	>0.5	1.03016	0.4443	0.66285	0.02-0.01	0.47533	0.0091	0.768901	0.1492	DNA_replication	polA	DNA-directed DNA polymerase I
SYNPCC7002_A1281	0.48258	0.0262	1.24894	0.1736	1.64595	0.0075	0.624163	0.5-0.1	0.532612	0.0392	1.32222	0.1-0.05	0.927053	0.3936	0.983882	>0.5	0.588674	0.0336	0.864111	0.2709	BiotinMetabolism	bioF	8-amino-7-oxononanoate synthase
SYNPCC7002_A1282	1.57582	<0.0001	1.44105	0.0004	1.10954	0.2033	1.06963	>0.5	0.869596	0.1611	1.94391	<0.001	1.42096	0.0007	1.34464	0.02-0.01	0.951578	0.4483	0.928565	0.4286	-	-	conserved hypothetical protein
SYNPCC7002_A1283	0.830444	0.3669	1.03083	0.4761	0.465368	0.1423	0.884231	>0.5	0.861233	0.3897	1.15288	0.5-0.1	1.44906	0.1841	0.73635	0.5-0.1	0.794162	0.0885	0.90257	0.2611	-	-	conserved hypothetical protein
SYNPCC7002_A1284	1.10361	0.4443	0.778968	0.3783	1.59422	0.2033	1.32635	>0.5	1.09623	0.4483	0.916739	>0.5	0.744613	0.3594	0.480228	>0.5	1.58975	0.3264	0.990004	0.496	UbiquinoneBiosynthesis	-	thioesterase family protein
SYNPCC7002_A1285	1.34988	0.0735	1.0349	0.4443	1.73121	0.0012	0.693696	<0.001	1.08472	0.3632	0.906018	0.01-0.001	1.07418	0.3783	0.547536	<0.001	0.771257	0.2266	0.940057	0.4207	nitrogenMetabolism	glnB	Nitrogen regulatory protein P-II
SYNPCC7002_A1286	1.19625	0.0009	1.24964	<0.0001	0.820819	0.0023	0.977308	>0.5	0.653536	<0.0001	1.65398	<0.001	1.29139	<0.0001	1.0505	>0.5	0.779015	0.2206	0.571756	0.0681	-	-	blue-copper-protein-like protein
SYNPCC7002_A1287	1.57181	<0.0001	1.25802	0.0188	0.878485	0.1635	1.55591	0.01-0.001	0.647956	0.0023	1.87365	<0.001	1.0968	0.2177	1.31285	0.01-0.001	0.884567	0.0853	0.900759	0.119	-	mfd	Transcription-repair coupling factor (TRCF)
SYNPCC7002_A1288	1.35676	0.117	0.991248	0.488	0.644704	0.117	2.47585	0.02-0.01	0.801253	0.2546	1.55025	<0.001	1.20449	0.2483	1.28061	0.5-0.1	0.818291	<0.0001	1.01917	0.3156	transcription	-	anti-anti-sigma factor
SYNPCC7002_A1289	0.619892	0.2119	0.984466	0.488	0.839495	0.3669	0.442116	0.5-0.1	0.88727	0.4052	0.152931	<0.001	0.718857	0.2776	0.960456	>0.5	0.844343	0.2148	1.29062	0.0694	-	lys1	saccharopine dehydrogenase
SYNPCC7002_A1290	37.1757	<0.0001	0.33215	0.0329	34.6259	<0.0001	2.57132	<0.001	0.876431	0.3669	122.749	<0.001	0.694535	0.2005	158.612	<0.001	1.13186	0.3821	0.916316	0.4247	-	-	conserved hypothetical protein
SYNPCC7002_A1291	272.158	<0.0001	0	0.1075	268.246	<0.0001	2.09175	<0.001	1.45813	0.2843	267.758	<0.001	0	0.1075	n.d.	<0.001	17.1537	<0.0001	14.4211	<0.0001	PS-lowFe	isiB'	flavodoxin
SYNPCC7002_A1292	149.54	<0.0001	0.147623	0.0853	279.274	<0.0001	1.29586	<0.001	1.22629	0.3594	291.991	<0.001	0.837855	0.3974	548.774	<0.001	3.85874	<0.0001	1.90427	0.0274	PS-lowFe	isiA	photosystem II chlorophyll-binding protein
SYNPCC7002_A1293	2.17827	0.0013	0.946151	0.4443	2.26919	0.0006	0.530539	0.5-0.1	0.855307	0.3557	3.56785	<0.001	1.48382	0.1093	2.56122	<0.001	0.861518	0.3121	1.31687	0.1335	DNA-stuff	xth	exodeoxyribonuclease III
SYNPCC7002_A1294	4.60747	<0.0001	2.23002	<0.0001	2.61474	<0.0001	0.482308	0.5-0.1	0.871741	0.0594	4.28399	<0.001	2.33151	<0.0001	1.92091	0.05-0.02	0.559617	0.1271	0.60987	0.1562	FolateBiosynthesis	folP	dihydropteroate synthase
SYNPCC7002_A1295	1.01994	0.4286	1.32336	0.0021	0.866674	0.119	1.07766	>0.5	0.893923	0.1736	0.904986	0.5-0.1	0.872846	0.1292	1.22493	0.5-0.1	0.713594	0.0012	0.839395	0.0446	-	merA1	mercuric reductase
SYNPCC7002_A1296	1.54176	0.0808	2.01642	0.0044	1.06444	0.4325	1.63243	0.5-0.1	1.05099	0.4483	1.48089	0.01-0.001	0.87961	0.3783	1.92091	0.05-0.02	1.28883	0.3085	0.708188	0.3085	-	-	hypothetical protein
SYNPCC7002_A1297	1.98355	<0.0001	1.96008	<0.0001	1.228	0.0222	1.7053	0.01-0.001	0.85334	0.0985	1.74118	<0.001	1.03787	0.3707	1.32695	0.05-0.02	0.911711	0.3156	1.11251	0.2709	-	-	Dienelactone hydrolase family protein
SYNPCC7002_A1298	1.46861	0.0392	1.93498	0.0002	1.20806	0.2177	2.13509	<0.001	0.828445	0.2611	1.53837	<0.001	0.853256	0.2912	2.01386	<0.001	0.732242	0.2611	0.717363	0.2514	-	-	hypothetical protein
SYNPCC7002_A1299	2.05149	0.008	1.0531	0.4522	0.168379	0.0281	15.9162	<0.001	1.20928	0.3156	1.75546	0.01-0.001	0.707804	0.2514	1.49404	0.5-0.1	2.35572	0.063	1.54851	0.2676	-	-	Iron permease FTR1 family protein
SYNPCC7002_A1300	1.23056	0.1635	1.01962	0.4681	0.893629	0.3264	1.21881	0.5-0.1	1.02229	0.4602	1.76423	<0.001	1.34241	0.0721	1.46086	<0.001	0.520195	<0.0001	0.713802	0.0096	-	-	WD-repeat protein
SYNPCC7002_A1301	0.482095	<0.0001	0.769891	0.0096	0.544329	<0.0001	0.779608	0.1-0.05	0.65208	0.0002	0.625396	<0.001	1.06063	0.2676	0.342706	<0.001	0.643301	<0.0001	0.782068	0.0008	glycolysis/pentosePpathway/calvinCycle	-	"Bacterial fructose-1,6-bisphosphatase, glpX-encoded superfamily"
SYNPCC7002_A1302	1.18844	0.2514	1.11291	0.3446	1.14025	0.3085	0.757912	0.1-0.05	1.28892	0.1515	0.697013	<0.001	1.00892	0.488	0.466057	<0.001	0.968654	0.0901	0.968554	0.0901	PorphyrinChlorophyllMetabolism	hemA	glutamyl-tRNA reductase
SYNPCC7002_A1303	1.00095	>0.495	0.777152	0.1469	0.602463	0.0301	0.795808	>0.5	0.704259	0.0808	1.37718	0.01-0.001	0.745691	0.1151	0.942334	>0.5	0.547117	0.0091	0.425891	0.0014	PS2	psbP'	PsbP
SYNPCC7002_A1304	1.30038	0.0618	0.880642	0.2709	0.824999	0.1841	1.73445	0.1-0.05	1.24125	0.1075	1.41312	<0.001	1.33384	0.0436	1.66479	<0.001	1.41172	0.0001	1.11686	0.1423	-	maf	septum formation protein Maf
SYNPCC7002_A1305	0.98325	0.3783	1.17586	0.0007	0.823324	0.0006	0.963269	>0.5	1.04513	0.2061	1.20104	<0.001	0.809919	0.0003	1.2942	0.01-0.001	1.09071	0.0559	0.99855	0.488	-	-	"surface protein SdrI, putative"
SYNPCC7002_A1306	0.736742	0.2119	1.06043	0.4286	0.652118	0.1446	0.530539	0.5-0.1	1.02438	0.4721	1.28909	0.01-0.001	0.791922	0.2643	1.92091	<0.001	0.881717	0.33	0.665236	0.1056	-	-	hypothetical protein
SYNPCC7002_A1307	0.843376	0.1423	0.95826	0.3859	0.891435	0.2296	0.884231	>0.5	0.942165	0.3446	1.22345	0.1-0.05	0.936817	0.3336	1.31618	0.5-0.1	0.831105	0.2546	1.06101	0.4052	-	-	hypothetical protein
SYNPCC7002_A1308	1.80489	<0.0001	1.89793	<0.0001	0.931159	0.3372	0.893254	>0.5	0.903085	0.2776	1.25913	<0.001	1.07398	0.3264	1.24621	0.05-0.02	0.576208	<0.0001	1.09739	0.166	transcription/2component/circadian	rpaA	two-component response regulator
SYNPCC7002_A1309	1.07223	0.2236	1.07779	0.209	0.847049	0.0548	0.676707	0.1-0.05	0.616794	<0.0001	0.886086	0.1-0.05	0.904301	0.1587	0.76322	0.05-0.02	0.828889	0.2061	1.14238	0.2483	-	thyX	thymidylate synthase
SYNPCC7002_A1310	0.686166	0.1056	0.916278	0.3707	1.27248	0.1379	0.837693	>0.5	1.04385	0.4286	0.578666	<0.001	0.92279	0.3783	2.01859	<0.001	1.28583	0.0044	1.40556	0.0001	PyrimidineMetabolism	dcd	deoxycytidine triphosphate deaminase
SYNPCC7002_A1311	0.823449	0.2483	0.815042	0.2358	1.35016	0.0885	1.10809	>0.5	0.746905	0.1635	1.15394	0.1-0.05	1.22931	0.1867	1.50929	<0.001	0.791632	0.3015	1.253	0.2611	PET	petM	cytochrome b6-f complex subunit VII
SYNPCC7002_A1312	1.69014	<0.0001	0.971637	0.1251	1.15998	<0.0001	1.01055	>0.5	0.841946	<0.0001	1.76561	<0.001	0.961035	0.0571	1.81778	<0.001	0.779485	0.2546	0.761011	0.2358	PS2	psbW2	photosystem II complex subunit
SYNPCC7002_A1313	1.61954	0.0007	1.06202	0.3745	1.05423	0.3897	2.05302	<0.001	0.855594	0.2296	1.10979	0.01-0.001	1.29648	0.0643	0.261943	<0.001	1.16563	0.0007	1.37868	<0.0001	nitrogenMetabolism	narK/'nrtP'	nitrate transporter
SYNPCC7002_A1314	1.59865	0.0014	1.21865	0.1379	0.904487	0.3156	2.48337	<0.001	0.993944	0.488	1.23929	0.01-0.001	1.1685	0.2005	0.694484	0.05-0.02	0.768473	0.1423	1.03688	0.4325	nitrogenMetabolism	narB	nitrate reductase
SYNPCC7002_A1315	1.8605	0.0116	1.64151	0.0455	1.81972	0.0154	0.61216	0.5-0.1	0.748633	0.2546	0.942932	>0.5	1.9287	0.0071	0.45581	0.01-0.001	0.964255	0.4207	1.15093	0.1949	-	merA	putative mercuric reductase
SYNPCC7002_A1316	1.13013	0.2266	0.89739	0.2776	1.19038	0.1379	0.568434	0.5-0.1	0.402772	0.0003	1.22839	0.5-0.1	0.913412	0.3085	0.668143	0.5-0.1	0.290076	0.0537	0.521085	0.1379	PyrimidineMetabolism	tmk	thymidylate kinase
SYNPCC7002_A1317	1.08967	0.3557	1.48957	0.0222	0.647563	0.0749	2.24459	0.01-0.001	0.73072	0.1357	1.27594	0.02-0.01	1.0586	0.4052	0.949902	>0.5	0.901355	0.063	0.944371	0.1949	-	-	biopolymer transport ExbD like protein
SYNPCC7002_A1318	1.86275	0.0003	1.52422	0.017	1.30969	0.1056	1.26606	0.5-0.1	0.795967	0.2061	1.3056	0.02-0.01	1.12612	0.305	1.13832	0.5-0.1	0.669151	0.0537	0.962936	0.4286	-	-	MotA/TolQ/ExbB proton channel family domain protein
SYNPCC7002_A1319	2.11158	0.0001	1.44311	0.0749	1.39199	0.1003	1.84535	0.1-0.05	0.989536	0.488	1.24561	0.5-0.1	1.13071	0.3336	1.63278	0.05-0.02	0.725136	0.1762	0.721061	0.1736	urease	ureA	"urease, gamma subunit"
SYNPCC7002_A1320	0.441618	0.1922	0.712477	0.3264	0.911338	0.4443	0.331587	0.5-0.1	0.835548	0.3974	1.40155	0.1-0.05	1.27698	0.3336	1.60076	0.5-0.1	1.08464	0.4168	1.01317	0.488	-	-	chromate transport protein
SYNPCC7002_A1321	8.83468	<0.0001	2.49051	<0.0001	1.19035	0.0094	2.76141	<0.001	0.933316	0.2061	4.86442	<0.001	1.34437	<0.0001	2.67625	<0.001	1.04382	0.1736	1.18574	<0.0001	-	-	flavoprotein
SYNPCC7002_A1322	2.85236	0.0174	1.87283	0.1611	1.55712	0.2643	1.22432	>0.5	0.585691	0.3192	2.06266	<0.001	0.223779	0.1894	10.565	<0.001	0.21248	0.1423	0.727761	0.3557	-	-	nucleotidyltransferase
SYNPCC7002_A1323	2.33767	0.0059	1.77803	0.0721	1.27361	0.305	1.81899	0.05-0.02	0.300263	0.0934	2.13906	<0.001	0.645852	0.2514	2.72972	<0.001	0.652718	0.3228	0.609714	0.305	-	-	conserved hypothetical protein
SYNPCC7002_A1324	1.30889	0.1922	0.851396	0.3372	1.39025	0.1357	1.41477	0.5-0.1	1.11176	0.3745	1.08338	0.5-0.1	0.757571	0.2483	1.81115	0.02-0.01	0.469126	0.0041	0.931213	0.3669	transcription	-	hypothetical protein
SYNPCC7002_A1325	2.02315	<0.0001	1.69003	<0.0001	0.904912	0.0344	1.47372	0.5-0.1	0.885991	0.0146	1.36471	0.01-0.001	0.970547	0.2877	1.54912	0.05-0.02	0.409222	<0.0001	0.974763	0.3974	-	-	polyA polymerase family protein
SYNPCC7002_A1326	1.94167	<0.0001	0.622954	0.0392	1.75302	0.0002	1.92923	0.5-0.1	0.608801	0.0336	2.53866	<0.001	1.11653	0.2946	1.79285	0.5-0.1	0.153989	0.0281	1.0069	0.492	-	-	Hypothetical protein
SYNPCC7002_A1327	1.5164	0.1251	1.07032	0.4364	1.51471	0.1271	1.02027	>0.5	0.640958	0.2119	1.81585	<0.001	1.30611	0.2483	1.56074	0.05-0.02	0.43309	0.123	0.958158	0.4641	-	-	Hypothetical protein
SYNPCC7002_A1328	1.03612	0.3936	1.44414	0.0005	1.08939	0.2514	1.09568	>0.5	1.48733	0.0001	0.688713	<0.001	1.13932	0.1492	0.652737	0.05-0.02	1.47319	0.0002	1.40285	0.0013	-	-	CobQ/CobB/MinD/ParA nucleotide binding domain protein
SYNPCC7002_A1329	0.843874	0.1469	1.53421	0.0002	1.54685	0.0001	0.593887	0.1-0.05	1.24535	0.0495	0.841426	0.05-0.02	1.31558	0.0166	0.472355	<0.001	0.969843	0.3859	1.27322	0.004	-	-	conserved hypothetical protein
SYNPCC7002_A1330	1.95003	0.0048	1.56691	0.0618	1.79103	0.0158	1.15491	0.5-0.1	1.12079	0.3707	1.63621	<0.001	1.20074	0.2912	0.883073	0.5-0.1	1.21834	<0.0001	1.28782	<0.0001	-	-	conserved hypothetical protein (DUF1517)
SYNPCC7002_A1331	0.979139	0.4364	1.26554	0.0197	0.780681	0.0446	1.24833	0.5-0.1	1.00697	0.4801	0.977429	>0.5	0.686368	0.0075	2.04097	<0.001	0.963364	0.4207	0.645575	0.0274	-	-	"O-methyltransferase, putative"
SYNPCC7002_A1332	1.59757	0.0019	1.68821	0.0004	1.03849	0.4247	1.22108	0.5-0.1	0.909308	0.33	0.745424	<0.001	1.02399	0.4522	0.779919	0.5-0.1	1.06812	0.2514	1.34276	0.0004	-	-	soluble hydrogenase 42 kD subunit DHSS
SYNPCC7002_A1333	0.742625	0.1093	1.00757	0.484	0.387384	0.0017	0.816213	>0.5	0.519091	0.0107	0.668069	<0.001	0.758538	0.1251	0.334838	<0.001	0.550196	0.0764	0.526182	0.0655	-	-	conserved hypothetical protein
SYNPCC7002_A1334	1.87267	0.015	1.62938	0.0594	1.50996	0.102	1.00877	>0.5	1.28689	0.2389	2.00977	<0.001	1.67871	0.0455	1.34123	0.02-0.01	1.62712	0.0146	1.174	0.2743	ABC-transporter	-	ABC-2 type tranporter
SYNPCC7002_A1335	1.61474	0.0668	1.36769	0.1841	1.74943	0.0336	0.884231	>0.5	1.22969	0.2877	0.827825	0.5-0.1	1.74316	0.0344	0.720342	0.5-0.1	0.945118	0.4364	0.836383	0.3192	-	-	conserved hypothetical protein
SYNPCC7002_A1336	0.730297	0.2177	1.13403	0.3483	1.51649	0.0668	0.807341	>0.5	0.463457	0.0594	2.26272	<0.001	0.615919	0.1314	1.44068	0.5-0.1	0.172074	<0.0001	0.723316	0.0808	-	-	conserved hypothetical protein
SYNPCC7002_A1337	1.49086	0.0475	1.57845	0.0244	0.86529	0.3228	1.17897	>0.5	0.852094	0.3085	1.51007	0.02-0.01	0.898114	0.3632	1.92091	0.05-0.02	1.0644	0.3859	0.82856	0.2236	-	-	conserved hypothetical protein
SYNPCC7002_A1339	3.1282	0.0001	1.69845	0.102	3.47601	<0.0001	0.331587	0.5-0.1	1.85905	0.0594	1.26933	0.5-0.1	2.63826	0.0014	0.443287	0.5-0.1	1.18718	0.0287	1.3862	<0.0001	-	-	conserved hypothetical protein
SYNPCC7002_A1340	1.51968	0.0384	1.07264	0.4013	1.26649	0.1814	0.530539	0.5-0.1	1.61273	0.0188	0.959614	>0.5	1.02534	0.4641	1.40374	0.5-0.1	1.50264	0.0287	1.32009	0.1131	-	-	conserved hypothetical protein
SYNPCC7002_A1341	1.24793	<0.0001	1.1897	<0.0001	0.897445	<0.0001	1.15334	0.5-0.1	0.991248	0.33	0.891395	0.1-0.05	1.10716	<0.0001	1.02765	>0.5	0.905769	0.2578	0.837837	0.1314	-	-	conserved hypothetical protein
SYNPCC7002_A1342	1.08275	0.3974	1.34077	0.1401	0.994698	0.492	1.18914	>0.5	0.691844	0.1635	1.07701	>0.5	0.929189	0.409	0.927337	>0.5	1.08039	0.3707	0.841004	0.2578	-	-	conserved hypothetical protein
SYNPCC7002_A1343	1.4411	<0.0001	1.30483	0.001	0.857273	0.0735	1.17376	0.5-0.1	0.81612	0.0314	1.17197	0.01-0.001	0.981529	0.4247	0.950054	>0.5	0.745997	0.1151	1.00002	>0.495	DNA-stuff	gyrB	"DNA gyrase, B subunit"
SYNPCC7002_A1344	1.02708	0.4641	0.809851	0.2643	1.00247	0.496	0.795808	0.5-0.1	1.09271	0.3783	0.759226	<0.001	1.34225	0.1271	0.402051	<0.001	1.05242	0.3974	1.36119	0.0359	sulfurMetabolism	sat	sulfate adenylyltransferase
SYNPCC7002_A1345	2.40423	<0.0001	1.09212	0.1131	0.90264	0.1003	1.51582	0.5-0.1	1.14284	0.0301	1.19638	0.1-0.05	1.04395	0.281	1.95785	<0.001	0.613191	0.0681	0.757562	0.1762	DNA_replication	dnaG	DNA primase
SYNPCC7002_A1346	2.65387	<0.0001	1.52813	0.0951	0.37832	0.0618	7.07385	<0.001	1.00203	0.496	1.4402	0.1-0.05	1.17801	0.33	1.24859	>0.5	2.14501	0.0005	1.55842	0.0559	-	-	Predicted permease
SYNPCC7002_A1347	0.246098	0.0011	0.649504	0.0778	0.914511	0.3632	0.523066	0.01-0.001	0.775475	0.1814	0.364047	<0.001	0.733961	0.1401	0.251923	<0.001	0.868835	0.3372	0.814554	0.2776	PS2	psbY'	photosystem II PsbY protein
SYNPCC7002_A1348	1.07811	0.242	1.17316	0.0594	0.973364	0.4052	0.884231	>0.5	1.04735	0.3336	0.856235	0.1-0.05	1.26917	0.0075	0.387049	<0.001	1.42667	0.0003	0.903506	0.2177	PhenylalanineTyrosineTryptophanBiosynthesis	trpC	indole-3-glycerol phosphate synthase
SYNPCC7002_A1349	2.38715	0.0001	1.93065	0.0054	0.942908	0.4364	1.89478	0.1-0.05	0.747854	0.2451	1.9564	<0.001	1.23733	0.2578	2.0837	<0.001	0.792906	0.1736	0.829544	0.2206	-	-	radical SAM domain protein
SYNPCC7002_A1350	1.06383	0.0985	1.34798	<0.0001	1.02412	0.3121	0.944179	>0.5	0.708191	<0.0001	0.754309	<0.001	1.10261	0.0192	0.635596	<0.001	0.734487	<0.0001	1.07424	0.0918	PurineMetabolism/PyrimidineMetabolism	nrdA	ribonucleotide reductase subunit alpha
SYNPCC7002_A1351	0.778784	0.1922	1.15138	0.2776	1.15919	0.2676	1.47855	0.1-0.05	0.635933	0.0764	2.03441	<0.001	0.896459	0.3409	0.836833	0.5-0.1	0.446106	0.0001	0.684601	0.0174	-	smpB	SsrA-binding protein
SYNPCC7002_A1352	1.35706	0.001	0.843951	0.0869	0.775096	0.0256	1.52321	<0.001	0.818169	0.0571	1.42322	<0.001	1.04567	0.3446	1.12185	<0.001	0.996296	0.4721	0.917978	0.0694	glycolysis/pentosePpathway/calvinCycle	fba	"fructose-bisphosphate aldolase, class II, Calvin cycle subtype"
SYNPCC7002_A1353	1.9322	<0.0001	1.46744	<0.0001	1.12409	0.0143	1.00102	>0.5	0.99496	0.4641	1.59803	<0.001	1.23828	<0.0001	0.96814	>0.5	0.885684	0.1292	0.971785	0.3897	ValineLeucineIsoleucineMetabolism	leuC	"3-isopropylmalate dehydratase, large subunit"
SYNPCC7002_A1354	0.955287	0.4404	0.973346	0.4641	1.01549	0.4801	1.48987	0.05-0.02	0.799248	0.2514	1.61705	<0.001	1.00059	>0.495	1.0353	>0.5	1.03919	0.3821	1.11293	0.1949	-	-	two-component hybrid sensor and regulator
SYNPCC7002_A1355	0.407976	0.0021	1.0612	0.3821	0.968591	0.4404	0.523066	0.05-0.02	0.662903	0.0516	0.814288	0.05-0.02	0.892057	0.3015	0.548832	<0.001	0.703522	0.003	1.0716	0.2546	-	-	sensory box/GGDEF family protein
SYNPCC7002_A1356	1.43589	<0.0001	1.38665	<0.0001	1.00017	>0.495	1.48856	<0.001	0.991389	0.4602	1.67899	<0.001	1.05416	0.2676	1.80251	<0.001	0.771282	0.0012	0.921412	0.1492	ValineLeucineIsoleucineMetabolism	leuA	2-isopropylmalate synthase
SYNPCC7002_A1357	0.503263	<0.0001	1.14763	0.0668	1.46795	<0.0001	0.631594	0.5-0.1	0.84384	0.0559	1.04439	>0.5	1.04478	0.3228	0.720342	0.5-0.1	1.1386	0.3745	1.5194	0.117	-	-	Protein of unknown function (PF01936)
SYNPCC7002_A1358	2.15899	<0.0001	0.914334	0.305	1.29949	0.0367	0.530539	>0.5	1.19142	0.1271	0.676977	0.5-0.1	1.45668	0.0032	0.80038	>0.5	1.56152	0.1423	1.45864	0.1922	-	-	conserved hypothetical protein
SYNPCC7002_A1359	1.54101	<0.0001	1.30926	<0.0001	0.875993	0.0041	1.56041	0.5-0.1	0.700781	<0.0001	2.48161	<0.001	0.673895	<0.0001	3.29299	<0.001	0.694768	0.2578	0.763521	0.3085	-	-	rhomboid family protein
SYNPCC7002_A1360	0.780905	0.3821	1.37797	0.3015	0.705032	0.3409	2.65269	0.05-0.02	0.6464	0.3121	4.14648	<0.001	0.79032	0.3859	7.76369	<0.001	0.57245	0.2546	0.579295	0.2578	-	-	hypothetical protein
SYNPCC7002_A1361	1.04804	0.4129	1.15071	0.2451	1.82233	0.0001	0.91824	>0.5	0.899651	0.3228	0.800888	0.5-0.1	0.916631	0.352	2.19533	0.01-0.001	0.859326	0.1841	1.60542	0.0001	molybdenum	moaA	Molybdenum cofactor biosynthesis protein A
SYNPCC7002_A1362	1.14507	<0.0001	1.33235	<0.0001	0.878069	<0.0001	1.60935	<0.001	0.989924	0.2148	1.23616	<0.001	0.987874	0.1711	1.78356	<0.001	0.862934	0.0119	1.0431	0.2389	PurineMetabolism	guaA	GMP synthetase
SYNPCC7002_A1363	1.85219	<0.0001	1.59404	0.0021	1.20284	0.1635	1.1646	>0.5	0.672441	0.0571	1.16778	0.5-0.1	0.835863	0.2148	1.85793	<0.001	0.499595	0.0392	0.875024	0.33	2component/Mn	-	two-component sensor histidine kinase
SYNPCC7002_A1364	1.4724	0.0014	1.35624	0.0122	0.717843	0.0375	1.32635	0.5-0.1	0.85315	0.1762	1.56853	<0.001	0.974805	0.4364	1.90868	<0.001	0.886412	0.3121	0.757657	0.1492	Phosphate/ABC-transporter	-	probable phosphate ABC transporter
SYNPCC7002_A1365	1.27077	0.0351	1.30466	0.0212	0.896985	0.2451	0.616905	0.5-0.1	0.981766	0.4522	1.20339	0.05-0.02	1.01329	0.4641	1.12669	0.5-0.1	0.593075	0.1314	1.108	0.3821	-	-	conserved hypothetical protein TIGR00266
SYNPCC7002_A1366	0.917453	0.3821	0.952308	0.4286	0.566974	0.0559	0.455932	0.02-0.01	0.766197	0.1949	1.31643	<0.001	1.00134	>0.495	1.38909	<0.001	0.780736	0.0934	0.971156	0.4325	-	-	conserved hypothetical protein TIGR00266
SYNPCC7002_A1367	0.946933	0.3859	0.832607	0.1788	0.918439	0.3264	1.10059	>0.5	0.945076	0.3821	1.48991	<0.001	1.14089	0.2206	1.45221	<0.001	0.908188	0.1151	1.00718	0.4641	-	-	conserved hypothetical protein TIGR00266
SYNPCC7002_A1368	7.61668	<0.0001	3.84008	<0.0001	6.87665	<0.0001	0.568434	0.5-0.1	1.35102	0.2578	2.89125	<0.001	3.21188	<0.0001	1.92091	0.1-0.05	0.394639	0.1112	0.460798	0.1401	-	-	conserved hypothetical protein
SYNPCC7002_A1369	1.08464	0.3821	1.62685	0.0132	2.20333	<0.0001	0	0.1-0.05	1.01005	0.484	0.517135	0.1-0.05	1.71518	0.0057	1.79285	0.5-0.1	1.5671	0.0537	1.35124	0.1587	-	-	conserved hypothetical protein
SYNPCC7002_A1370	0.798657	0.0559	1.03602	0.3897	0.779524	0.0409	0.928443	>0.5	0.22632	<0.0001	1.50316	0.1-0.05	0.309479	<0.0001	0.677969	0.5-0.1	0.991458	0.492	0.50717	0.1446	ABC-transporter	modA	"molybdate ABC transporter, periplasmic molybdate-binding protein"
SYNPCC7002_A1371	1.40404	0.1075	1.70978	0.015	1.39299	0.1151	1.06108	>0.5	0.928061	0.4129	1.11794	0.5-0.1	1.1451	0.33	1.2224	0.5-0.1	1.01603	0.4681	1.17054	0.1894	-	-	conserved hypothetical protein TIGR00056
SYNPCC7002_A1372	1.88192	<0.0001	1.52815	<0.0001	1.24145	<0.0001	1.01947	>0.5	0.798974	<0.0001	1.78581	<0.001	1.07328	0.0681	1.28196	<0.001	1.06572	0.1977	1.02654	0.3669	2component/chemotaxis	-	methyl-accepting chemotaxis protein
SYNPCC7002_A1373	1.26694	<0.0001	1.6863	<0.0001	1.66674	<0.0001	0.884231	>0.5	0.868937	<0.0001	1.3204	0.01-0.001	0.854809	<0.0001	2.12672	<0.001	1.42208	0.0068	1.5079	0.0014	2component/chemotaxis	-	cheW-like protein
SYNPCC7002_A1374	0.772426	0.2005	0.699144	0.1335	1.27989	0.1515	1.02027	>0.5	0.714602	0.1446	1.20252	0.05-0.02	0.927357	0.3936	2.22254	<0.001	0.766244	<0.0001	0.990612	0.4325	2component/chemotaxis	-	two-component system response regulator
SYNPCC7002_A1375	1.50263	0.0239	1.19086	0.2266	1.14243	0.2877	1.27108	0.5-0.1	0.825572	0.2451	1.29729	0.01-0.001	0.978259	0.4641	1.81177	<0.001	0.600447	<0.0001	0.99984	>0.495	2component/chemotaxis	-	putative two component system response regulator
SYNPCC7002_A1376	1.16359	0.123	1.1897	0.0901	1.1932	0.0853	0.845786	0.5-0.1	0.7346	0.0301	1.07528	0.5-0.1	0.82385	0.1056	1.12995	0.5-0.1	0.660123	0.0001	0.787454	0.011	-	-	conserved hypothetical protein
SYNPCC7002_A1377	3.37138	<0.0001	2.85556	<0.0001	0.811686	0.3446	1.32635	>0.5	1.67441	0.0749	0.940245	>0.5	2.84336	<0.0001	1.02449	>0.5	0.47763	0.119	0.803089	0.33	-	-	"FAD dependent oxidoreductase, putative"
SYNPCC7002_A1378	1.63644	0.1093	1.42778	0.2033	0.943924	0.4562	2.30669	0.01-0.001	1.0222	0.484	2.18823	<0.001	1.591	0.1271	2.82351	<0.001	0.977378	0.4443	0.735029	0.0537	-	-	conserved hypothetical protein
SYNPCC7002_A1379	1.73995	0.0054	1.69097	0.0087	1.34197	0.119	1.34195	0.5-0.1	0.969822	0.4602	1.80611	<0.001	0.92176	0.3936	1.7365	<0.001	0.822049	0.1539	0.825479	0.1587	-	-	serine proteinase
SYNPCC7002_A1380	3.27561	<0.0001	1.42802	0.2148	2.2615	0.0102	1.83648	0.5-0.1	2.81774	0.0004	1.41303	0.01-0.001	0.893778	0.4247	5.06422	<0.001	2.24291	0.002	0.925758	0.4325	-	-	conserved hypothetical protein
SYNPCC7002_A1381	2.08302	0.0049	1.16688	0.3446	1.37316	0.1867	1.38401	0.5-0.1	1.33195	0.2148	1.19108	0.5-0.1	1.00388	0.496	0.960456	>0.5	1.50796	0.0694	1.12689	0.3557	Fe/ABC-transporter	-	permease protein of iron(III) ABC transporter
SYNPCC7002_A1382	1.23527	0.0008	1.41027	<0.0001	1.53575	<0.0001	0.526328	0.01-0.001	0.562468	<0.0001	1.7653	<0.001	0.836855	0.0146	1.65956	<0.001	0.728366	<0.0001	0.680377	<0.0001	-	-	two-component hybrid sensor and regulator
SYNPCC7002_A1383	1.83117	0.0003	0.960644	0.4364	0.938335	0.4013	1.64214	0.5-0.1	0.935405	0.3974	1.00991	>0.5	1.39829	0.0526	0.86011	0.5-0.1	0.615525	0.004	0.677645	0.0132	-	prx	Peroxiredoxin
SYNPCC7002_A1384	1.25159	<0.0001	1.41347	<0.0001	1.3444	<0.0001	1.25774	0.5-0.1	1.06258	0.1379	1.34338	<0.001	1.28292	<0.0001	0.964509	>0.5	1.05265	0.242	1.22779	0.0013	-	-	sensory transduction histidine kinase
SYNPCC7002_A1385	3.21155	<0.0001	1.65	0.0035	1.65687	0.0032	1.38951	0.5-0.1	1.22973	0.1685	2.48888	<0.001	1.34507	0.0749	1.42095	0.05-0.02	1.21358	0.121	1.07235	0.3446	-	-	NAD dependent epimerase/dehydratase family
SYNPCC7002_A1386	1.16453	0.3336	1.33569	0.1867	1.05139	0.4443	0.884231	>0.5	1.29865	0.2148	1.3871	0.02-0.01	0.94122	0.4364	2.42202	0.01-0.001	1.44607	0.102	1.10196	0.3859	-	-	conserved hypothetical protein
SYNPCC7002_A1387	1.54131	0.0359	1.36522	0.1112	0.65485	0.1251	1.5474	0.5-0.1	0.858892	0.3192	1.05983	>0.5	1.40186	0.0901	0.279405	<0.001	0.566689	0.1357	0.917544	0.4168	-	-	conserved hypothetical membrane protein
SYNPCC7002_A1388	2.24225	0.0002	1.88084	0.0052	1.40828	0.119	0.552644	0.5-0.1	1.08493	0.4013	1.64698	<0.001	1.617	0.0367	1.00929	>0.5	0.557982	0.1379	0.843879	0.3483	-	-	Ankyrin repeat protein
SYNPCC7002_A1389	0.987883	0.4641	1.01983	0.4404	1.00718	0.4801	0.926845	>0.5	0.737994	0.0228	1.07797	0.5-0.1	0.918178	0.2676	1.20946	0.5-0.1	0.765951	0.1357	1.11024	0.3015	-	-	sugar-phosphate nucleotidyl transferase
SYNPCC7002_A1390	1.99586	0.0069	1.28885	0.2389	1.34187	0.2005	1.97057	0.01-0.001	0.779177	0.2912	2.40505	<0.001	0.770007	0.2843	2.0996	<0.001	1.2757	0.1611	0.90942	0.3707	DNA-stuff	ruvB	Holliday junction DNA helicase RuvB
SYNPCC7002_A1391	1.45275	0.0075	0.95168	0.3974	0.702951	0.0548	0.841098	>0.5	1.05581	0.3821	2.00321	<0.001	0.952951	0.4013	2.05005	<0.001	1.53718	<0.0001	0.936794	0.2676	-	-	Predicted membrane-associated Zn-dependent proteases 1
SYNPCC7002_A1392	1.31472	0.1112	1.23196	0.1841	0.777677	0.1949	1.39615	0.5-0.1	1.30092	0.121	2.31897	<0.001	0.707343	0.1271	2.38816	<0.001	1.19732	0.3015	1.51993	0.0869	-	-	conserved hypothetical protein
SYNPCC7002_A1393	0.569884	0.011	0.888854	0.2776	1.89951	<0.0001	0.701385	<0.001	1.11726	0.2676	0.817571	<0.001	1.03245	0.4325	0.748453	<0.001	0.560894	0.0918	0.94182	0.4286	PS1	psaE	photosystem I reaction center subunit IV
SYNPCC7002_A1394	0.918211	0.3632	0.738839	0.1314	0.696358	0.0968	0.631594	0.5-0.1	0.894332	0.3264	0.85581	0.1-0.05	0.859586	0.2743	0.796054	0.5-0.1	0.918214	0.0307	0.825712	<0.0001	PorphyrinChlorophyllMetabolism/AlanineAspartateGlutamateMetabolism/AminoAcyl-tRNA	gltX	glutamyl-tRNA synthetase
SYNPCC7002_A1400	0.744202	0.1841	0.79843	0.2389	1.18254	0.2611	0.844039	>0.5	0.689941	0.1379	1.96444	<0.001	1.05444	0.4247	1.28061	0.5-0.1	0.488798	0.0012	1.17753	0.1446	UbiquinoneBiosynthesis	ubiA	4-hydroxybenzoate polyprenyl transferase
SYNPCC7002_A1401	1.22993	0.1446	1.15308	0.2389	1.13586	0.2643	1.34614	0.5-0.1	1.02845	0.4483	1.03273	>0.5	0.863097	0.2643	0.969268	>0.5	0.838137	0.0375	1.29948	0.0005	PurineMetabolism	ppx	exopolyphosphatase
SYNPCC7002_A1402	1.07451	0.2743	2.02129	<0.0001	1.06196	0.3085	0.962581	>0.5	1.16331	0.0951	1.04595	0.5-0.1	1.10923	0.1894	0.793735	0.01-0.001	1.88359	0.0007	1.2776	0.1587	GlycineSerineThreonineMetabolism	thrC	threonine synthase
SYNPCC7002_A1403	0.507285	0.1711	0.537088	0.1867	0	0.0268	No_transcription_detected_at_all	-	0.664856	0.2578	1.9374	0.05-0.02	1.06959	0.4483	0.768365	>0.5	1.2004	0.3897	1.18361	0.4013	-	-	Mov34/MPN/PAD-1 family protein
SYNPCC7002_A1404	1.50314	<0.0001	1.3041	<0.0001	0.961274	0.2546	1.40437	0.5-0.1	0.846769	0.0047	1.17866	0.5-0.1	0.845144	0.0043	2.9414	<0.001	0.580702	0.0392	1.28378	0.117	-	-	"SCP-like extracellular protein subfamily, putative"
SYNPCC7002_A1405	1.01231	0.4681	0.970402	0.4207	0.864554	0.1788	1.06108	>0.5	0.711502	0.0244	1.14475	0.1-0.05	0.83646	0.1335	1.1393	0.5-0.1	0.879333	0.0668	1.01306	0.4364	antenna/2component/highLight-nutrient	nblS'	signal transduction histidine kinase
SYNPCC7002_A1406	1.26086	0.0013	1.07577	0.1894	0.825617	0.0217	0.562693	0.5-0.1	1.05897	0.2483	0.879825	0.5-0.1	0.864727	0.0582	0.90854	>0.5	1.08337	0.3936	0.779886	0.2389	PurineMetabolism	purD	phosphoribosylamine--glycine ligase
SYNPCC7002_A1407	0.640017	0.1685	0.99384	0.492	0.231133	0.0202	5.30539	0.5-0.1	0.353186	0.0427	1.26933	>0.5	0.755689	0.2578	0.548832	0.5-0.1	0.707094	<0.0001	0.660507	<0.0001	-	-	"membrane protein, putative"
SYNPCC7002_A1408	2.04313	<0.0001	1.53515	<0.0001	1.24958	0.0301	1.45267	0.5-0.1	0.881979	0.1867	1.75351	<0.001	1.1117	0.2005	1.80086	<0.001	0.474505	0.0027	0.609458	0.0197	DNA_replication	dnaE-C	DNA polymerase III alpha subunit
SYNPCC7002_A1409	2.20534	<0.0001	2.02085	<0.0001	1.67669	0.0006	1.43688	0.5-0.1	0.832679	0.2119	2.27829	<0.001	0.717873	0.0885	3.75451	<0.001	0.81549	0.2327	0.945634	0.4129	-	-	conserved hypothetical protein (DUF820)
SYNPCC7002_A1410	5.12315	<0.0001	3.17149	<0.0001	1.4407	0.1492	2.09423	0.05-0.02	1.58738	0.0823	2.39968	<0.001	1.52289	0.1093	2.591	<0.001	1.11213	0.1587	0.874827	0.1335	-	-	glucose/sorbosone dehydrogenase
SYNPCC7002_A1411	0.69039	0.117	0.9746	0.4602	0.590506	0.0582	1.17897	>0.5	0.591527	0.0582	0.94662	>0.5	0.950005	0.4247	0.495719	0.1-0.05	0.964172	0.4721	1.37746	0.2327	UbiquinoneBiosynthesis	ubiX	3-octaprenyl-4-hydroxybenzoate decarboxylase
SYNPCC7002_A1412	0.998345	0.496	1.27721	0.1762	1.38958	0.0968	1.00372	>0.5	1.30271	0.1562	0.894683	0.5-0.1	1.07002	0.409	1.2911	0.5-0.1	0.800343	0.1038	1.39685	0.006	-	-	HEAT-like repeat Protein
SYNPCC7002_A1413	1.44132	0.0287	1.65733	0.0023	1.6751	0.0018	0.98914	>0.5	0.94722	0.409	2.03868	<0.001	1.28631	0.1093	2.53481	<0.001	0.987632	0.488	1.23887	0.2743	FeS-synthesis	-	NifU like protein
SYNPCC7002_A1414	0.977385	0.3897	1.05724	0.2389	0.631327	<0.0001	1.26606	0.5-0.1	0.791497	0.0048	1.01265	>0.5	0.981797	0.409	1.13419	0.5-0.1	0.902119	0.352	0.927832	0.3897	CO2-conc-fix	ppc	phosphoenolpyruvate carboxylase
SYNPCC7002_A1415	0.572385	0.1711	0.865732	0.3821	0.738246	0.281	0	0.5-0.1	0.586604	0.1788	2.44102	<0.001	0.413776	0.0968	4.16198	0.01-0.001	1.01668	0.4721	1.38802	0.0475	-	-	conserved hypothetical protein
SYNPCC7002_A1416	1.31833	0.1093	1.04683	0.4286	0.44634	0.0162	2.21058	0.1-0.05	0.608147	0.0643	1.3761	0.02-0.01	1.11185	0.3336	1.2606	0.5-0.1	0.893062	0.2578	0.637253	0.0136	-	-	conserved hypothetical protein
SYNPCC7002_A1417	1.31727	0.0107	1.24856	0.0359	0.815512	0.0901	0.663173	>0.5	1.09038	0.2546	0.556088	<0.001	0.920513	0.281	0.927337	>0.5	0.768529	0.281	0.957192	0.4562	-	-	radical SAM domain protein
SYNPCC7002_A1418	1.30962	0.123	0.677232	0.1131	0.797869	0.2236	0.84853	<0.001	1.16974	0.2611	0.584235	<0.001	1.46648	0.0401	0.426029	<0.001	1.12125	0.2643	1.22339	0.1251	PS2	psbA	photosystem q(b) protein
SYNPCC7002_A1419	1.56953	0.0001	0.716224	0.0262	1.00181	0.496	1.08202	>0.5	0.948712	0.3632	1.59812	<0.001	1.28677	0.025	1.57166	<0.001	1.09011	0.0918	0.957598	0.2643	-	-	hypothetical protein
SYNPCC7002_A1420	0.885617	0.1977	0.97466	0.4247	0.694364	0.0113	1.08519	>0.5	0.793362	0.0618	1.097	0.05-0.02	0.798508	0.0668	1.08162	0.5-0.1	0.87407	0.2546	0.996867	0.492	PyrimidineMetabolism	pyrG	CTP synthase
SYNPCC7002_A1421	1.18166	0.102	1.26328	0.0329	1.09805	0.2483	1.20577	0.5-0.1	0.949528	0.3632	1.31011	<0.001	0.786782	0.0681	1.03872	>0.5	1.52464	0.0475	1.78024	0.0066	-	-	hypothetical protein
SYNPCC7002_A1422	1.07383	0.3594	1.37627	0.0314	1.25864	0.1003	0.860333	>0.5	0.816097	0.1814	1.0187	>0.5	0.921536	0.3483	0.927337	>0.5	0.931062	0.409	1.31493	0.1446	-	-	glucokinase regulator-related protein
SYNPCC7002_A1423	0.396617	0.1762	1.17187	0.3974	0.782784	0.3707	0.677283	0.5-0.1	0.257043	0.1271	1.25676	0.5-0.1	0.420069	0.1867	0.818166	0.5-0.1	0.765955	0.3192	1.07323	0.4404	-	-	"glycosyl transferase, group 2 family domain protein"
SYNPCC7002_A1424	0.523881	0.1003	1.09171	0.4013	1.26128	0.242	0.473695	0.5-0.1	0.502479	0.0918	0.991122	>0.5	0.988861	0.488	1.43047	0.5-0.1	0.561456	<0.0001	0.806868	0.0068	-	-	hypothetical membrane protein
SYNPCC7002_A1425	2.41019	<0.0001	1.74538	<0.0001	1.49778	0.0004	1.05107	>0.5	0.686608	0.0166	1.78026	<0.001	1.28034	0.0287	1.56445	0.01-0.001	1.03609	0.4681	1.12393	0.3974	-	-	"lignostilbene-alpha,beta-dioxygenase"
SYNPCC7002_A1426	0.605893	<0.0001	0.694947	<0.0001	0.410269	<0.0001	3.53692	0.1-0.05	1.10755	0.001	1.02983	>0.5	1.2775	<0.0001	1.0565	>0.5	0.526371	<0.0001	0.921919	0.1867	-	-	conserved hypothetical membrane protein
SYNPCC7002_A1427	0.753344	0.1515	1.2731	0.1271	0.745549	0.1423	1.11692	>0.5	0.517657	0.0217	1.30364	0.01-0.001	0.98358	0.4721	0.811317	0.5-0.1	0.945155	0.3859	0.789244	0.1292	-	coaBC	phosphopantothenoylcysteine decarboxylase/phosphopantothenate--cysteine ligase
SYNPCC7002_A1428	0.615308	0.0708	1.0033	0.496	0.914156	0.3707	0.877429	0.5-0.1	0.549084	0.0427	1.48544	<0.001	0.94263	0.4129	1.04412	>0.5	0.414617	<0.0001	0.636893	0.0005	-	-	conserved hypothetical protein
SYNPCC7002_A1429	0.785255	0.1685	0.739012	0.123	1.48544	0.0154	0.663173	0.5-0.1	0.980159	0.4641	1.43635	<0.001	1.37184	0.0485	2.14171	<0.001	1.10309	0.3897	1.22668	0.2676	-	-	conserved hypothetical protein
SYNPCC7002_A1430	2.42154	0.0005	2.20773	0.0026	1.45751	0.1446	1.65793	0.5-0.1	0.849107	0.3632	1.37337	0.1-0.05	0.765856	0.2946	2.4545	0.01-0.001	0.371839	<0.0001	0.7443	<0.0001	-	-	conserved hypothetical protein (DUF393)
SYNPCC7002_A1431	0.418807	0.0392	1.68269	0.0192	0.988919	0.488	0.624163	0.5-0.1	1.38668	0.121	0.850289	0.1-0.05	0.570577	0.0968	1.46355	0.5-0.1	0.594504	<0.0001	0.378637	<0.0001	-	-	conserved hypothetical protein
SYNPCC7002_A1432	0.389345	0.0838	2.00221	0.0116	1.8078	0.0336	0.663173	0.5-0.1	1.74186	0.0465	0.978559	>0.5	0.84437	0.3632	1.60076	0.1-0.05	0.942485	0.2843	0.603006	<0.0001	complex1?	-	Na+-transporting NADH:ubiquinone oxidoreductase subunit 2
SYNPCC7002_A1433	0.451117	<0.0001	1.78176	<0.0001	1.29985	0.0146	1.02571	>0.5	1.49101	0.0002	0.804887	0.01-0.001	1.15758	0.1251	0.967173	>0.5	0.807102	<0.0001	0.920583	0.0392	-	-	conserved hypothetical protein (DUF541)
SYNPCC7002_A1434	1.04106	0.4522	2.4294	<0.0001	1.57292	0.0455	1.1646	>0.5	1.04934	0.4404	0.893496	0.5-0.1	1.02136	0.4761	1.68501	0.01-0.001	0.584668	0.0062	0.689869	0.0314	-	-	conserved hypothetical protein
SYNPCC7002_A1435	2.6363	<0.0001	1.94615	<0.0001	1.74691	<0.0001	1.79057	0.02-0.01	1.32134	0.0055	1.85912	<0.001	1.34628	0.0032	1.95002	<0.001	0.783313	<0.0001	1.21254	<0.0001	ProteinExport	lepB	signal peptidase I
SYNPCC7002_A1436	1.26669	0.1401	1.80677	0.0005	1.71543	0.0019	1.0316	>0.5	0.946572	0.4129	1.3865	0.01-0.001	1.11281	0.3228	2.30509	<0.001	0.713308	0.0606	1.21674	0.121	ABC-transporter	-	"ABC-type branched-chain amino acid transport system, ATPase component"
SYNPCC7002_A1437	1.31583	0.1922	2.02638	0.0023	2.37597	0.0001	0.321539	0.05-0.02	1.05618	0.4404	0.727221	0.1-0.05	1.24426	0.2514	0.778748	0.5-0.1	0.375952	0.008	1.09744	0.352	NicotinamideMetabolism/PurineMetabolism/PyrimidineMetabolism	surE	acid phosphatase SurE
SYNPCC7002_A1438	2.62768	0.0025	1.39103	0.2514	1.86401	0.0681	0.482308	0.5-0.1	1.47595	0.2061	1.24706	0.5-0.1	1.50381	0.1922	1.41541	0.5-0.1	1.10052	0.4404	0.747643	0.3483	-	-	conserved hypothetical protein
SYNPCC7002_A1439	2.0139	0.0055	1.28925	0.2327	1.43767	0.1357	0.780204	>0.5	1.05966	0.4404	2.16715	<0.001	1.89599	0.0122	2.92139	<0.001	0.858479	0.3446	1.01782	0.4801	-	-	Pyrrolidone-carboxylate peptidase
SYNPCC7002_A1440	3.12216	<0.0001	1.1207	0.3936	1.15643	0.3632	1.43688	0.5-0.1	1.06026	0.4483	2.03181	<0.001	1.06902	0.4404	1.79959	<0.001	1.19969	0.1867	1.07914	0.3632	-	-	HEAT-like repeat protein
SYNPCC7002_A1441	1.07561	0.4483	0.86766	0.4129	0.832376	0.3897	3.97904	0.01-0.001	0.720756	0.3192	2.24	<0.001	1.42552	0.2389	1.13508	>0.5	1.54831	0.1038	1.78007	0.0359	GlycerolipidBiosynthesis	-	conserved hypothetical protein
SYNPCC7002_A1442	2.1351	<0.0001	2.17011	<0.0001	0.925272	0.3192	1.32635	>0.5	1.08397	0.3015	0.551883	0.05-0.02	0.792307	0.0968	2.27017	0.05-0.02	1.08329	0.3557	0.716776	0.102	PyrimidineMetabolism	-	dihydroorotate dehydrogenase
SYNPCC7002_A1443	0.492913	<0.0001	1.02718	0.3707	0.339064	<0.0001	0.331587	0.5-0.1	0.89374	0.1003	0.561081	<0.001	0.969997	0.3594	0.627237	0.5-0.1	0.775015	0.3264	0.997881	>0.495	pyruvate	nifJ	pyruvate:ferredoxin (flavodoxin) oxidoreductase
SYNPCC7002_A1444	0.11576	0.0401	0.653657	0.2451	0.627076	0.2296	2.65269	0.5-0.1	0.606866	0.2177	1.60337	0.5-0.1	0.488148	0.1539	1.53673	>0.5	1.01036	0.492	0.283137	0.0618	-	-	hypothetical protein
SYNPCC7002_A1445	1.1216	0.352	1.35714	0.1357	0.289322	0.0143	0	>0.5	0.397892	0.0314	0.705184	>0.5	0.405402	0.0336	3.84182	0.05-0.02	0.84071	0.2578	0.981649	0.4681	-	-	conserved hypothetical protein
SYNPCC7002_A1446	0	0.1251	0.79826	0.409	2.04213	0.1151	0	>0.5	0.6241	0.3336	4.44266	0.05-0.02	4.76909	<0.0001	1.15255	>0.5	4.14644	0.0344	23.2395	<0.0001	-	-	"glycosyltransferase, putative"
SYNPCC7002_A1447	4.35187	0.0001	3.0717	0.0119	0	0.1379	No_transcription_detected_at_all	-	0.600383	0.33	1.26933	>0.5	1.83514	0.1814	1.28061	>0.5	0.309038	0.2981	0.288677	0.2912	-	-	glycosyltransferase
SYNPCC7002_A1448	0.395659	0.0233	0.837808	0.2946	0.893042	0.3632	0.530539	>0.5	0.982528	0.4761	0.916739	>0.5	0.417114	0.0274	1.53673	>0.5	1.18969	0.3821	1.29653	0.3228	ABC-transporter	-	"ABC transporter, ATPase component"
SYNPCC7002_A1449	2.40474	0.0179	0.942971	0.4641	2.41233	0.0174	1.06108	>0.5	0.958409	0.4761	1.46461	0.5-0.1	0.901383	0.4404	0.960456	>0.5	1.33626	0.3632	2.49644	0.0606	-	-	"Phosphotransferase, putative"
SYNPCC7002_A1450	0.531612	0.2776	0.907814	0.4522	0.990887	0.496	1.40924	0.5-0.1	0.421119	0.2327	1.34064	0.05-0.02	0.809925	0.4052	2.67556	<0.001	0.493572	0.0918	0.57961	0.1357	-	-	conserved hypothetical protein
SYNPCC7002_A1451	1.06615	0.4404	0.732187	0.2709	1.1967	0.33	1.15334	>0.5	0.469085	0.1151	1.89324	<0.001	0.99638	0.496	2.01462	0.01-0.001	1.09273	0.0918	1.19617	0.0025	transcription/2component	-	two-component sensor histidine kinase
SYNPCC7002_A1452	1.16121	0.1685	1.73031	<0.0001	0.232975	<0.0001	5.30539	0.5-0.1	1.1748	0.1492	0.807756	0.5-0.1	1.08816	0.3015	1.53673	0.5-0.1	0.90734	0.4522	0.968639	0.484	transcription/2component	-	two-component response regulator
SYNPCC7002_A1453	3.22472	<0.0001	2.62628	0.002	0.895817	0.4286	9.28443	<0.001	1.36886	0.2578	1.01546	>0.5	1.46443	0.2061	3.01858	0.02-0.01	0.552135	0.0918	1.16045	0.3192	-	aat	leucyl/phenylalanyl-tRNA--protein transferase
SYNPCC7002_A1454	2.25189	0.0041	1.12425	0.3974	1.48763	0.1515	1.23792	>0.5	1.6367	0.0901	1.56316	<0.001	1.76023	0.0548	1.66816	0.05-0.02	0.439305	0.015	0.718133	0.1379	-	-	conserved hypothetical protein
SYNPCC7002_A1455	2.04485	<0.0001	1.4691	<0.0001	0.956055	0.3192	1.28061	0.5-0.1	1.02767	0.3859	1.83555	<0.001	1.33964	0.0002	1.63388	0.01-0.001	0.80344	0.2451	0.795177	0.2389	ABC-transporter	appC	oligopeptide transport system permease protein
SYNPCC7002_A1456	1.43863	0.0132	0.423096	0.0018	0.649425	0.0384	0	0.5-0.1	0.562338	0.0132	0.671999	0.5-0.1	0.808873	0.166	0.960456	>0.5	0.539714	0.1314	0.672206	0.2119	-	-	hypothetical protein
SYNPCC7002_A1457	2.48872	0.0015	0.651332	0.2451	0.959358	0.4681	1.25654	>0.5	1.24221	0.3156	0.883013	0.5-0.1	1.22635	0.3264	1.95785	<0.001	0.626001	0.0281	1.01003	0.4801	transcription	-	transcriptional regulator
SYNPCC7002_A1458	2.4361	<0.0001	1.45678	0.0004	0.867544	0.166	1.30767	0.5-0.1	0.942899	0.3372	1.58352	<0.001	1.22132	0.0537	2.46846	<0.001	0.803862	0.0401	0.861609	0.1075	-	opcA	Putative OxPP cycle protein opcA
SYNPCC7002_A1459	2.03421	0.0006	1.12902	0.3446	0.565098	0.0869	1.10529	>0.5	0.978639	0.4721	1.52444	<0.001	1.09242	0.3859	1.67596	<0.001	0.694668	0.1611	0.69738	0.1635	pentosePpathway	zwf	glucose-6-phosphate 1-dehydrogenase
SYNPCC7002_A1460	1.46827	0.0162	0.960222	0.4286	0.810444	0.1922	1.02818	>0.5	0.742085	0.119	1.68806	<0.001	0.865642	0.2676	1.30882	0.01-0.001	0.524204	0.0001	0.777843	0.0436	pentosePpathway	tal	transaldolase
SYNPCC7002_A1461	3.88236	<0.0001	1.94705	0.0021	1.53735	0.0516	2.65269	<0.001	0.977251	0.4721	2.52646	<0.001	1.55099	0.0475	2.8458	<0.001	1.25721	0.0336	1.26709	0.0287	-	-	Membrane-fusion protein
SYNPCC7002_A1462	1.86177	0.0808	1.50183	0.209	2.16114	0.0301	1.76846	0.5-0.1	0.990705	0.492	2.82074	<0.001	1.34587	0.2877	1.76084	0.5-0.1	0.11903	0.0005	0.778312	0.2005	-	-	DedA family protein
SYNPCC7002_A1463	1.90753	0.0006	1.24666	0.1894	0.892989	0.352	0.757912	>0.5	0.974673	0.4641	1.79399	<0.001	0.794456	0.2296	2.40114	<0.001	0.837497	0.2296	0.552225	0.0202	-	-	radical SAM domain protein
SYNPCC7002_A1464	2.54109	<0.0001	1.22084	0.1977	1.31097	0.117	1.17031	>0.5	1.49065	0.0301	1.62053	<0.001	0.990511	0.484	2.23524	<0.001	1.42005	0.0618	0.967981	0.4522	-	-	SAM-dependent methyltransferase
SYNPCC7002_A1465	2.29482	<0.0001	1.34629	0.1003	0.807217	0.2389	1.41477	0.5-0.1	1.55418	0.0207	1.01412	>0.5	0.930001	0.3974	2.07666	0.01-0.001	1.36255	0.0013	1.35763	0.0015	RiboflavinBiosynthesis	ribD	riboflavin biosynthesis protein RibD
SYNPCC7002_A1466	0.830868	0.3336	1.04851	0.4522	0.318242	0.0427	0.378956	0.5-0.1	0.507134	0.1075	1.39105	0.05-0.02	0.785676	0.2946	1.40175	0.5-0.1	0.665837	0.1271	0.563658	0.0681	-	-	conserved hypothetical protein (DUF820)
SYNPCC7002_A1467	0.798604	0.3336	0.92673	0.4364	0.953202	0.4602	1.1563	0.5-0.1	0.327413	0.0735	1.09076	0.5-0.1	0.582201	0.1841	1.66981	<0.001	0.463	0.0838	0.688462	0.2119	-	-	conserved hypothetical protein
SYNPCC7002_A1468	1.59478	0.0055	1.2825	0.1131	1.03857	0.4364	1.0249	>0.5	0.728573	0.123	1.20649	0.1-0.05	0.970167	0.4483	1.02594	>0.5	0.720835	0.1335	0.673343	0.0968	DNA-stuff	uvrA	"excinuclease ABC, A subunit"
SYNPCC7002_A1469	9.60221	<0.0001	2.16402	0.0002	3.44726	<0.0001	2.33797	<0.001	0.571402	0.0918	5.75662	<0.001	1.07796	0.4052	3.52572	<0.001	0.791871	0.1611	1.0423	0.4207	-	-	Secreted and surface protein containing fasciclin-like repeats
SYNPCC7002_A1470	1.41522	0.4052	0.998907	>0.495	2.55543	0.1841	2.65269	0.5-0.1	0	0.281	n.d.	0.5-0.1	1.19357	0.4562	1.92091	>0.5	0.149174	0.2676	0	0.2327	-	-	hypothetical protein
SYNPCC7002_A1471	0.275633	0.0375	0.826841	0.3372	0.870983	0.3745	0.757912	>0.5	0.342235	0.0537	1.83348	0.05-0.02	1.51101	0.1056	1.1821	>0.5	0.221553	0.1075	0.724346	0.33	-	-	hypothetical protein
SYNPCC7002_A1472	1.12343	0.4207	1.42732	0.242	1.136	0.4129	1.13687	>0.5	1.02912	0.4801	1.07052	>0.5	1.32648	0.2946	0.603715	0.5-0.1	0.790464	0.2296	0.590707	0.0735	-	-	Putative enzyme of poly-gamma-glutamate biosynthesis (capsule formation)
SYNPCC7002_A1473	1.44088	0.1075	1.00138	>0.495	1.28087	0.2148	0.580277	0.5-0.1	1.07037	0.4207	1.70453	<0.001	1.17782	0.3085	2.31729	<0.001	0.960512	0.3156	0.74769	0.0011	-	-	hypothetical protein
SYNPCC7002_A1474	1.92206	0.0125	1.06967	0.4325	0.934399	0.4364	1.89478	0.5-0.1	0.999473	>0.495	2.07238	<0.001	1.21577	0.3015	1.77315	0.02-0.01	1.63053	<0.0001	1.45226	<0.0001	-	-	aldo/keto reductase family
SYNPCC7002_A1475	1.62663	<0.0001	0.926332	0.2912	0.567409	0.0006	1.24833	>0.5	0.673227	0.0075	2.09632	<0.001	0.904186	0.2389	2.4177	<0.001	1.01167	0.4483	0.451965	<0.0001	nitrogenMetabolism	-	nitrogen assimilation regulatory protein
SYNPCC7002_A1476	2.40474	0.0179	2.07454	0.0548	1.4474	0.2514	2.65269	0.5-0.1	0.294895	0.1469	4.75999	0.01-0.001	1.35207	0.2981	1.28061	>0.5	1.04546	0.484	2.92973	0.0322	-	-	possible high light inducible protein
SYNPCC7002_A1477	0.697124	0.0351	0.656071	0.0197	1.39865	0.0087	1.59162	0.5-0.1	0.128233	<0.0001	2.32711	0.1-0.05	0.522614	0.0021	1.44068	0.5-0.1	0.358222	0.0764	0.585585	0.1788	-	-	conserved hypothetical protein
SYNPCC7002_A1478	1.7415	0.0041	1.19873	0.2389	1.70224	0.0062	1.64021	<0.001	0.929258	0.4013	2.28914	<0.001	0.910382	0.3745	2.58683	<0.001	0.49534	0.1271	0.757152	0.2912	-	-	conserved hypothetical protein
SYNPCC7002_A1479	0.729712	0.2546	2.57528	0.0001	2.16091	0.0023	0.905798	>0.5	2.17449	0.002	0.95905	>0.5	0.590808	0.1587	2.24106	0.01-0.001	1.69412	0.0002	1.07288	0.3557	-	-	hypothetical protein
SYNPCC7002_A1480	0.543032	0.1271	2.49139	0.0001	1.40078	0.1587	1.19371	>0.5	3.10368	<0.0001	1.00671	>0.5	0.850539	0.3557	2.06867	0.01-0.001	1.7844	0.0735	0.866754	0.4013	-	-	hypothetical protein
SYNPCC7002_A1481	0.629318	0.2877	1.11049	0.4325	0.568174	0.2546	0.884231	>0.5	0.694564	0.3192	1.50733	0.05-0.02	1.01728	0.488	1.67036	0.1-0.05	1.21149	0.2843	0.829895	0.3228	-	-	lipoprotein release ABC-type transport system permease component
SYNPCC7002_A1482	1.3672	0.3085	1.08565	0.4522	1.54296	0.2296	0	0.5-0.1	0.235773	0.1469	3.80799	0.01-0.001	0.576537	0.281	0.480228	>0.5	0.344169	0.2946	0.964479	0.488	ABC-transporter	-	"ABC transporter, ATP-binding protein"
SYNPCC7002_A1483	0.618543	0.1379	1.20062	0.281	1.46592	0.0901	0.757912	>0.5	0.618671	0.1379	1.904	<0.001	0.586876	0.119	3.73511	<0.001	0.605402	0.209	0.532249	0.1685	-	-	"efflux transporter, RND family, MFP subunit"
SYNPCC7002_A1484	1.51733	0.0344	1.70688	0.0066	0.684955	0.1335	3.31587	0.01-0.001	0.575659	0.0681	1.18279	0.5-0.1	0.919777	0.3897	1.16925	>0.5	0.0775683	0.0002	0.724577	0.1469	-	-	conserved hypothetical protein
SYNPCC7002_A1485	1.28463	0.1271	1.33624	0.0885	0.732516	0.1401	3.09481	<0.001	0.646724	0.0778	1.78195	<0.001	0.931373	0.3897	1.29368	0.5-0.1	1.01136	0.488	0.984924	0.484	-	-	"oxidoreductase, short chain dehydrogenase/reductase family"
SYNPCC7002_A1486	1.1812	0.2611	1.37821	0.0901	0.609391	0.0838	1.7053	0.5-0.1	0.944489	0.4207	1.25145	0.1-0.05	1.32149	0.1271	0.975232	>0.5	0.750892	0.2206	0.645306	0.1357	-	-	conserved hypothetical protein
SYNPCC7002_A1487	0.48007	0.0351	0.865949	0.3192	0.770536	0.2119	0.663173	0.5-0.1	1.02289	0.4681	0.87666	0.5-0.1	0.899737	0.3632	1.6808	0.05-0.02	0.602231	0.0367	0.843829	0.242	-	-	conserved hypothetical protein
SYNPCC7002_A1488	0.947091	0.4681	0.62074	0.2843	1.22153	0.3707	0.795808	>0.5	0.61597	0.2843	2.61559	<0.001	0.285271	0.1423	6.5311	<0.001	0.310908	0.0559	1.2585	0.2743	-	-	hypothetical protein
SYNPCC7002_A1489	0.568196	0.1423	0.965111	0.4641	0.708257	0.2327	1.26437	0.5-0.1	0.281185	0.0367	1.83551	<0.001	0.473022	0.0951	2.29756	<0.001	0.446916	0.0409	0.734749	0.2033	-	-	conserved hypothetical protein
SYNPCC7002_A1490	0.563716	0.0003	0.508297	0.0001	0.545602	0.0002	0.866722	0.1-0.05	0.37865	<0.0001	1.21676	<0.001	1.232	0.0336	0.479947	<0.001	0.408978	<0.0001	0.504363	<0.0001	-	-	hypothetical protein
SYNPCC7002_A1491	0.54547	0.1949	1.01065	0.492	0.615591	0.2327	2.65269	0.5-0.1	0.47033	0.1587	1.26933	0.5-0.1	1.49513	0.1762	0.59105	0.5-0.1	0.679101	<0.0001	0.475768	<0.0001	-	-	conserved hypothetical protein
SYNPCC7002_A1492	0.954575	0.3821	1.52142	0.0003	1.24178	0.0571	0.752256	0.5-0.1	0.67404	0.0166	0.586666	<0.001	1.00417	0.488	0.546466	0.01-0.001	0.817283	0.0571	1.03466	0.3821	-	-	phosphoglucomutase/phosphomannomutase
SYNPCC7002_A1493	1.61878	<0.0001	1.38594	0.0003	0.972356	0.4052	1.11607	0.5-0.1	0.87609	0.1379	0.875537	0.01-0.001	0.999704	>0.495	1.03229	>0.5	1.03696	0.4168	1.38076	0.0154	-	-	conserved hypothetical protein
SYNPCC7002_A1494	0.958704	0.2296	1.49583	<0.0001	1.05429	0.166	0.294744	<0.001	0.652361	<0.0001	0.565007	<0.001	1.27666	<0.0001	0.39333	<0.001	0.762859	0.242	1.50021	0.0694	sulfurMetabolism	cysC	adenylylsulfate kinase
SYNPCC7002_A1495	0.621425	0.0951	0.990963	0.488	1.28833	0.1587	0.342283	0.05-0.02	0.692203	0.1423	1.08301	>0.5	1.02879	0.4602	1.08731	>0.5	0.805824	0.0029	1.41585	<0.0001	-	pcnB	tRNA nucleotidyltransferase/poly(A) polymerase
SYNPCC7002_A1496	1.47935	0.0655	1.37543	0.119	1.3264	0.1515	1.5474	0.05-0.02	0.779766	0.2451	1.49387	<0.001	1.23045	0.2358	1.53136	<0.001	0.817474	0.1075	1.31162	0.0174	-	-	Rhodanese-like sulfurtransferase
SYNPCC7002_A1497	1.08357	0.3085	1.36633	0.015	1.03051	0.4286	1.03957	>0.5	0.858629	0.2005	1.23945	<0.001	0.816296	0.1379	1.70663	<0.001	0.8475	0.0505	1.20555	0.0136	sulfurMetabolism	cysH	phosphoadenosine phosphosulfate reductase
SYNPCC7002_A1498	1.3957	<0.0001	0.974367	0.3372	1.12927	0.0166	0.889623	0.5-0.1	1.14899	0.0071	0.985127	>0.5	1.22053	0.0001	0.685859	<0.001	0.694819	0.0122	0.814567	0.0853	ribosome	rplI	ribosomal protein L9
SYNPCC7002_A1499	1.01572	0.4801	0.921216	0.3974	0.897312	0.3707	1.04942	>0.5	0.685574	0.1539	1.88307	<0.001	0.893483	0.3632	2.03973	<0.001	0.403705	<0.0001	0.732925	<0.0001	-	-	GGDEF domain protein
SYNPCC7002_A1500	0.944733	0.4443	0.816184	0.3156	0.743129	0.2514	0.945089	>0.5	0.656962	0.1867	1.77298	<0.001	0.896542	0.3936	1.83059	<0.001	0.411603	0.008	0.68606	0.0985	-	-	Uncharacterized protein involved in exopolysaccharide biosynthesis
SYNPCC7002_A1501	1.08234	0.4364	0.864143	0.3974	0.76893	0.33	0.84002	0.5-0.1	0.689317	0.2743	1.62092	<0.001	0.92779	0.4443	1.90852	<0.001	0.57769	0.0559	0.637743	0.0869	-	-	Periplasmic protein involved in polysaccharide export
SYNPCC7002_A1502	0.603092	0.0005	0.532904	0.0001	0.929328	0.2776	1.06341	>0.5	0.600558	0.0005	2.34297	<0.001	0.745745	0.0174	2.89614	<0.001	0.51636	0.1292	0.857238	0.3707	-	-	conserved hypothetical protein
SYNPCC7002_A1503	0.817664	0.1711	0.771964	0.117	0.630074	0.0274	0.89083	>0.5	0.561149	0.0113	3.06525	<0.001	1.16178	0.2005	1.11841	0.5-0.1	0.464344	0.0336	1.0355	0.4522	-	-	"glycosyl transferase, group 1 family protein"
SYNPCC7002_A1504	0.636022	0.1423	0.723269	0.209	0.744367	0.2266	1.16213	0.5-0.1	0.36723	0.0314	2.80077	<0.001	0.844347	0.3228	1.84558	<0.001	0.302259	0.0455	0.72368	0.2514	-	-	conserved hypothetical protein (DUF820)
SYNPCC7002_A1505	0.584397	<0.0001	0.942979	0.2327	0.641843	<0.0001	1.24767	0.1-0.05	0.410596	<0.0001	3.05642	<0.001	0.871413	0.0495	1.83131	<0.001	0.361866	0.0694	0.684002	0.2327	ABC-transporter	-	"ABC-type multidrug/protein/lipid transport system, ATPase component"
SYNPCC7002_A1506	0.284795	0.1867	0.507743	0.2709	0.412286	0.2327	1.42618	0.05-0.02	0.182903	0.1539	2.41173	<0.001	0.459675	0.2514	3.01116	<0.001	0.164332	0.0256	0.467754	0.1075	-	-	conserved hypothetical protein
SYNPCC7002_A1507	0.296201	0.1131	0.398493	0.1492	0.445105	0.1685	1.36913	0.05-0.02	0.346656	0.1292	1.77947	<0.001	0.424174	0.1611	2.83202	<0.001	0.22153	0.0409	0.467919	0.117	-	-	putative pyruvyltransferase
SYNPCC7002_A1508	0.475509	0.1841	0.755167	0.3372	0.662628	0.281	1.58788	<0.001	0.24743	0.0985	2.1436	<0.001	0.494755	0.1922	2.31017	<0.001	0.149617	0.1112	0.496459	0.2358	-	-	putative sulfotransferase
SYNPCC7002_A1509	0.192289	0.1736	0.427478	0.2514	0.437434	0.2546	1.0445	>0.5	0.158751	0.1635	3.03971	<0.001	0.421395	0.2483	2.48554	<0.001	0.200421	0.0537	0.283679	0.0735	-	-	"membrane protein, putative"
SYNPCC7002_A1510	0.35061	0.0436	0.62282	0.1611	0.562484	0.1251	1.06552	>0.5	0.312157	0.0351	2.49187	<0.001	0.649655	0.1788	2.16793	<0.001	0.349065	0.0548	0.796796	0.3085	-	-	"glycosyl transferase, group 1 family protein domain protein"
SYNPCC7002_A1511	0.317096	0.1292	0.640154	0.2743	0.434283	0.1736	1.43749	0.01-0.001	0.224664	0.1003	2.54914	<0.001	0.667448	0.2912	2.79494	<0.001	0.220906	0.0708	0.479871	0.1635	-	-	conserved hypothetical protein
SYNPCC7002_A1512	0.280134	0.0446	0.61181	0.1788	0.494836	0.1151	0.864582	0.5-0.1	0.296295	0.0475	2.76901	<0.001	0.606057	0.1762	2.24106	<0.001	0.160628	0.0594	0.48989	0.1711	-	-	"glycosyl transferase, group 2 family protein"
SYNPCC7002_A1513	0.526721	<0.0001	0.80984	0.0495	0.479231	<0.0001	1.67324	0.01-0.001	0.428111	<0.0001	3.01633	<0.001	0.774813	0.025	1.17816	0.5-0.1	0.37758	0.0192	0.592687	0.0869	-	-	Sulfotransferase domain protein
SYNPCC7002_A1514	0.518144	0.0116	0.55259	0.0174	0.594142	0.0281	0.975703	>0.5	0.471683	0.0064	2.60887	<0.001	0.867606	0.2676	1.70198	<0.001	0.312581	0.0001	0.591095	0.0113	-	-	"putative glycosyltransferase, group 1 family protein"
SYNPCC7002_A1515	0.487188	0.0918	0.618651	0.1611	0.748161	0.2578	0.801638	0.5-0.1	0.412695	0.0643	2.95984	<0.001	0.810249	0.3121	2.47625	<0.001	0.255036	0.0113	0.609875	0.1151	-	-	conserved hypothetical membrane protein
SYNPCC7002_A1516	0.459142	0.0154	0.689608	0.1075	0.510935	0.0256	1.3764	0.1-0.05	0.457396	0.015	2.66335	<0.001	0.733939	0.1446	1.98573	<0.001	0.34814	0.0001	0.698998	0.0401	-	-	"glycosyl transferase, group 1 family protein"
SYNPCC7002_A1517	0.67175	0.1539	1.0288	0.4641	0.701842	0.1762	0.692007	0.5-0.1	0.480274	0.0537	2.39694	<0.001	0.912166	0.3936	2.13101	<0.001	0.339094	0.0197	0.519673	0.0668	-	-	"glycosyl transferase, group 1 family protein"
SYNPCC7002_A1518	0.524266	0.1685	0.394714	0.1112	0.536439	0.1762	1.09229	>0.5	0.371281	0.102	3.92339	<0.001	0.840096	0.3745	2.69602	<0.001	0.492785	0.0021	0.516972	0.0032	-	-	conserved hypothetical protein
SYNPCC7002_A1519	0.938828	0.2709	1.09429	0.1762	0.762073	0.0091	2.00305	0.01-0.001	0.570364	<0.0001	3.07813	<0.001	1.1332	0.0934	1.68695	<0.001	0.446814	0.0294	0.721389	0.1711	-	-	conserved hypothetical protein
SYNPCC7002_A1520	0.557538	0.0059	0.651196	0.0233	0.311608	<0.0001	2.04053	0.02-0.01	0.397408	0.0003	3.14116	<0.001	0.750107	0.0764	2.3653	<0.001	0.348074	<0.0001	0.556265	<0.0001	-	-	putative acetyltransferase
SYNPCC7002_A1521	0.466327	0.0256	1.34512	0.1038	1.19569	0.2389	1.13331	0.5-0.1	0.63305	0.0901	1.39317	<0.001	1.04616	0.4325	1.5791	<0.001	0.619254	0.0838	0.98055	0.4721	-	-	GTP binding protein
SYNPCC7002_A1522	1.94995	0.0069	1.70146	0.0344	1.31691	0.2061	1.67539	0.01-0.001	0.912956	0.409	2.85379	<0.001	1.20428	0.2981	2.22041	<0.001	0.988314	0.488	1.31378	0.2236	-	-	conserved hypothetical protein
SYNPCC7002_A1523	1.06223	0.2451	1.32607	0.0002	0.9304	0.2206	1.26513	0.5-0.1	0.796156	0.0122	2.70605	<0.001	1.00952	0.4562	2.59514	<0.001	0.658874	0.0793	0.847714	0.2643	-	-	permease protein of ABC transporter
SYNPCC7002_A1524	1.06115	0.3192	1.3482	0.0037	0.596121	0.0009	0.568434	0.5-0.1	0.514013	0.0001	3.40631	<0.001	1.25294	0.0256	2.25631	<0.001	0.590167	0.1056	0.669416	0.1562	-	-	conserved hypothetical protein
SYNPCC7002_A1525	0.905247	0.2776	1.0786	0.3121	1.06473	0.3446	1.1769	0.5-0.1	0.693183	0.0287	1.46026	<0.001	1.02963	0.4286	0.960456	>0.5	0.64827	0.102	1.01048	0.484	-	-	"cell shape determining protein, MreB/Mrl family subfamily"
SYNPCC7002_A1526	1.03017	0.3974	1.56736	<0.0001	0.840514	0.0838	1.0002	>0.5	0.456894	<0.0001	1.80748	<0.001	1.07477	0.2578	1.08123	>0.5	0.781149	0.305	0.982838	0.484	-	mreC	rod shape-determining protein
SYNPCC7002_A1527	0.784877	0.2148	0.897468	0.3557	0.708619	0.1446	0.318323	0.05-0.02	0.402806	0.0146	2.77069	<0.001	0.754623	0.1841	1.92091	<0.001	0.702837	0.0143	1.04084	0.3821	-	-	conserved hypothetical membrane protein
SYNPCC7002_A1528	7.86686	<0.0001	1.11706	0.0934	1.98161	<0.0001	1.06108	>0.5	0.793662	0.0102	1.81988	<0.001	1.75368	<0.0001	1.09919	0.5-0.1	0.740165	0.0129	0.94435	0.3156	-	-	haloacid dehalogenase-like hydrolase domain protein
SYNPCC7002_A1529	0.960215	0.1587	1.45007	<0.0001	1.41127	<0.0001	1.36424	0.5-0.1	0.714726	<0.0001	1.78363	<0.001	1.03582	0.1841	2.02569	<0.001	1.12561	0.1814	1.49539	0.0002	-	-	conserved hypothetical protein
SYNPCC7002_A1530	1.84666	<0.0001	1.17845	0.1131	0.799361	0.0869	1.36424	0.5-0.1	0.677045	0.0143	1.60302	<0.001	1.5361	0.0001	2.90805	<0.001	1.15063	0.2676	1.13624	0.2877	-	-	conserved hypothetical protein (DUF820)
SYNPCC7002_A1531	0.350387	0.0985	0.851862	0.3859	0.773284	0.3264	1.08519	>0.5	0.378657	0.1093	3.01579	<0.001	1.27233	0.2946	1.37562	0.01-0.001	0.452982	0.0606	0.6206	0.1401	UbiquinoneBiosynthesis	menD	"2-succinyl-6-hydroxy-2,4-cyclohexadiene-1-carboxylic acid synthase/2-oxoglutarate decarboxylase"
SYNPCC7002_A1532	0.791762	<0.0001	1.05853	0.0207	1.34557	<0.0001	0.828967	0.5-0.1	0.860999	<0.0001	0.67824	<0.001	0.950572	0.0418	0.619137	0.01-0.001	1.37885	0.0202	1.50424	0.0033	StarchSucroseMetabolism	glgA1	glycogen synthase 1
SYNPCC7002_A1533	1.14873	0.2743	1.75676	0.0011	1.38283	0.0606	0.515801	0.5-0.1	0.639783	0.0735	1.11794	0.5-0.1	0.914994	0.3669	0.866294	>0.5	1.05363	0.3745	0.864186	0.2061	-	-	"hydrolase, alpha/beta fold family"
SYNPCC7002_A1534	1.59346	0.0116	1.41434	0.0559	1.37072	0.0778	0.979824	>0.5	0.977452	0.4641	1.28771	<0.001	0.816139	0.242	1.11318	0.5-0.1	1.17777	0.1492	1.10017	0.2776	clpProtease	clpX	"ATP-dependent Clp protease, ATP-binding subunit ClpX"
SYNPCC7002_A1535	1.81031	<0.0001	0.913908	0.2578	1.11487	0.1922	1.90582	<0.001	1.36122	0.0033	1.1259	0.02-0.01	1.17795	0.0901	1.01404	>0.5	1.06611	0.2514	1.18011	0.0336	clpProtease	clpP	Clp protease
SYNPCC7002_A1536	1.27144	0.0537	1.35401	0.0179	1.2486	0.0694	0.598995	0.5-0.1	1.32325	0.0274	1.05089	>0.5	1.18518	0.1357	1.21963	0.5-0.1	1.07582	0.4522	1.01489	0.492	-	-	conserved hypothetical protein
SYNPCC7002_A1537	1.24269	0.0136	1.39366	0.0002	0.79783	0.0329	1.24345	0.5-0.1	1.05531	0.3085	1.95669	<0.001	1.14122	0.1003	1.7641	<0.001	1.01016	0.4641	1.01101	0.4602	-	-	Predicted membrane-associated Zn-dependent proteases 1
SYNPCC7002_A1538	1.13224	0.1539	1.29466	0.0116	0.899565	0.2206	0.241154	0.05-0.02	1.00595	0.4801	1.27722	0.05-0.02	1.0313	0.4052	0.960456	>0.5	1.02964	0.3974	1.10142	0.1867	-	-	O-antigen polymerase domain protein
SYNPCC7002_A1539	1.95081	<0.0001	1.74118	0.0005	1.45447	0.0222	1.03621	>0.5	1.56618	0.006	1.18208	0.02-0.01	1.46483	0.0197	1.16925	0.5-0.1	0.835769	0.2676	1.00166	0.496	-	-	conserved hypothetical protein
SYNPCC7002_A1540	1.05435	0.4052	0.902052	0.3336	0.66345	0.0721	1.61468	0.5-0.1	0.766956	0.1562	2.21039	<0.001	1.53592	0.0099	1.33116	0.05-0.02	1.27317	0.0344	0.93033	0.3192	-	-	conserved hypothetical protein
SYNPCC7002_A1541	1.07004	0.2611	2.3665	<0.0001	1.67452	<0.0001	0.816213	>0.5	1.08256	0.2266	1.32703	0.05-0.02	1.59432	<0.0001	1.44975	0.1-0.05	1.21775	0.2676	1.04272	0.4522	-	-	conserved hypothetical protein
SYNPCC7002_A1542	1.64565	0.0001	1.30939	0.0384	1.02653	0.4404	1.815	0.1-0.05	1.06499	0.3557	1.67276	<0.001	1.18603	0.1446	1.67569	0.02-0.01	0.989583	0.488	0.647068	0.1379	-	-	conserved hypothetical protein
SYNPCC7002_A1543	0.523354	0.0001	0.975449	0.4247	1.21079	0.0485	0.420549	<0.001	1.07062	0.2912	0.623296	<0.001	0.920705	0.2676	0.50361	<0.001	1.1783	0.1562	1.35161	0.0233	-	-	exoribonuclease
SYNPCC7002_A1544	1.39363	<0.0001	1.43382	<0.0001	1.25822	<0.0001	1.88836	0.01-0.001	0.91244	<0.0001	1.31466	0.01-0.001	0.956223	0.0091	2.72129	<0.001	1.09433	0.352	1.13457	0.2946	-	-	conserved hypothetical protein
SYNPCC7002_A1545	0.886105	0.0034	1.46532	<0.0001	0.891441	0.0048	0.816213	>0.5	0.977973	0.3015	0.974665	>0.5	1.03558	0.1977	0.990161	>0.5	1.48607	<0.0001	1.06281	0.1587	PurineMetabolism	purQ	phosphoribosylformylglycinamidine synthase I
SYNPCC7002_A1546	0.506802	0.0002	0.822752	0.102	0.686342	0.0122	0.530539	0.5-0.1	1.14666	0.1469	0.665625	0.01-0.001	0.726626	0.025	0.677969	0.5-0.1	1.24192	<0.0001	1.19693	0.0006	PurineMetabolism	purS	"phosphoribosylformylglycinamidine synthase, PurS protein"
SYNPCC7002_A1547	0.616967	<0.0001	1.22958	<0.0001	1.0922	0.001	1.43245	0.5-0.1	0.98468	0.305	0.972437	>0.5	1.18351	<0.0001	0.910777	>0.5	0.985881	0.4801	0.688823	0.123	-	-	possible permease
SYNPCC7002_A1548	1.26842	0.0287	1.36038	0.0054	1.48725	0.0003	0.795808	0.5-0.1	0.927226	0.305	1.09511	0.5-0.1	0.791903	0.0708	1.65131	0.01-0.001	0.978677	0.4681	0.996372	0.496	transcription/2Component	-	two-component hybrid sensor and regulator
SYNPCC7002_A1549	1.22721	0.0005	1.32449	<0.0001	1.00491	0.4721	1.29234	0.5-0.1	1.05914	0.1949	1.29057	<0.001	0.92669	0.1423	1.53424	<0.001	1.06572	0.4286	1.44176	0.1131	GlycineSerineThreonineMetabolism	gcvP	glycine dehydrogenase
SYNPCC7002_A1550	1.13341	0.3409	1.18182	0.2877	0.697699	0.1762	0.707385	>0.5	0.604138	0.1112	0.940798	>0.5	1.10797	0.3707	0.376649	0.01-0.001	1.63416	<0.0001	1.33265	<0.0001	-	-	"hydrolase, alpha/beta fold family"
SYNPCC7002_A1551	0.764435	0.0571	1.65466	<0.0001	1.01224	0.4681	1.44692	0.5-0.1	0.928058	0.3156	0.730827	0.5-0.1	1.71923	<0.0001	0.288137	0.01-0.001	0.815273	0.2611	0.707162	0.1539	-	-	conserved hypothetical membrane protein
SYNPCC7002_A1552	0.99708	0.496	1.30701	0.2005	1.54321	0.0681	1.98952	0.5-0.1	0.903944	0.3974	0.965795	>0.5	1.50164	0.0853	1.07571	>0.5	0.726332	0.0233	1.06618	0.3156	-	miaE	tRNA-(MS[2]IO[6]A)-hydroxylase
SYNPCC7002_A1553	1.18902	0.4168	2.3499	0.0643	1.71759	0.209	1.32635	>0.5	1.64037	0.2358	1.11701	>0.5	0.802238	0.4129	3.84182	0.02-0.01	1.18679	0.4207	2.21719	0.0934	-	-	conserved hypothetical membrane protein
SYNPCC7002_A1554	1.89365	<0.0001	1.54368	0.0005	1.20399	0.1075	0.742754	0.5-0.1	0.875732	0.2236	1.87733	<0.001	0.719807	0.0446	2.5212	<0.001	0.81909	0.0721	0.786377	0.0427	-	-	Mannose-1-phosphate guanylyltransferase
SYNPCC7002_A1555	0.829039	0.4013	1.42111	0.2743	0.427708	0.2061	1.98952	0.5-0.1	0.539191	0.2546	1.80784	0.01-0.001	1.09874	0.4443	1.39703	0.5-0.1	0.553841	0.119	1.33033	0.1894	-	-	Biotin/lipoate A/B protein ligase family domain protein
SYNPCC7002_A1556	1.05674	0.4052	0.823579	0.2296	0.914316	0.3594	1.15334	>0.5	0.656044	0.0749	1.66894	<0.001	0.835533	0.2451	2.56122	<0.001	0.677317	0.0091	0.71594	0.0188	-	-	conserved hypothetical protein
SYNPCC7002_A1557	0.818445	0.3156	0.704495	0.2177	0.648812	0.1762	0.736859	0.5-0.1	1.31088	0.2061	0.954665	>0.5	1.43945	0.123	0.696471	0.02-0.01	0.983787	0.484	0.893793	0.4013	-	-	conserved hypothetical protein
SYNPCC7002_A1558	0.819016	0.0228	1.00903	0.4602	0.672219	0.0001	1.27329	0.5-0.1	0.550575	<0.0001	1.2125	0.5-0.1	1.18054	0.0228	1.41003	0.05-0.02	0.71721	<0.0001	0.864147	0.0207	ValineLeucineIsoleucineMetabolism	mmsB	3-hydroxyisobutyrate dehydrogenase
SYNPCC7002_A1559	1.30379	0.1788	0.889276	0.3669	1.12932	0.3483	0.606444	<0.001	1.50159	0.0643	0.48622	<0.001	1.22335	0.2483	0.202818	<0.001	1.83652	<0.0001	1.52101	0.0005	PS2	psbC	photosystem II 44 kDa subunit reaction center protein
SYNPCC7002_A1560	1.2871	0.1841	0.797109	0.2611	1.13529	0.3336	0.462954	<0.001	1.72352	0.0113	0.526026	<0.001	1.09903	0.3783	0.399059	<0.001	1.73419	<0.0001	1.44129	0.0003	PS2	psbD	photosystem II D2 protein (photosystem q(a) protein)
SYNPCC7002_A1561	1.01778	0.488	0.887413	0.4207	0.972943	0.4801	0	0.1-0.05	0.908549	0.4364	0.807756	0.5-0.1	0.858374	0.4013	1.46893	0.5-0.1	0.671494	0.281	1.351	0.2676	PorphyrinChlorophyllMetabolism	cobU	cobinamide kinase/cobinamide phosphate guanylyltransferase
SYNPCC7002_A1562	1.17949	0.1977	1.42516	0.0228	1.26343	0.1075	0.757912	0.5-0.1	0.843945	0.2296	0.804739	0.1-0.05	0.893594	0.3085	0.869847	>0.5	1.3428	0.006	1.34024	0.0062	-	lgt	prolipoprotein diacylglyceryl transferase
SYNPCC7002_A1563	0.93134	0.2483	0.707938	0.0019	0.970214	0.3821	1.06108	>0.5	0.76104	0.0089	1.088	>0.5	0.453158	<0.0001	1.79285	0.5-0.1	0.484328	0.0764	1.14613	0.3446	-	-	GTP cyclohydrolase I subfamily
SYNPCC7002_A1564	1.33226	0.1469	1.52808	0.0485	2.20518	0.0001	0.723462	0.5-0.1	0.995576	0.496	0.878768	>0.5	0.514986	0.063	3.31794	<0.001	0.674162	0.2912	1.25949	0.33	-	-	HicB-related protein
SYNPCC7002_A1565	0.790554	0.2236	0.843487	0.2843	1.34449	0.1056	1.04798	>0.5	0.837006	0.2776	1.50781	<0.001	0.969096	0.4562	2.02848	<0.001	0.756087	0.3015	1.37275	0.2148	AminoAcyl-tRNA	gatC	glutamyl-tRNA (Gln) amidotransferase chain C
SYNPCC7002_A1566	1.00325	0.496	0.604957	0.0455	1.00775	0.488	0.852651	0.5-0.1	0.795616	0.1922	1.21084	0.01-0.001	1.12069	0.3015	0.98927	>0.5	1.01105	0.4721	1.12459	0.2266	PS1	-	photosystem I assembly protein ycf3
SYNPCC7002_A1567	1.84732	0.0005	1.49017	0.0294	1.62018	0.0084	1.71645	0.5-0.1	0.611652	0.0668	1.632	0.02-0.01	1.15737	0.2709	1.92091	0.02-0.01	0.276427	0.0023	0.975478	0.4602	DNA_replication	holA	"DNA polymerase III, delta subunit"
SYNPCC7002_A1568	0.867916	0.1685	0.923221	0.2877	0.927064	0.2981	1.45267	0.5-0.1	0.843221	0.1271	1.24902	0.02-0.01	0.731984	0.0256	2.4079	<0.001	0.554401	<0.0001	0.570989	<0.0001	-	-	conserved hypothetical protein
SYNPCC7002_A1569	2.11611	<0.0001	2.11561	<0.0001	1.63449	<0.0001	1.87972	<0.001	0.962651	0.3745	2.12646	<0.001	1.04149	0.3632	2.47108	<0.001	0.709901	0.0239	1.03794	0.3974	-	-	Peptidase family M48 family
SYNPCC7002_A1570	3.28233	<0.0001	1.9897	0.0287	2.7891	0.0003	1.65793	0.05-0.02	1.39578	0.2236	1.64722	<0.001	1.33527	0.2611	0.890179	>0.5	0.711319	0.3336	0.55954	0.2546	-	-	conserved hypothetical membrane protein
SYNPCC7002_A1571	1.3466	0.121	1.23923	0.2119	0.831029	0.2843	1.67021	0.1-0.05	1.1805	0.2709	1.09233	0.5-0.1	1.00631	0.492	1.92091	<0.001	0.679933	0.0764	1.01886	0.4681	-	-	conserved hypothetical protein
SYNPCC7002_A1572	2.17402	<0.0001	1.08972	0.0294	0.85339	0.001	1.23792	>0.5	1.16494	0.0003	1.61508	<0.001	1.02306	0.3156	1.42197	0.05-0.02	1.13282	0.0033	1.04668	0.1711	-	-	conserved hypothetical protein TIGR01777
SYNPCC7002_A1573	1.12314	0.2877	1.5855	0.0037	0.918953	0.3557	3.20153	<0.001	1.02653	0.4522	2.27522	<0.001	1.08044	0.3557	3.55237	<0.001	0.776486	0.0212	1.41979	0.0001	-	-	restriction endonuclease
SYNPCC7002_A1574	1.27137	0.1977	1.35777	0.1292	1.05801	0.4286	1.10112	>0.5	0.979178	0.4721	1.41564	<0.001	1.29602	0.1762	1.10556	0.5-0.1	0.904066	0.2743	1.22705	0.0778	-	-	"efflux transporter, RND family, MFP subunit subfamily"
SYNPCC7002_A1575	1.28063	<0.0001	1.08469	0.0367	1.0571	0.1131	1.07766	>0.5	0.918712	0.0427	1.70872	<0.001	0.956624	0.1788	1.39421	0.1-0.05	1.43985	0.0069	1.25187	0.0793	-	-	conserved hypothetical protein (PF01594)
SYNPCC7002_A1576	1.29041	0.0004	1.49587	<0.0001	1.54771	<0.0001	0.874514	>0.5	0.964192	0.3372	1.16327	0.05-0.02	0.985039	0.4325	1.17733	0.5-0.1	1.22292	0.2912	1.65443	0.0537	-	-	Response regulator receiver domain protein
SYNPCC7002_A1577	1.56501	0.0002	1.80015	<0.0001	1.09897	0.2676	1.64214	0.5-0.1	1.34343	0.0158	1.40533	0.01-0.001	1.07548	0.3192	1.2224	0.5-0.1	0.712302	0.1762	1.58026	0.0307	-	lipA	lipoic acid synthetase
SYNPCC7002_A1578	0.321597	0.1075	0.8188	0.3707	1.27028	0.3085	0.32482	<0.001	0.481703	0.1711	1.06891	0.5-0.1	0.578783	0.2206	1.28597	0.02-0.01	0.425128	0.0655	0.714813	0.2266	-	-	conserved hypothetical membrane protein
SYNPCC7002_A1579	3.04282	<0.0001	1.71818	<0.0001	1.64831	<0.0001	2.65269	0.5-0.1	1.51123	0.0001	0.846221	>0.5	1.0265	0.4207	0.480228	>0.5	0.83172	0.3936	1.55384	0.1841	-	-	endonuclease V
SYNPCC7002_A1580	1.18591	0.209	1.18273	0.2148	0.935479	0.3897	0.99476	>0.5	0.838697	0.242	1.45018	<0.001	0.863629	0.2776	1.1237	0.5-0.1	0.79354	0.0268	0.878267	0.1271	-	-	conserved hypothetical protein
SYNPCC7002_A1581	1.31689	0.0392	1.31413	0.0409	1.06595	0.3557	1.42837	0.5-0.1	0.939713	0.3707	1.39626	0.01-0.001	0.995748	0.492	1.77315	0.01-0.001	0.808859	0.242	0.773995	0.2061	-	-	conserved hypothetical protein
SYNPCC7002_A1582	4.0364	<0.0001	1.43201	<0.0001	3.89357	<0.0001	2.74417	<0.001	2.07797	<0.0001	5.01466	<0.001	1.71107	<0.0001	3.17805	<0.001	1.57954	0.0146	1.19044	0.2358	-	-	conserved hypothetical protein
SYNPCC7002_A1583	1.2341	0.1401	1.32274	0.0681	0.742798	0.117	2.06321	0.05-0.02	0.996314	0.492	1.3336	0.01-0.001	0.96372	0.4325	1.03729	>0.5	0.988491	0.484	0.973729	0.4641	GlyoxylatDicarboxylatMetabolism	-	glycolate oxidase subunit (Fe-S) protein
SYNPCC7002_A1584	1.27475	0.008	2.02446	<0.0001	1.28369	0.0064	0.82325	>0.5	1.35956	0.0008	0.732549	0.01-0.001	1.40589	0.0002	0.87571	>0.5	1.32947	<0.0001	1.26191	<0.0001	PeptidoglycanBiosynthesis	ddlA	D-alanyl-D-alanine ligase
SYNPCC7002_A1585	0.674919	0.0244	1.06855	0.3409	0.926712	0.33	0.496623	<0.001	1.33977	0.0202	0.599747	<0.001	1.15819	0.1685	0.265519	<0.001	1.47184	0.0485	1.43827	0.0618	glycolysis/calvinCycle	pgk	phosphoglycerate kinase
SYNPCC7002_A1586	0.523454	0.0793	1.31954	0.1736	2.29546	0.0001	1.56041	0.5-0.1	0.742787	0.2236	1.62192	0.05-0.02	0.69374	0.1841	3.84182	<0.001	0.738521	0.1867	0.793343	0.242	-	-	hypothetical protein
SYNPCC7002_A1587	0.417022	<0.0001	1.21329	0.0009	1.32236	<0.0001	0.921074	>0.5	0.788612	0.001	1.41388	<0.001	0.857826	0.0188	1.22938	0.5-0.1	0.840368	0.2776	1.14635	0.2946	OxStress	-	Universal stress protein (Usp)
SYNPCC7002_A1588	0.593898	0.1271	1.16317	0.3228	1.01442	0.484	1.49056	0.02-0.01	0.569847	0.1131	1.65079	<0.001	0.591131	0.1251	1.97957	<0.001	0.414377	0.0045	0.684349	0.0793	-	-	conserved hypothetical protein
SYNPCC7002_A1589	0.326099	0.0029	0.825365	0.2389	1.28988	0.117	0.58354	<0.001	0.394953	0.0066	0.840074	<0.001	0.673613	0.0901	1.17187	<0.001	0.361429	0.0005	0.965075	0.4286	PS1	psaC	photosystem I iron-sulfur center subunit VII
SYNPCC7002_A1590	1.17881	0.2514	1.15412	0.281	0.686628	0.121	1.59162	0.5-0.1	1.71021	0.0039	0.911115	0.5-0.1	1.09039	0.3669	1.41244	0.5-0.1	1.25513	0.2148	1.1923	0.2743	-	-	conserved hypothetical protein
SYNPCC7002_A1591	0.694197	0.1922	0.653317	0.1611	1.08025	0.409	0.92594	>0.5	0.605772	0.1292	1.78816	<0.001	0.861549	0.3446	3.12016	<0.001	0.540761	0.0606	0.490221	0.0427	-	-	conserved hypothetical protein
SYNPCC7002_A1592	0.715826	0.0256	0.96801	0.4129	0.833516	0.1271	0.653562	0.5-0.1	0.719896	0.0274	1.70221	<0.001	0.863254	0.1736	2.29756	<0.001	0.748052	0.0749	0.858818	0.209	-	-	metallo-beta-lactamase superfamily domain protein
SYNPCC7002_A1593	2.14152	0.0005	1.78427	0.0119	1.8852	0.0054	1.44123	<0.001	1.69213	0.0233	1.847	<0.001	0.807724	0.2912	1.5829	<0.001	0.754635	0.2776	1.26885	0.2578	-	-	conserved hypothetical protein
SYNPCC7002_A1594	1.1132	0.0009	1.79597	<0.0001	1.39476	<0.0001	0.780204	0.5-0.1	0.865046	0.0001	1.83961	<0.001	1.32206	<0.0001	2.03227	<0.001	1.01361	0.4562	1.22299	0.0307	-	-	"hydrolase, alpha/beta fold family"
SYNPCC7002_A1595	2.32631	<0.0001	1.47444	0.0516	1.11444	0.3483	1.83648	0.05-0.02	0.563276	0.0668	2.33203	<0.001	0.940942	0.4207	2.61571	<0.001	0.481178	0.1292	0.847089	0.3707	-	-	conserved hypothetical protein
SYNPCC7002_A1596	0.843591	0.352	1.02075	0.4801	1.46108	0.1314	0.903045	>0.5	1.28732	0.242	1.18971	0.05-0.02	1.29226	0.2389	0.992831	>0.5	1.73971	<0.0001	1.62509	<0.0001	-	-	"acetyltransferase, GNAT family"
SYNPCC7002_A1598	1.5332	0.0003	1.76194	<0.0001	1.28555	0.0307	1.23279	0.1-0.05	0.751525	0.0526	2.16282	<0.001	0.991603	0.4801	1.74233	<0.001	0.688238	0.0274	1.09828	0.2709	-	-	conserved hypothetical protein
SYNPCC7002_A1599	1.29298	0.0918	2.15482	<0.0001	1.19978	0.1814	1.21881	0.5-0.1	0.886939	0.305	1.83663	<0.001	0.80271	0.1867	2.89949	<0.001	0.255348	0.0207	0.675818	0.1867	-	-	"methyltransferase, methylase of peptide chain release factors"
SYNPCC7002_A1600	1.28197	0.0281	1.2748	0.0314	1.22258	0.0655	1.23882	0.02-0.01	0.75201	0.0465	2.04806	<0.001	0.797123	0.0853	2.46226	<0.001	0.913861	0.3336	1.16837	0.2005	-	-	conserved hypothetical protein
SYNPCC7002_A1601	1.14958	0.1949	1.14185	0.2061	1.06137	0.3632	1.31461	0.1-0.05	0.562617	0.0057	2.23104	<0.001	0.776501	0.0985	1.68215	<0.001	0.761465	<0.0001	0.809258	<0.0001	-	-	conserved hypothetical protein
SYNPCC7002_A1602	0.827432	0.305	1.28991	0.1949	1.04263	0.4483	1.09389	>0.5	0.565012	0.1003	2.01469	<0.001	0.707881	0.1949	2.52035	<0.001	0.885359	0.3409	1.07027	0.4013	-	-	conserved hypothetical protein
SYNPCC7002_A1603	1.00967	0.4761	1.03605	0.409	1.07574	0.3156	0.990765	>0.5	0.716601	0.0351	1.97796	<0.001	0.816221	0.121	1.74046	<0.001	0.738295	0.1492	0.936854	0.4013	-	-	conserved hypothetical protein
SYNPCC7002_A1604	1.28746	0.1335	1.61065	0.0094	1.01006	0.484	2.23163	<0.001	0.590424	0.0571	2.64927	<0.001	1.01093	0.484	1.65056	<0.001	0.500654	0.1003	1.06411	0.4364	-	-	conserved hypothetical protein
SYNPCC7002_A1605	0.473709	0.0026	0.717032	0.0655	0.779498	0.121	0.878679	0.5-0.1	1.13315	0.2389	0.576017	<0.001	1.37345	0.0233	0.15508	<0.001	1.20493	0.0869	1.04497	0.3821	-	-	conserved hypothetical protein
SYNPCC7002_A1606	1.14984	0.3974	1.26248	0.3264	0.69208	0.2981	1.76846	>0.5	1.3748	0.2578	1.30188	0.5-0.1	2.04725	0.0351	0.404403	0.1-0.05	0.817273	0.4168	0.381713	0.2389	-	-	"hydrolase, alpha/beta fold family"
SYNPCC7002_A1607	0.757545	0.0764	1.06034	0.3594	0.741904	0.063	1.16055	>0.5	0.889226	0.2578	0.753507	0.01-0.001	1.202	0.117	0.571082	0.01-0.001	1.13334	0.0516	0.859207	0.0427	PeptidoglycanBiosynthesis	mraY	phospho-N-acetylmuramoyl-pentapeptide-transferase
SYNPCC7002_A1608	1.60368	<0.0001	2.05283	<0.0001	1.06341	0.2148	2.08134	<0.001	0.98247	0.4129	1.83133	<0.001	1.23025	0.002	1.6107	<0.001	0.876754	0.2177	0.812688	0.117	PeptidoglycanBiosynthesis	-	penicillin-binding protein 2
SYNPCC7002_A1609	0.844131	0.2578	1.45187	0.0294	0.963594	0.4404	0.964616	>0.5	0.915584	0.3632	0.931585	0.5-0.1	1.55478	0.0102	0.657154	0.01-0.001	0.994851	0.488	1.19482	0.1335	PhenylalanineTyrosineTryptophanBiosynthesis/AminoAcyl-tRNA	tyrS	tyrosyl-tRNA synthetase
SYNPCC7002_A1610	0.755936	0.0869	1.38508	0.0162	1.6922	0.0001	0.644854	0.01-0.001	1.45575	0.0057	0.731205	<0.001	0.999979	>0.495	0.43619	<0.001	1.24522	0.1762	1.36214	0.0838	PorphyrinChlorophyllMetabolism	hemC	porphobilinogen deaminase
SYNPCC7002_A1611	2.01188	0.0001	1.76925	0.0023	2.44173	<0.0001	0.711698	0.5-0.1	1.01923	0.4721	1.53	<0.001	1.08483	0.3783	2.61047	<0.001	1.26546	0.242	1.15693	0.3409	-	-	"acetyltransferase, GNAT family"
SYNPCC7002_A1612	2.03115	<0.0001	1.16144	0.2148	1.20706	0.1562	1.12229	>0.5	0.695222	0.0681	1.61904	<0.001	0.585468	0.0212	1.99206	0.01-0.001	1.30827	0.2033	1.53891	0.0735	-	-	conserved hypothetical protein
SYNPCC7002_A1613	1.85955	<0.0001	1.23961	0.1379	1.58561	0.0038	0.936245	>0.5	0.755375	0.1314	1.26933	0.5-0.1	1.0891	0.3409	1.22938	>0.5	1.59027	<0.0001	0.905791	0.2061	-	-	conserved hypothetical protein
SYNPCC7002_A1614	1.0064	0.488	1.36565	0.0262	1.01279	0.4721	0.71749	<0.001	1.13609	0.2358	0.915275	<0.001	1.24704	0.0951	0.760592	<0.001	1.23783	<0.0001	1.06145	0.0113	thioredoxin	trx	thioredoxin
SYNPCC7002_A1615	0.557824	0.0823	1.51435	0.0526	1.93702	0.0016	0.318323	0.05-0.02	0.769572	0.2358	1.65989	0.01-0.001	0.542836	0.0749	1.28061	>0.5	0.570834	0.0107	0.784153	0.123	-	-	"glycosyl transferase, group 1 family protein"
SYNPCC7002_A1616	2.18075	<0.0001	1.9098	<0.0001	1.27612	0.0001	1.21266	>0.5	1.79956	<0.0001	0.939226	0.5-0.1	1.8392	<0.0001	0.889311	0.5-0.1	1.23769	<0.0001	1.38235	<0.0001	ValineLeucineIsoleucineMetabolism	ilvA	"threonine ammonia-lyase, biosynthetic"
SYNPCC7002_A1617	1.50153	0.0113	1.29225	0.0918	1.28429	0.0985	1.17897	>0.5	1.56271	0.0054	1.25162	0.01-0.001	0.910889	0.3446	0.538792	0.01-0.001	2.15258	0.0004	3.32212	<0.0001	-	-	conserved hypothetical protein
SYNPCC7002_A1618	2.10448	<0.0001	1.21389	0.0708	1.0828	0.2843	1.00102	>0.5	0.864758	0.1762	1.11811	0.5-0.1	0.973322	0.4286	1.29944	0.1-0.05	0.865971	0.3632	0.836244	0.3336	-	-	Glycosyl transferase family
SYNPCC7002_A1619	1.5766	<0.0001	0.904163	0.0174	1.09298	0.0202	1.54226	0.02-0.01	0.668056	<0.0001	1.18815	0.05-0.02	0.872597	0.0025	0.927787	>0.5	0.825382	0.1131	0.924108	0.3015	-	-	conserved hypothetical protein
SYNPCC7002_A1620	0.790078	0.2358	1.23014	0.2148	0.965073	0.4522	1.49935	0.5-0.1	0.448819	0.0301	1.06986	>0.5	0.607542	0.0901	1.54912	0.5-0.1	0.753568	0.281	0.815064	0.3336	DNA-stuff	dam	adenine-specific DNA methylase
SYNPCC7002_A1621	1.48744	0.0351	1.5915	0.0139	0.79936	0.2266	1.52088	0.05-0.02	0.775227	0.2033	1.128	0.1-0.05	0.78654	0.2148	2.03033	<0.001	0.531609	0.0582	1.04221	0.4443	heme	glbN	cyanoglobin
SYNPCC7002_A1622	1.0117	0.4602	1.50362	<0.0001	1.05492	0.3264	0.776398	0.5-0.1	1.36036	0.0015	0.950164	0.5-0.1	1.0936	0.2206	0.654377	0.01-0.001	0.735839	0.2981	0.70911	0.2776	ProteinExport	ffh	signal recognition particle protein
SYNPCC7002_A1623	1.59847	0.0012	1.69238	0.0002	0.288633	0.0002	7.95808	0.05-0.02	0.26463	0.0001	3.80799	0.01-0.001	0.808873	0.166	1.60076	0.5-0.1	0.910888	0.4325	0.243107	0.0749	-	-	FAD dependent oxidoreductase; possible role in carotenoid biosynthesis
SYNPCC7002_A1624	4.1517	<0.0001	1.29655	0.2005	1.96854	0.0032	3.45214	<0.001	0.407942	0.0475	1.73091	<0.001	0.717926	0.2148	1.41541	0.1-0.05	0.563086	0.0446	1.09979	0.3483	-	-	conserved hypothetical protein
SYNPCC7002_A1625	3.53852	<0.0001	1.4067	0.2148	3.01112	0.0001	1.5528	0.1-0.05	0.42645	0.1335	2.27143	<0.001	1.13198	0.3974	1.16419	>0.5	0.839832	0.4013	1.53334	0.2005	-	-	conserved hypothetical protein
SYNPCC7002_A1626	1.13968	0.2177	1.07584	0.3372	1.01222	0.4721	1.09615	>0.5	1.11211	0.2643	0.9644	0.5-0.1	1.15655	0.1894	0.863113	0.5-0.1	0.820933	0.0006	0.947279	0.1711	-	-	"peptidyl-prolyl cis-trans isomerase, cyclophilin-type"
SYNPCC7002_A1627	1.88647	0.0005	1.06267	0.4052	1.08086	0.3821	1.44692	0.5-0.1	0.77076	0.1949	0.972604	>0.5	1.36154	0.0869	0.690665	0.1-0.05	0.732813	0.1151	1.36906	0.0485	nitrogenMetabolism/ABC-transporter	-	"ABC transporter, ATP-binding protein"
SYNPCC7002_A1628	2.63229	<0.0001	1.97408	<0.0001	1.18827	0.1379	0	0.5-0.1	0.771693	0.0934	1.19466	>0.5	0.693757	0.0384	3.45764	0.02-0.01	0.284819	0.0166	0.798162	0.2743	-	-	histone deacetylase/AcuC/AphA family protein
SYNPCC7002_A1629	0.674676	0.3228	1.15401	0.4129	1.57154	0.209	0.825968	0.01-0.001	0.432812	0.2119	1.1192	0.01-0.001	0.462793	0.2236	2.02719	<0.001	0.488349	0.1492	0.865693	0.3936	-	rbpA	RNA-binding protein
SYNPCC7002_A1630	1.38696	<0.0001	1.03544	0.2514	1.13983	0.0039	0.859323	>0.5	1.31488	<0.0001	1.18408	0.01-0.001	0.817317	0.0003	1.23361	0.5-0.1	1.16336	0.1611	0.884893	0.242	nitrogenMetabolism/PeptidoglycanBiosynthesis/AlanineAspartateGlutamateMetabolism	glnA	"glutamine synthetase, type I"
SYNPCC7002_A1631	0.530159	0.0025	1.0005	>0.495	1.17697	0.1446	0.531447	<0.001	1.153	0.1788	0.604831	<0.001	0.994974	0.488	0.252608	<0.001	1.60343	<0.0001	1.63234	<0.0001	antenna	apcF	allophycocyanin beta-18 subunit
SYNPCC7002_A1632	2.97415	<0.0001	1.34353	0.0643	1.21728	0.1685	0.468122	0.5-0.1	1.5756	0.0055	0.414296	<0.001	1.37123	0.0505	0.327961	0.01-0.001	0.712164	0.1977	0.681874	0.1736	nitrogenMetabolism	ntcB	nitrogen assimilation transcriptional activator NtcB
SYNPCC7002_A1633	1.21023	0.4522	0	0.281	2.18529	0.2483	0	>0.5	1.00178	>0.495	1.26933	>0.5	2.04137	0.2743	4.80228	0.05-0.02	0.829287	0.4602	2.71127	0.1611	-	-	hypothetical protein
SYNPCC7002_A1634	1.46286	0.1788	1.63991	0.102	1.5538	0.1357	0.795808	>0.5	1.19902	0.3483	0.930005	>0.5	2.1772	0.0099	0.928441	>0.5	1.19441	0.3121	1.06084	0.4404	-	-	S-layer like protein
SYNPCC7002_A1636	0.495532	0.2266	1.9237	0.0838	1.34216	0.305	4.42116	0.05-0.02	1.50399	0.2266	1.15394	>0.5	1.25377	0.352	0.320152	0.5-0.1	1.42281	0.2389	1.81236	0.0869	HistidineMetabolism	hisF	"imidazoleglycerol phosphate synthase, cyclase subunit"
SYNPCC7002_A1635	2.21356	0.123	2.0832	0.1492	2.66465	0.0559	0	0.5-0.1	0.610762	0.3557	0.846221	>0.5	0.62229	0.3594	5.76274	0.1-0.05	0.70074	0.3707	0.654571	0.352	-	-	hypothetical protein
SYNPCC7002_A1637	1.17654	0.3669	0.645896	0.2483	0.708149	0.2877	1.76846	>0.5	1.00996	0.492	1.45066	0.5-0.1	0.771763	0.33	2.46974	0.1-0.05	0.447038	0.1949	1.11356	0.4286	-	-	conserved hypothetical protein
SYNPCC7002_A1638	0.951036	0.0359	1.26035	<0.0001	1.10396	0.0001	1.05266	>0.5	0.779194	<0.0001	1.27806	0.01-0.001	1.02307	0.1977	0.983507	>0.5	0.854343	0.0571	1.05881	0.2611	-	-	SpoIID-like protein
SYNPCC7002_A1639	1.21067	<0.0001	1.33592	<0.0001	1.32622	<0.0001	0.991116	>0.5	0.915289	0.0392	1.64303	<0.001	0.997231	0.4761	1.79635	<0.001	0.801867	0.0078	0.944581	0.2483	transcription/2component/chemotaxis	-	two-component hybrid sensor and regulator
SYNPCC7002_A1640	1.19847	0.0015	1.10467	0.0582	1.34935	<0.0001	0.950966	>0.5	0.711938	<0.0001	1.19303	0.1-0.05	0.844289	0.0099	1.10926	>0.5	0.776652	0.0004	1.13246	0.0233	-	-	conserved hypothetical protein (DUF28)
SYNPCC7002_A1641	1.583	0.0606	1.92526	0.0069	1.36324	0.166	1.96813	0.02-0.01	1.18939	0.3085	2.23029	<0.001	1.27346	0.2327	2.38565	<0.001	0.949303	0.3228	0.969522	0.3897	transcription/2component	-	two-component hybrid sensor and regulator
SYNPCC7002_A1642	1.31168	0.0233	1.46975	0.0013	1.27305	0.0401	1.54226	0.1-0.05	1.30742	0.0244	1.38353	<0.001	1.32749	0.0183	0.680323	0.1-0.05	1.33387	0.0002	1.08204	0.1867	LysineBiosynthesis	dapF	diaminopimelate epimerase
SYNPCC7002_A1643	0.617487	0.2611	1.19857	0.3707	1.25436	0.3336	1.17897	>0.5	0.979664	0.488	0.883013	>0.5	0.65097	0.281	3.26555	0.01-0.001	0.779563	0.123	0.884244	0.2709	-	-	conserved hypothetical protein
SYNPCC7002_A1644	1.02554	0.4522	1.27538	0.0968	0.793631	0.166	0.442116	0.5-0.1	1.16556	0.2177	0.968507	>0.5	1.02967	0.4443	1.99775	<0.001	0.758083	0.1539	0.961042	0.4364	-	-	"metalloendoprotease, M23/M37 family"
SYNPCC7002_A1645	1.38743	<0.0001	1.25796	<0.0001	1.05913	0.1611	0.663173	0.5-0.1	0.613132	<0.0001	1.44974	<0.001	0.846681	0.0052	1.76983	<0.001	0.786276	0.0351	1.11919	0.1562	-	-	"AarF, predicted unusual protein kinase"
SYNPCC7002_A1646	0.940913	0.3783	1.05439	0.3859	1.00713	0.484	1.13028	0.5-0.1	1.08396	0.3264	1.08912	0.1-0.05	1.31713	0.0465	0.692006	<0.001	1.45761	0.011	1.04851	0.4052	sulfurMetabolism	cysE	serine acetyltransferase
SYNPCC7002_A1647	1.67097	0.001	0.899311	0.3228	1.20689	0.1685	0.49738	0.5-0.1	0.691578	0.0778	1.34338	0.02-0.01	0.898404	0.3192	1.73259	0.01-0.001	0.807068	0.2546	0.848131	0.3015	-	-	conserved hypothetical protein
SYNPCC7002_A1648	1.55373	<0.0001	2.65943	<0.0001	1.43784	<0.0001	0.711698	0.5-0.1	1.0396	0.3336	0.77861	0.05-0.02	1.31038	0.0004	0.552262	0.02-0.01	1.17475	0.2177	1.23744	0.1446	Fe/ABC-transporter	-	"ABC transporter, ATP-binding protein"
SYNPCC7002_A1649	0.931619	0.3783	1.35784	0.0495	0.393243	0.0026	0.884231	>0.5	1.06493	0.3821	1.03456	>0.5	1.32652	0.0668	0.783141	0.5-0.1	0.983139	0.3936	1.48008	<0.0001	transcription/FeUptake	fur	ferric uptake regulator
SYNPCC7002_A1650	1.39386	<0.0001	1.29981	<0.0001	1.10228	<0.0001	1.10529	>0.5	0.895514	<0.0001	1.32504	<0.001	1.14123	<0.0001	1.47318	0.01-0.001	1.20558	0.0582	1.0384	0.3859	PorphyrinChlorophyllMetabolism	cobQ	possible cobyric acid synthase; glutamine amidotransferase domain
SYNPCC7002_A1651	1.95379	0.0014	1.88712	0.0027	1.94964	0.0015	1.26319	>0.5	2.08541	0.0003	1.00165	>0.5	1.95132	0.0014	0.469556	0.05-0.02	1.07611	0.4404	1.00521	0.496	-	-	conserved hypothetical protein
SYNPCC7002_A1652	0.46088	<0.0001	1.01059	0.4562	0.595637	<0.0001	0.301015	<0.001	0.948254	0.2912	0.547826	<0.001	0.848425	0.0548	0.196558	<0.001	0.79646	0.0017	0.798967	0.0019	PorphyrinChlorophyllMetabolism	chlB	"light-independent protochlorophyllide reductase, B subunit"
SYNPCC7002_A1653	0.513119	0.0007	1.40261	0.0043	0.640147	0.0094	0.698077	0.5-0.1	0.684729	0.0197	0.920981	0.5-0.1	0.810431	0.1075	0.48489	<0.001	1.00008	>0.495	1.01022	0.484	MethionineMetabolism/OneCarbon/AminoAcyl-tRNA	fmt	methionyl-tRNA formyltransferase
SYNPCC7002_A1654	3.34756	<0.0001	3.39803	<0.0001	1.91042	<0.0001	1.68425	<0.001	1.64034	0.0001	1.97452	<0.001	1.36442	0.0139	1.46229	<0.001	1.8032	<0.0001	1.71605	<0.0001	-	degQ	"Trypsin-like serine protease, typically periplasmic, contain C-terminal PDZ domain"
SYNPCC7002_A1655	1.56977	0.0008	1.40631	0.0122	1.63529	0.0002	0.884231	>0.5	0.891249	0.2743	2.12346	<0.001	1.17116	0.1711	2.83961	<0.001	0.555773	0.0146	0.991115	0.484	-	-	Conserved hypothetical protein (DUF29)
SYNPCC7002_A1656	1.31974	0.0778	1.83128	0.0001	0.947798	0.409	0.303165	0.02-0.01	1.02208	0.4602	0.775988	0.02-0.01	1.30277	0.0901	0.913832	>0.5	0.668803	0.2327	1.2802	0.2676	AminoAcyl-tRNA	proS	prolyl-tRNA synthetase
SYNPCC7002_A1657	2.10289	<0.0001	1.48429	0.0197	0.581196	0.0375	2.82954	0.01-0.001	1.32623	0.0838	1.19566	0.1-0.05	1.01345	0.4761	1.7151	0.01-0.001	1.04347	0.4129	1.2184	0.1379	-	pma1	Cation transport ATPase
SYNPCC7002_A1658	0.987126	0.4522	1.71662	<0.0001	0.929966	0.2611	0.607909	0.01-0.001	0.883219	0.1401	0.672249	<0.001	1.104	0.1685	0.677043	<0.001	0.919978	0.1841	0.979112	0.409	pyruvate	pyk	pyruvate kinase
SYNPCC7002_A1659	1.34613	<0.0001	1.28005	0.0002	1.14782	0.0314	1.48239	0.5-0.1	0.835701	0.0197	0.963751	>0.5	0.583418	<0.0001	1.45366	0.5-0.1	0.982259	0.4761	0.795204	0.2296	-	-	conserved hypothetical protein
SYNPCC7002_A1660	1.54889	0.0062	1.51462	0.0094	0.903132	0.33	1.11242	>0.5	0.494144	0.0104	1.4523	0.01-0.001	1.51041	0.0099	1.73055	<0.001	0.696574	0.119	0.729551	0.1469	-	scpA	segregation and condensation protein A
SYNPCC7002_A1661	1.1876	0.2743	1.36603	0.119	1.19135	0.2709	1.41477	0.5-0.1	1.31072	0.1587	0.622913	0.01-0.001	1.55804	0.0367	0.868984	>0.5	0.638878	0.0526	0.932477	0.3821	-	-	conserved hypothetical protein
SYNPCC7002_A1663	0.827328	0.3192	2.12727	0.0011	1.55317	0.0655	1.51872	0.01-0.001	1.07434	0.4207	1.66747	<0.001	0.714366	0.2177	2.94838	<0.001	1.26054	0.2546	0.866553	0.3669	-	-	conserved hypothetical protein
SYNPCC7002_A1664	1.26123	0.2389	1.38479	0.1469	1.09652	0.3974	1.22432	>0.5	0.502664	0.0885	1.43207	0.05-0.02	0.728831	0.2296	1.50558	0.1-0.05	0.469887	0.1469	1.06267	0.4522	-	-	conserved hypothetical protein
SYNPCC7002_A1665	1.56769	0.0029	1.46391	0.0119	1.00219	0.496	1.44269	0.1-0.05	0.806002	0.1736	1.21433	0.02-0.01	1.18255	0.1867	1.21391	0.5-0.1	0.53201	<0.0001	1.08088	0.117	SerThrProteinkinase	spkA	Ser/Thr protein kinase SpkA
SYNPCC7002_A1666	1.16563	0.3156	1.0446	0.4483	1.64754	0.0301	1.06615	>0.5	0.246936	0.0143	1.80183	<0.001	0.526513	0.0838	1.90748	<0.001	0.452971	0.0681	0.774882	0.2709	-	-	Protein of unknown function (DUF820) family
SYNPCC7002_A1667	1.38856	<0.0001	1.20284	0.0166	0.879181	0.102	1.12985	>0.5	1.05236	0.2912	1.1493	0.05-0.02	1.04941	0.3015	1.22493	0.5-0.1	1.1351	0.1401	1.4601	0.0001	PurineMetabolism	purL	phosphoribosylformylglycinamidine synthase II
SYNPCC7002_A1668	1.00246	>0.495	0.589641	0.2546	0.754217	0.3446	2.12215	0.5-0.1	0.484045	0.2033	2.65955	<0.001	0.986363	0.492	2.33254	0.02-0.01	0.882142	0.4168	1.26773	0.3121	-	-	conserved hypothetical protein
SYNPCC7002_A1669	3.13496	<0.0001	1.12896	0.3974	1.84841	0.0465	0.49738	0.5-0.1	0.900302	0.4207	1.66755	0.01-0.001	1.13313	0.3974	1.46355	0.5-0.1	0.794884	0.3632	1.55253	0.1762	-	-	conserved hypothetical protein
SYNPCC7002_A1670	1.02011	0.484	1.41683	0.1922	2.73328	0.0001	0.807341	0.5-0.1	0.372264	0.0951	2.26003	<0.001	0.721577	0.281	2.43808	<0.001	0.501388	0.1949	0.655696	0.2776	-	-	"Domain of unknown function, putative"
SYNPCC7002_A1671	2.63567	<0.0001	1.29823	<0.0001	1.47227	<0.0001	2.28255	<0.001	0.612131	<0.0001	2.60376	<0.001	1.32733	<0.0001	1.73576	<0.001	0.970526	0.4286	1.4606	0.0031	-	-	Sterol-regulatory element binding protein (SREBP) site 2 protease family
SYNPCC7002_A1672	1.41457	<0.0001	1.03432	0.3745	1.19301	0.0344	1.02027	>0.5	1.19429	0.0336	1.2594	<0.001	1.29303	0.0029	0.838409	0.5-0.1	0.979053	0.4602	1.10259	0.305	AlanineAspartateGlutamateMetabolism/AminoAcyl-tRNA	alaS	alanyl-tRNA synthetase
SYNPCC7002_A1673	1.07599	0.3192	1.2911	0.0367	0.63144	0.0119	0.816213	>0.5	0.667993	0.0207	1.02957	>0.5	0.998215	0.496	0.3056	0.01-0.001	0.897991	0.3821	0.798883	0.2743	-	-	conserved hypothetical protein
SYNPCC7002_A1674	1.51026	0.0901	1.50028	0.0951	0.808012	0.3085	1.07766	>0.5	0.817983	0.3156	1.25137	0.05-0.02	0.813766	0.3121	1.33629	0.5-0.1	0.800185	0.1949	1.0315	0.4443	-	-	conserved hypothetical protein
SYNPCC7002_A1675	1.10387	0.3372	1.07597	0.3821	1.20227	0.209	0.837693	0.5-0.1	1.03299	0.4483	0.990118	>0.5	0.985168	0.4761	0.75876	0.05-0.02	0.97191	0.4602	0.999234	>0.495	transcription/nitrogenMetabolism	-	global nitrogen regulator
SYNPCC7002_A1676	0.863409	0.1922	1.45806	0.0017	0.859659	0.1841	0.49457	0.05-0.02	1.36705	0.0094	0.719425	<0.001	0.945957	0.3632	0.511322	<0.001	1.10167	0.123	1.43215	<0.0001	FattyAcidBiosynthesis	envM	enoyl-[acyl-carrier-protein] reductase
SYNPCC7002_A1677	0.552714	0.2236	1.04033	0.4721	0.831687	0.3859	0.530539	>0.5	0.406678	0.1562	1.26933	0.5-0.1	1.39844	0.2483	0.533587	0.5-0.1	0.657427	0.2611	0.844404	0.3859	-	-	S-adenosyl-methyltransferase
SYNPCC7002_A1678	1.5527	0.0409	1.9727	0.0011	0.841103	0.3085	1.76846	0.5-0.1	0.4427	0.0392	1.0646	>0.5	0.82936	0.2946	0.909906	>0.5	0.809271	0.3372	0.529166	0.1492	-	-	conserved hypothetical protein
SYNPCC7002_A1679	2.30041	<0.0001	1.71227	<0.0001	2.03914	<0.0001	1.17897	>0.5	0.911697	0.0055	3.05282	<0.001	1.23462	<0.0001	2.41486	<0.001	0.871261	0.305	0.761351	0.1736	-	-	conserved hypothetical protein (DUF820)
SYNPCC7002_A1680	2.38504	0.0064	2.18848	0.0166	2.04565	0.0301	1.25654	>0.5	1.08583	0.4404	2.15402	<0.001	1.00575	0.496	2.78532	<0.001	1.72552	0.0004	1.28946	0.0885	-	-	conserved hypothetical protein (DUF820)
SYNPCC7002_A1681	1.08016	0.2912	1.66345	<0.0001	1.4185	0.0021	0.828967	>0.5	0.988945	0.4681	1.58232	0.01-0.001	1.07662	0.2981	1.10822	>0.5	1.35151	0.0694	1.54939	0.0104	-	-	Predicted N6-adenine-specific DNA methylase
SYNPCC7002_A1682	1.47887	0.0446	2.03367	0.0001	1.28914	0.1539	0.94739	>0.5	0.816094	0.2578	1.63043	<0.001	1.09672	0.3669	1.65726	<0.001	0.660967	0.1788	0.941959	0.4364	SerThrProteinkinase	-	Serine/threonine protein kinase
SYNPCC7002_A1683	2.00366	0.0001	1.04697	0.4325	0.874795	0.3228	1.40822	0.1-0.05	1.02978	0.4562	1.31205	<0.001	0.736473	0.1685	1.9867	<0.001	0.87747	0.2266	1.03465	0.4168	TCC-cycle	acnB	aconitate hydratase 2
SYNPCC7002_A1684	0.571077	0.1922	1.15021	0.3821	1.92444	0.0307	2.47162	<0.001	0.177644	0.0485	2.01515	<0.001	0.40801	0.1151	3.06191	<0.001	0.205624	0.0606	0.555857	0.1922	-	-	conserved hypothetical protein
SYNPCC7002_A1685	0.84402	0.352	1.61426	0.0655	1.99107	0.0073	1.14623	0.5-0.1	0.623521	0.1762	1.94988	<0.001	0.642943	0.1894	4.39066	<0.001	0.266074	0.0559	0.964934	0.4681	-	-	conserved hypothetical protein
SYNPCC7002_A1686	0.508725	0.2514	0.740592	0.3594	0.861182	0.4247	1.41477	0.5-0.1	0.271961	0.1587	2.62055	<0.001	0.48268	0.2389	4.58885	<0.001	0.942412	0.4602	0.918595	0.4443	-	-	conserved hypothetical protein
SYNPCC7002_A1687	1.41683	0.0526	1.20532	0.2119	1.27917	0.1379	1.03315	>0.5	0.806552	0.2266	1.49924	<0.001	1.04399	0.4325	1.48119	<0.001	0.857524	0.2236	1.01306	0.4721	-	-	YGGT family protein
SYNPCC7002_A1688	0.584289	0.0853	1.3872	0.1003	1.45468	0.0668	0.728762	0.5-0.1	0.752344	0.2061	1.34351	<0.001	0.627172	0.1093	1.60076	0.01-0.001	0.659458	0.2119	1.16717	0.3483	-	-	conserved hypothetical protein
SYNPCC7002_A1689	1.42015	0.063	1.23932	0.1922	0.839236	0.2776	0.442116	0.5-0.1	1.3394	0.1075	1.12754	0.5-0.1	1.15417	0.2877	1.66721	0.02-0.01	0.892894	0.0764	1.1448	0.0262	PyrimidineMetabolism	upp	uracil phosphoribosyltransferase
SYNPCC7002_A1690	0.867258	0.4364	0.61214	0.3156	1.25279	0.3783	0.663173	>0.5	1.86649	0.1423	0.618392	0.1-0.05	0.877715	0.4404	0.320152	0.5-0.1	1.21682	0.3707	2.55745	0.0084	molybdenum	moaE	"molybdopterin converting factor, chain 2"
SYNPCC7002_A1691	1.21202	0.117	1.47368	0.004	0.718859	0.0582	0.825282	>0.5	0.759158	0.0885	0.975467	>0.5	1.28334	0.0571	0.670086	0.01-0.001	1.0549	0.281	1.16003	0.0455	PurineMetabolism/OneCarbon	purH	bifunctional purine biosynthesis protein PurH
SYNPCC7002_A1692	1.67788	0.0934	1.01512	0.488	1.00991	0.492	1.89478	0.5-0.1	1.52115	0.1562	1.01179	>0.5	2.29111	0.006	0.903959	>0.5	1.46445	0.2358	1.36796	0.2843	PyrimidineMetabolism	pyrR	Pyrimidine operon attenuation protein/uracil phosphoribosyltransferase
SYNPCC7002_A1693	1.21505	0.0037	1.5833	<0.0001	1.50016	<0.0001	1.5253	0.05-0.02	1.57885	<0.0001	2.05258	<0.001	0.963438	0.3228	2.42733	<0.001	1.22747	0.1335	1.39538	0.0268	-	-	conserved hypothetical protein
SYNPCC7002_A1694	0.961813	0.4168	1.68864	0.0001	1.15295	0.1949	0.973773	>0.5	0.784998	0.1131	1.15033	0.1-0.05	1.09747	0.2912	1.01415	>0.5	0.999794	>0.495	1.04664	0.2514	ValineLeucineIsoleucineMetabolism/AminoAcyl-tRNA	leuS	leucyl-tRNA synthetase
SYNPCC7002_A1695	1.08756	0.352	1.58179	0.0057	1.60673	0.0041	1.17897	>0.5	0.209145	0.0003	3.42168	<0.001	0.277946	0.0008	12.4859	<0.001	0.263116	0.0001	0.76192	0.1075	-	-	conserved hypothetical protein (DUF1232)
SYNPCC7002_A1696	1.18173	0.3409	1.85356	0.0281	0.711275	0.2578	0	0.5-0.1	0.144916	0.0274	4.44266	0.01-0.001	0.77517	0.3085	2.46974	0.1-0.05	0.237321	0.0918	0.29558	0.1093	-	-	conserved hypothetical protein
SYNPCC7002_A1697	0.923247	0.1401	1.15703	0.0136	1.15676	0.0139	0.780204	0.5-0.1	0.800616	0.0026	1.64848	<0.001	1.08057	0.1292	1.27119	0.5-0.1	0.900558	0.2611	1.0626	0.3409	-	-	"lipoprotein, putative"
SYNPCC7002_A1698	0.869185	0.3707	1.38651	0.1635	1.0777	0.4207	1.21045	0.5-0.1	0.426888	0.0735	1.54031	<0.001	0.44472	0.0808	2.00535	<0.001	0.224118	0.123	0.628056	0.2877	-	-	hypothetical protein
SYNPCC7002_A1699	1.35109	0.2296	1.15108	0.3745	0.952985	0.4602	1.12739	0.5-0.1	0.316	0.0735	2.62933	<0.001	0.681021	0.2514	2.16573	<0.001	0.339043	0.0778	0.599402	0.1949	-	-	TPR-repeat containing protein
SYNPCC7002_A1700	0.988118	0.492	0.697447	0.2946	0.79299	0.3557	1.16055	>0.5	0.878509	0.4129	1.9423	<0.001	1.27319	0.3121	1.86852	<0.001	0.730852	0.0033	0.881303	0.1151	-	-	conserved hypothetical protein
SYNPCC7002_A1701	1.23676	0.0808	1.0638	0.352	0.944501	0.3707	0.831777	0.5-0.1	0.862284	0.209	1.29274	<0.001	0.878559	0.2358	1.68386	<0.001	0.854553	0.2546	0.658838	0.0618	-	prfC	peptide chain release factor 3
SYNPCC7002_A1702	1.64744	0.0003	1.49505	0.0044	0.915307	0.3264	1.13687	>0.5	0.769255	0.1112	2.32436	<0.001	1.16039	0.1977	1.01101	>0.5	0.90531	0.1685	0.897704	0.1492	-	-	"Uncharacterized proteins involved in stress response, TerZ like cAMP-binding protein CABP1"
SYNPCC7002_A1703	1.36632	0.1251	1.57348	0.0359	1.60147	0.0294	1.50558	0.5-0.1	1.15743	0.3121	1.60298	<0.001	0.828865	0.2946	1.07758	>0.5	1.40992	0.0096	1.27829	0.0559	GlycineSerineThreonineMetabolism/OneCarbon	gcvT	glycine cleavage system T protein
SYNPCC7002_A1704	1.59203	0.0559	1.02308	0.4761	0.772306	0.2709	0.884231	>0.5	0.760529	0.2611	1.47724	0.01-0.001	0.841684	0.3336	1.92091	0.01-0.001	0.695277	0.0011	0.974202	0.3974	DNA_replication	dnaX	DNA-directed DNA polymerase III chain dnaX
SYNPCC7002_A1705	1.43274	0.0749	0.831494	0.2877	1.22646	0.2236	0.953312	>0.5	1.0454	0.4404	1.38311	<0.001	1.2173	0.2358	1.32769	0.05-0.02	0.800595	0.0006	0.978567	0.3632	-	-	TPR repeat containing protein
SYNPCC7002_A1706	0.946843	0.4168	0.874705	0.3121	0.905134	0.3557	1.40003	0.5-0.1	0.733811	0.1469	1.7877	<0.001	1.09213	0.3594	1.36323	0.1-0.05	0.489406	0.0003	0.921942	0.2981	DNA_replication	-	ribonuclease H
SYNPCC7002_A1707	1.35385	0.2514	0.940888	0.4562	1.12828	0.4052	0.353692	0.05-0.02	0.568948	0.2061	1.65398	<0.001	1.21207	0.3446	1.05789	>0.5	0.462898	0.0188	0.362453	0.0068	-	-	DNA or RNA helicases of superfamily II
SYNPCC7002_A1708	3.14112	<0.0001	1.37249	0.0951	1.62053	0.0146	1.19371	0.5-0.1	0.495254	0.0384	2.14729	<0.001	0.870437	0.3264	1.67036	0.01-0.001	0.615725	0.0853	0.84676	0.2912	-	phoU	phosphate transport system regulatory protein PhoU
SYNPCC7002_A1709	0.60965	0.0001	0.9682	0.3783	0.756823	0.0087	0.723462	>0.5	1.19852	0.0262	0.901893	0.5-0.1	0.739115	0.0054	1.25277	0.5-0.1	1.08377	0.3897	0.840779	0.2981	-	-	Sua5/YciO/YrdC/YwlC family protein
SYNPCC7002_A1710	3.00687	<0.0001	2.02802	0.0094	3.86094	<0.0001	0.165793	0.01-0.001	1.93586	0.0162	0.64071	0.01-0.001	1.63427	0.0735	0.861099	>0.5	0.87918	0.3974	1.46961	0.1562	-	-	conserved hypothetical protein TIGR00299
SYNPCC7002_A1711	0.785617	0.1711	1.08536	0.352	0.787136	0.1736	1.22432	0.5-0.1	0.645013	0.0571	1.32135	<0.001	0.90902	0.3446	1.13547	0.5-0.1	0.74805	0.025	1.07118	0.2912	-	-	conserved hypothetical protein
SYNPCC7002_A1712	0.426861	0.0048	0.976773	0.4562	0.497274	0.0116	1.06108	>0.5	0.645886	0.0548	1.3104	<0.001	1.09163	0.3409	0.827627	0.5-0.1	0.829901	0.2912	0.586517	0.0901	-	-	hypothetical protein
SYNPCC7002_A1713	2.21658	<0.0001	1.31309	<0.0001	0.857666	<0.0001	1.76846	0.5-0.1	1.16859	<0.0001	1.09139	>0.5	1.66913	<0.0001	1.42147	0.5-0.1	1.24921	0.1977	1.41443	0.0793	-	-	Ribonuclease BN-like family
SYNPCC7002_A1714	1.10227	0.281	1.49045	0.0027	0.950895	0.3897	1.24833	0.1-0.05	1.02424	0.4443	1.04512	0.5-0.1	0.931813	0.3483	0.623848	<0.001	1.09442	0.2912	1.06036	0.3632	MethionineMetabolism	metK	S-adenosylmethionine synthetase
SYNPCC7002_A1715	0.84246	0.3228	1.23501	0.2451	0.702099	0.1922	1.32635	>0.5	1.40365	0.119	0.873171	0.5-0.1	1.17508	0.305	1.11681	>0.5	2.37066	0.0016	1.4394	0.1736	-	galE	UDP-glucose 4-epimerase
SYNPCC7002_A1716	1.19687	0.1251	0.546629	0.0039	0.635637	0.0166	2.12215	0.5-0.1	0.854737	0.1977	1.12509	>0.5	0.653152	0.0212	1.57166	0.5-0.1	1.20061	0.352	0.996898	0.496	-	-	conserved hypothetical protein
SYNPCC7002_A1717	0.452747	0.0019	1.09112	0.3156	1.07529	0.3446	1.05381	>0.5	0.642614	0.0294	0.967004	>0.5	0.657036	0.0344	0.905142	0.5-0.1	0.753822	0.0985	1.54914	0.0021	-	-	conserved hypothetical protein
SYNPCC7002_A1718	0.752275	0.1562	1.85843	0.0002	1.47649	0.0262	0.371377	<0.001	0.789658	0.1949	0.718079	<0.001	1.12409	0.305	0.89564	0.5-0.1	0.728194	0.2877	0.830095	0.3632	-	-	conserved hypothetical protein TIGR00247
SYNPCC7002_A1719	0.620562	0.117	0.832225	0.2981	0.616295	0.1151	0.482308	0.5-0.1	0.487991	0.0548	0.913028	>0.5	1.07291	0.409	0.890179	>0.5	0.55842	0.1685	0.678117	0.242	-	-	conserved hypothetical protein (DUF752)
SYNPCC7002_A1720	1.54705	0.0838	0.727971	0.2451	0.581973	0.1446	4.77485	0.01-0.001	0.533574	0.119	2.20017	<0.001	0.59801	0.1562	2.27017	0.05-0.02	0.944044	0.4721	0.94968	0.4761	ABC-transporter	-	ABC-2 type transporter protein
SYNPCC7002_A1721	1.0822	0.4443	1.46405	0.2061	1.79126	0.0823	0.241154	0.5-0.1	0.821148	0.3745	1.80784	0.01-0.001	0.836647	0.3859	3.49257	<0.001	0.971998	0.484	1.32702	0.305	ABC-transporter	-	ABC-2 type transporter protein
SYNPCC7002_A1722	1.01483	0.492	1.05888	0.4641	0.876393	0.4247	0.482308	0.5-0.1	0.900904	0.4404	1.57809	0.01-0.001	0.818675	0.3897	1.30971	0.5-0.1	0.928454	0.4483	1.39729	0.2389	ABC-transporter	-	ABC transporter ATP-binding component
SYNPCC7002_A1723	1.70979	<0.0001	2.2472	<0.0001	1.17106	<0.0001	2.41154	0.05-0.02	1.46409	<0.0001	1.39626	0.05-0.02	1.24311	<0.0001	1.6904	0.1-0.05	1.10154	0.3821	0.782013	0.2611	-	-	"HlyD family secretion protein, putative"
SYNPCC7002_A1724	0.640416	0.0918	1.05473	0.4207	1.15639	0.281	0.884231	>0.5	0.883515	0.3336	1.35395	0.5-0.1	1.38029	0.0793	1.16925	>0.5	1.01236	0.488	1.05691	0.4483	-	-	hypothetical protein
SYNPCC7002_A1725	0.429141	0.166	1.51451	0.1894	1.03319	0.4761	0	0.5-0.1	0.828857	0.3859	1.69244	0.1-0.05	1.08579	0.4404	0.853739	>0.5	0.376633	0.2389	1.75909	0.1949	-	-	hypothetical protein
SYNPCC7002_A1726	0.48519	0.1401	2.16893	0.0069	1.7522	0.0571	0.442116	0.5-0.1	0.401619	0.1038	1.69244	0.5-0.1	1.2276	0.3156	0.853739	>0.5	0.688004	0.209	1.12468	0.3745	-	-	hypothetical protein
SYNPCC7002_A1727	1.89676	<0.0001	1.26229	0.0778	1.22319	0.1131	0.742754	0.5-0.1	0.620546	0.0197	1.03993	>0.5	1.05122	0.3897	1.37805	0.5-0.1	1.01001	0.488	0.623363	0.1357	SerThrProteinkinase	-	serine/threonine kinase
SYNPCC7002_A1728	1.00378	0.492	1.32655	0.0951	1.07979	0.3745	0.94739	>0.5	1.57338	0.0107	0.694091	<0.001	1.00868	0.488	0.788946	0.5-0.1	1.4053	0.0146	2.13007	<0.0001	-	ychF	GTP-binding protein
SYNPCC7002_A1729	0.693628	<0.0001	1.84707	<0.0001	1.08168	0.1075	0.279231	0.1-0.05	0.669848	<0.0001	0.494545	<0.001	1.14339	0.015	0.670086	0.5-0.1	0.705332	0.1075	0.676668	0.0869	-	-	conserved hypothetical protein
SYNPCC7002_A1730	1.22946	0.2546	1.1348	0.3483	1.11	0.3745	0.204053	0.1-0.05	1.53958	0.0594	0.860564	0.5-0.1	1.47559	0.0853	0.467249	0.05-0.02	1.26535	0.0003	0.84427	0.0233	PhenylalanineTyrosineTryptophanBiosynthesis	aroE	shikimate dehydrogenase
SYNPCC7002_A1731	0.659516	0.2578	0.753029	0.3192	0.980721	0.484	0.852651	>0.5	0.733244	0.305	1.21374	0.5-0.1	0.916132	0.4364	1.47499	0.1-0.05	0.697936	0.1093	0.805352	0.2148	-	-	hypothetical protein
SYNPCC7002_A1732	5.10472	<0.0001	2.60726	<0.0001	1.01902	0.4681	2.65269	<0.001	2.16582	<0.0001	4.73303	<0.001	1.47113	0.0281	4.23731	<0.001	1.50471	<0.0001	0.742141	0.0001	-	-	yrdC domain protein
SYNPCC7002_A1733	19.4172	<0.0001	0.450938	0.0026	0.700401	0.063	0.624163	0.5-0.1	0.572901	0.0146	0.75323	0.1-0.05	0.827464	0.1894	0.75943	0.5-0.1	0.619284	0.1635	1.04984	0.4483	ABC-transporter	-	ABC 3 transport family protein
SYNPCC7002_A1734	15.3442	<0.0001	0.284412	0.0006	0.814902	0.2005	0.473695	0.5-0.1	0.524771	0.0158	0.806778	0.5-0.1	0.774827	0.1539	0.404403	0.01-0.001	0.257087	<0.0001	0.579182	0.0017	ABC-transporter	-	ABC transporter family protein
SYNPCC7002_A1735	21.3663	<0.0001	0.284772	<0.0001	0.667801	0.0217	0.964616	>0.5	0.59835	0.0071	0.521508	<0.001	0.751421	0.0655	0.434924	0.01-0.001	0.55533	0.0107	0.451807	0.0023	ABC-transporter	-	periplasmic solute binding protein family
SYNPCC7002_A1736	3.53852	<0.0001	1.23017	0.2946	1.71657	0.0446	0.589487	0.5-0.1	1.02006	0.4801	1.4688	0.02-0.01	1.02447	0.4761	2.58906	<0.001	1.22246	0.0764	0.532893	0.0014	-	-	TPR repeat containing protein
SYNPCC7002_A1737	1.74716	<0.0001	1.24824	<0.0001	0.961831	0.2296	1.90994	0.05-0.02	0.623168	<0.0001	1.30526	0.1-0.05	1.15006	0.0019	1.41067	0.1-0.05	0.877402	0.011	1.05122	0.1685	DNA-stuff	recJ	single-strand-DNA-specific exonuclease
SYNPCC7002_A1738	1.23318	0.3336	1.70975	0.0968	1.90862	0.0475	1.32635	0.5-0.1	1.10584	0.4247	1.21354	0.5-0.1	1.56006	0.1515	2.01238	<0.001	0.81119	0.2877	1.08926	0.3974	chaperone	-	DnaJ domain containing protein
SYNPCC7002_A1739	1.29131	0.3015	1.18765	0.3707	0.635918	0.2578	2.35795	0.1-0.05	0.680205	0.2843	1.00741	>0.5	1.05607	0.4602	1.20057	>0.5	0.978255	0.4761	1.4188	0.1271	-	-	conserved membrane protein
SYNPCC7002_A1740	1.03434	0.4522	0.081119	0.0007	1.0376	0.4483	2.65269	0.5-0.1	0.221973	0.0036	0.906665	>0.5	0.678487	0.1335	1.09766	>0.5	0	0.0885	0.765338	0.3745	-	-	hypothetical protein
SYNPCC7002_A1741	0.654045	0.0918	1.21509	0.2033	1.81161	0.0009	0.851603	0.05-0.02	0.635708	0.0808	0.844408	<0.001	0.929409	0.3936	1.80475	<0.001	0.541682	0.0344	1.06895	0.3936	ribosome	rpsU	ribosomal protein S21
SYNPCC7002_A1742	2.20189	<0.0001	2.73534	<0.0001	1.43133	<0.0001	1.17897	>0.5	1.55531	<0.0001	0.793332	0.5-0.1	0.965658	0.0427	0.59105	0.5-0.1	0.451875	0.0001	1.44721	0.0011	-	-	conserved hypothetical protein (TIGR00303)
SYNPCC7002_A1743	5.0177	<0.0001	2.21591	<0.0001	0.952873	0.409	1.70851	0.01-0.001	0.836611	0.2119	2.7109	<0.001	1.14659	0.2389	2.11048	<0.001	0.989661	0.4801	0.914674	0.3483	-	-	flavin reductase like domain protein
SYNPCC7002_A1744	5.01915	<0.0001	2.56476	<0.0001	1.32169	0.1251	0.473695	0.5-0.1	0.793421	0.2296	1.16548	0.5-0.1	1.30078	0.1401	0.911619	>0.5	1.19303	0.0099	0.730772	0.0006	DNA-stuff	recR	recombination protein
SYNPCC7002_A1745	1.27163	0.3974	2.39348	0.0934	2.29615	0.1093	0.884231	>0.5	0.584777	0.3483	1.01546	>0.5	1.78744	0.2266	0	0.5-0.1	0	0.1357	0	0.1357	-	-	conserved hypothetical protein (TIGR00725)
SYNPCC7002_A1746	1.04201	0.4168	0.810097	0.166	1.63611	0.0006	0.397904	0.01-0.001	1.1417	0.2358	1.03307	>0.5	0.891545	0.2912	1.72882	0.01-0.001	1.79311	0.0307	1.24732	0.281	H2ase	hypA	hydrogenase nickel insertion protein
SYNPCC7002_A1747	1.259	<0.0001	1.00827	0.4443	1.18039	0.0015	0.392992	0.1-0.05	0.828371	0.0025	0.818923	0.5-0.1	1.00056	0.496	0.470427	0.02-0.01	0.885665	0.2483	0.984896	0.4641	H2ase	hypB	hydrogenase accessory protein HypB
SYNPCC7002_A1748	5.12503	<0.0001	1.05983	0.3409	2.06146	<0.0001	0.31717	<0.001	0.893653	0.2358	0.286937	<0.001	0.931452	0.3228	0.0647498	<0.001	0.950432	0.3594	1.05508	0.3446	nitrogenMetabolism/ABC-transporter	-	"ABC transporter, nitrate-like substrate binding protein"
SYNPCC7002_A1749	2.68264	<0.0001	0.847836	0.1977	1.80746	<0.0001	0.106108	0.01-0.001	0.629716	0.0192	0.512186	0.01-0.001	1.11436	0.2611	0.174628	0.01-0.001	0.976592	0.4168	0.936904	0.2877	nitrogenMetabolism/ABC-transporter	'nrtB'	nitrate transport protein nrtB like protein
SYNPCC7002_A1750	No_transcription_detected_at_all	-	n.d.	-	No_transcription_detected_at_all	-	No_transcription_detected_at_all	-	n.d.	-	0.846221	>0.5	No_transcription_detected_at_all	-	n.d.	0.5-0.1	No_transcription_detected_at_all	-	n.d.	-	-	-	conserved hypothetical protein
SYNPCC7002_A1751	1.61164	<0.0001	0.90762	0.0066	1.23834	<0.0001	0.397904	0.05-0.02	0.965056	0.1736	0.528888	<0.001	0.925431	0.0228	0.390185	0.01-0.001	1.07676	0.3897	0.844885	0.2877	ArginineProlineMetabolism	-	arginase/agmatinase family protein
SYNPCC7002_A1752	1.67832	0.0005	1.73743	0.0002	1.95299	<0.0001	0.548833	0.1-0.05	1.90892	<0.0001	1.02983	>0.5	1.43119	0.0188	0.971011	>0.5	1.02336	0.4602	1.04612	0.4247	-	-	LCCL domain containing protein
SYNPCC7002_A1753	0.636073	0.0049	1.38187	0.0035	1.06402	0.3264	0.557809	<0.001	1.60082	<0.0001	0.618701	<0.001	1.23082	0.0516	0.460294	<0.001	1.28671	<0.0001	1.11414	0.0015	PorphyrinChlorophyllMetabolism	hemB	delta-aminolevulinic acid dehydratase
SYNPCC7002_A1754	0.977081	0.4721	1.45124	0.0934	1.51535	0.0655	1.13687	0.5-0.1	0.431683	0.0475	1.79457	<0.001	0.535886	0.0869	2.2471	<0.001	0.436091	0.0918	0.902009	0.409	-	-	conserved hypothetical protein
SYNPCC7002_A1755	2.42049	<0.0001	1.82236	<0.0001	1.09266	0.3192	1.94531	0.1-0.05	0.901611	0.3121	1.86482	<0.001	0.612419	0.0256	4.48213	<0.001	0.692432	0.3632	0.400407	0.2483	-	-	conserved hypothetical protein (DUF820)
SYNPCC7002_A1756	0.892242	0.2709	1.33349	0.0301	0.997971	0.496	1.21365	0.5-0.1	0.979762	0.4562	1.05885	0.5-0.1	1.24604	0.0838	0.756154	0.01-0.001	1.01926	0.4168	1.012	0.4483	ValineLeucineIsoleucineMetabolism/AminoAcyl-tRNA	ileS	isoleucyl-tRNA synthetase
SYNPCC7002_A1757	0.477857	0.1736	1.03997	0.4721	0.719048	0.305	0.265269	0.5-0.1	0.494437	0.1814	1.07188	>0.5	0.335846	0.1151	2.113	0.1-0.05	0.622531	0.305	0.402588	0.2119	-	-	putative phosphatidate cytidylyltransferase
SYNPCC7002_A1758	2.44756	<0.0001	1.65353	0.0012	0.568223	0.0228	4.42116	<0.001	1.24453	0.1292	1.79084	<0.001	1.91678	<0.0001	0.82747	0.5-0.1	1.42955	0.0064	1.47972	0.0027	-	-	conserved hypothetical protein (DUF1232)
SYNPCC7002_A1759	0.884788	0.3594	0.981079	0.4761	0.882933	0.3557	0.717021	<0.001	0.964699	0.4562	0.628913	<0.001	0.970767	0.4641	0.36849	<0.001	1.0702	0.0014	1.11004	<0.0001	PS2	psbB	photosystem II protein
SYNPCC7002_A1760	0.418733	0.0222	0.768445	0.2119	1.5122	0.0384	1.32635	>0.5	0.85497	0.3085	0.720431	0.5-0.1	1.83639	0.0019	0.517169	0.5-0.1	0.717402	0.1446	0.705406	0.1335	-	-	conserved hypothetical protein
SYNPCC7002_A1761	1.31014	<0.0001	1.00987	0.4443	0.871053	0.0351	0.813895	0.5-0.1	0.968016	0.3264	1.0472	0.5-0.1	1.04947	0.2451	0.753133	0.05-0.02	1.07371	0.33	0.92067	0.3156	-	-	conserved hypothetical protein
SYNPCC7002_A1762	1.04881	0.2005	1.12991	0.0129	1.09642	0.0485	1.38664	0.5-0.1	1.1309	0.0122	1.39755	<0.001	1.04749	0.2061	1.55807	0.01-0.001	1.40301	<0.0001	1.19251	0.0047	PhenylalanineTyrosineTryptophanBiosynthesis	-	anthranilate synthase component II
SYNPCC7002_A1763	0.804434	0.0985	1.73043	<0.0001	1.86757	<0.0001	0.687735	0.5-0.1	1.01467	0.4602	1.56022	0.01-0.001	1.61534	<0.0001	1.19097	0.5-0.1	0.973528	0.4641	1.02727	0.4602	GlycerolipidBiosynthesis	dgk	diacylglycerol kinase
SYNPCC7002_A1764	3.28908	<0.0001	1.12074	0.3783	0.819175	0.3228	3.97904	0.05-0.02	0.844931	0.3446	1.59842	0.1-0.05	2.00872	0.0049	1.6465	0.5-0.1	0.424969	0.0409	0.793939	0.2676	-	-	conserved hypothetical protein (TIGR00043)
SYNPCC7002_A1765	2.25166	<0.0001	1.70282	<0.0001	0.871237	0.2358	5.30539	0.01-0.001	1.02067	0.4522	1.76603	0.05-0.02	1.08515	0.3156	2.88137	0.02-0.01	1.8495	<0.0001	0.719853	0.0465	-	-	conserved hypothetical protein
SYNPCC7002_A1766	1.16198	0.3707	0.782886	0.3264	1.38289	0.2148	0.457361	0.1-0.05	0.881687	0.4052	1.15394	0.5-0.1	0.645905	0.2327	0.993575	>0.5	0.862889	0.2546	0.537358	0.0125	-	-	NAD dependent epimerase/dehydratase family protein
SYNPCC7002_A1767	0.966289	0.4681	1.36408	0.2061	1.19956	0.3264	0	0.05-0.02	0.916498	0.4247	0.761599	0.5-0.1	0.611212	0.1894	2.24106	0.05-0.02	0.981067	0.4801	0.712778	0.2483	-	-	conserved hypothetical protein
SYNPCC7002_A1768	0.560085	0.0668	1.2468	0.2005	0.544565	0.0594	0.378956	0.5-0.1	0.737028	0.1841	0.962235	>0.5	0.835723	0.2877	0.835179	>0.5	1.68453	0.0885	1.31128	0.2709	-	-	FAD dependent oxidoreductase
SYNPCC7002_A1769	1.313	0.166	0.955946	0.4443	0.914738	0.3974	0.595503	0.5-0.1	0.761645	0.2296	0.92704	0.5-0.1	0.732424	0.2033	0.846116	0.5-0.1	0.807483	0.3594	0.913078	0.4364	transcription	-	conserved hypothetical protein
SYNPCC7002_A1770	1.06052	0.209	0.852513	0.0244	1.01067	0.4443	0.698077	0.5-0.1	1.01603	0.4168	0.995156	>0.5	1.11802	0.0571	0.9818	>0.5	0.790066	0.1685	0.76437	0.1401	-	-	conserved hypothetical protein
SYNPCC7002_A1771	1.38698	0.0606	1.20332	0.2061	0.991341	0.488	0.558462	0.1-0.05	0.744126	0.1515	1.44613	<0.001	0.966669	0.4483	0.823248	0.5-0.1	0.651622	0.2296	0.89459	0.4129	-	cas3	CRISPR-associated helicase
SYNPCC7002_A1772	0.988365	0.492	0.743517	0.3228	0.657511	0.2676	1.13687	>0.5	0.839656	0.3859	1.29103	0.01-0.001	0.93228	0.4522	1.22034	0.5-0.1	0.42556	0.0793	0.905466	0.409	-	-	conserved hypothetical protein
SYNPCC7002_A1773	1.74078	<0.0001	0.870328	0.2358	0.523881	0.0039	0.99476	>0.5	1.26082	0.0735	1.06785	>0.5	1.46814	0.0045	1.56074	0.05-0.02	1.05133	0.4443	0.71115	0.2119	-	-	"CRISPR-associated regulatory protein, DevR family"
SYNPCC7002_A1774	1.33587	0.1949	1.17863	0.3228	2.33678	0.0003	1.19799	>0.5	0.875408	0.3745	1.8873	<0.001	0.598532	0.1515	3.27685	<0.001	0.812164	0.3745	1.19217	0.3707	-	-	hypothetical protein
SYNPCC7002_A1775	1.28537	0.3745	1.3342	0.3557	1.09222	0.4602	1.65793	0.5-0.1	1.08484	0.4602	1.39138	0.1-0.05	0.765215	0.3974	2.40114	0.02-0.01	0.755953	0.1423	0.52961	0.0202	-	-	PIN domain protein
SYNPCC7002_A1776	1.84148	0.0001	1.45451	0.0228	1.66256	0.0018	1.13687	>0.5	0.955708	0.4247	1.84776	<0.001	1.14631	0.2611	1.73502	0.05-0.02	0.230858	<0.0001	0.790708	0.0036	-	-	conserved hypothetical protein
SYNPCC7002_A1777	2.02596	<0.0001	1.27832	0.1112	1.05313	0.409	0.977308	>0.5	0.8385	0.2389	1.47448	0.01-0.001	0.880215	0.2981	2.1469	<0.001	0.62915	0.0764	0.667839	0.1003	-	cas	putative CRISPR-associated protein
SYNPCC7002_A1778	1.97966	0.0548	1.02659	0.484	1.31313	0.305	1.17897	>0.5	0.222949	0.102	2.15786	0.01-0.001	0.340736	0.1401	3.64973	<0.001	0.191565	0.0401	0.596478	0.1922	-	cas2	CRISPR-associated protein
SYNPCC7002_A1780	0.370871	0.0022	0.837674	0.2327	1.13845	0.2643	0.312082	0.1-0.05	0.562817	0.0239	0.715441	0.5-0.1	0.875799	0.2877	0.548832	0.5-0.1	0.214667	0.0013	1.20314	0.2177	-	-	conserved hypothetical protein (PF02656)
SYNPCC7002_A1781	0.52433	0.0066	0.820634	0.1736	0.823281	0.1788	1.45898	0.5-0.1	0.717074	0.0694	0.768279	0.1-0.05	0.826741	0.1841	1.96558	0.01-0.001	0.831127	0.1587	0.698731	0.0375	-	-	fibrillin
SYNPCC7002_A1782	1.19826	0.0823	1.37995	0.0038	1.25266	0.0384	1.44692	0.5-0.1	1.3747	0.0043	1.60675	0.01-0.001	1.48929	0.0003	0.891852	>0.5	1.5582	0.1867	1.35399	0.2877	ArginineProlineMetabolism	proB	glutamate 5-kinase
SYNPCC7002_A1783	1.36053	0.1685	1.48115	0.1003	1.24916	0.2546	1.32635	0.5-0.1	1.45705	0.1131	1.1751	0.1-0.05	1.47807	0.102	0.935181	>0.5	1.27122	0.1711	1.07952	0.3897	-	-	conserved hypothetical protein
SYNPCC7002_A1784	0.966979	0.3936	1.01481	0.4522	0.804104	0.0548	0.757912	0.5-0.1	1.00755	0.4761	1.61431	<0.001	1.12672	0.1515	1.75626	<0.001	0.937312	0.3446	0.856314	0.1788	NicotinamideMetabolism	nadE	NH(3)-dependent NAD(+) synthetase
SYNPCC7002_A1785	2.05985	<0.0001	1.4768	<0.0001	1.02504	0.3594	0.985286	>0.5	0.948743	0.2296	1.50284	<0.001	1.27215	<0.0001	1.59043	0.01-0.001	0.772532	0.0694	1.14149	0.1788	transcription	sfsA	sugar fermentation stimulation protein
SYNPCC7002_A1786	0.919436	0.3483	0.956375	0.4168	1.00486	0.492	1.19179	0.5-0.1	0.787774	0.1539	1.4522	<0.001	0.945486	0.3974	1.99001	<0.001	0.455316	0.0001	0.549801	0.0007	-	-	conserved hypothetical protein
SYNPCC7002_A1787	3.77753	0.0008	1.77754	0.1894	2.0842	0.1093	1.44692	0.5-0.1	1.56344	0.2611	2.65619	<0.001	1.32746	0.3557	2.9454	<0.001	1.00211	0.496	0.680791	0.1379	-	-	conserved hypothetical protein
SYNPCC7002_A1788	1.73342	0.0233	1.57536	0.0594	1.18654	0.305	1.41782	0.5-0.1	0.990952	0.492	1.98608	<0.001	1.20394	0.2912	1.76846	<0.001	1.13328	0.0968	1.53374	<0.0001	-	-	protein phosphatase 2C domain protein
SYNPCC7002_A1789	1.1616	0.2451	1.25792	0.1357	1.26424	0.1314	0.78375	0.5-0.1	0.943962	0.4052	1.63537	<0.001	1.48964	0.0188	1.41905	0.02-0.01	0.860095	0.2946	0.865229	0.3015	transcription	-	transcriptional regulator
SYNPCC7002_A1790	1.13569	0.2296	1.60321	0.0005	1.32692	0.0367	0.361731	0.1-0.05	1.45619	0.0062	1.64692	<0.001	0.929646	0.3483	2.96868	<0.001	1.28253	0.2148	1.42622	0.117	-	-	conserved hypothetical membrane protein
SYNPCC7002_A1791	2.19491	<0.0001	1.47961	0.0002	1.24688	0.0351	0.663173	0.5-0.1	1.19082	0.0808	1.58848	<0.001	1.16476	0.1131	1.57789	0.05-0.02	0.974945	0.4443	0.746782	0.0721	-	-	putative gamma-tocopherol methyltransferase
SYNPCC7002_A1792	0.996166	0.496	1.03552	0.4522	0.883027	0.3483	1.86671	0.05-0.02	0.5947	0.0885	1.54666	<0.001	0.656842	0.1271	1.83157	0.01-0.001	0.852847	0.1841	0.837165	0.1611	-	-	conserved hypothetical protein (DUF820)
SYNPCC7002_A1793	1.06485	0.4443	1.57368	0.1131	0.660957	0.2389	3.85846	<0.001	1.48743	0.1515	3.8315	<0.001	0.449038	0.123	10.0848	<0.001	0.981724	0.484	1.5423	0.1469	-	-	"transporter, major facilitator family subfamily"
SYNPCC7002_A1794	1.82138	0.0001	0.894324	0.3156	1.00095	>0.495	4.54747	<0.001	0.524404	0.0162	2.64444	<0.001	0.801452	0.1867	2.72129	0.01-0.001	0.874892	0.409	1.51775	0.1685	FeS-synthesis	-	iron-sulfur cluster like binding protein
SYNPCC7002_A1795	1.37551	0.0853	0.970879	0.4562	0.873904	0.3228	1.815	0.1-0.05	0.780142	0.2119	0.983446	>0.5	0.623004	0.0853	1.25853	0.5-0.1	0.543063	<0.0001	0.760925	<0.0001	-	-	conserved hypothetical protein
SYNPCC7002_A1796	0.962296	0.3897	1.01045	0.4681	1.01038	0.4681	1.16583	0.1-0.05	0.894559	0.2177	1.7112	<0.001	0.912779	0.2611	0.856082	0.01-0.001	1.03656	0.2236	1.02597	0.2946	CO2-conc-fix/calvinCycle	rbcS	"Ribulose bisphosphate carboxylase, small subunit"
SYNPCC7002_A1797	2.16258	<0.0001	1.64086	0.0011	0.915584	0.3446	1.60851	<0.001	0.699356	0.0749	1.68791	<0.001	0.634654	0.0401	0.394076	<0.001	1.48718	<0.0001	0.876955	0.1515	CO2-conc-fix	rbcX	"RbcX protein, possible rubisco chaperone"
SYNPCC7002_A1798	2.01469	<0.0001	1.49836	<0.0001	0.769793	0.0146	1.29111	<0.001	1.08235	0.2177	1.50161	<0.001	1.31002	0.0017	0.594073	<0.001	1.4235	0.0359	1.07957	0.3669	CO2-conc-fix/calvinCycle	rbcL	"ribulose-1,5-bisphosphate carboxylase, large subunit"
SYNPCC7002_A1799	1.84619	<0.0001	2.12667	<0.0001	0.720065	0.0901	1.67021	0.1-0.05	0.819114	0.1949	1.71139	<0.001	0.971594	0.4443	1.32986	0.5-0.1	0.74887	0.2236	0.731327	0.209	CO2-conc-fix	ccmN	Carbon dioxide concentrating mechanism protein
SYNPCC7002_A1800	2.25429	<0.0001	2.57764	<0.0001	1.30157	0.0048	1.03237	>0.5	1.02499	0.4168	1.57968	<0.001	1.00472	0.484	0.993925	>0.5	1.35148	0.0087	1.0293	0.4207	CO2-conc-fix	ccmM	carbon dioxide concentrating mechanism protein
SYNPCC7002_A1801	2.49444	<0.0001	2.05972	<0.0001	1.24828	0.1587	1.16132	0.5-0.1	1.16205	0.2578	1.7907	<0.001	0.741556	0.1492	0.918697	0.5-0.1	1.87727	<0.0001	1.09092	0.3372	CO2-conc-fix	ccmL	carbon dioxide concentrating mechanism protein
SYNPCC7002_A1802	2.20765	<0.0001	1.7612	0.0006	1.07195	0.3821	1.22273	0.5-0.1	1.02759	0.4522	1.57757	<0.001	1.40815	0.0427	0.816388	0.05-0.02	1.52563	0.0427	0.585663	0.0885	CO2-conc-fix	ccmK	Carbon dioxide concentrating mechanism protein
SYNPCC7002_A1803	2.51822	<0.0001	2.046	<0.0001	1.73526	0.0028	1.13687	0.5-0.1	1.6494	0.0073	1.55252	<0.001	1.54159	0.0207	0.659541	<0.001	1.3989	0.121	0.969985	0.4641	CO2-conc-fix	ccmK	carbon dioxide concentrating mechanism protein
SYNPCC7002_A1804	1.57113	<0.0001	1.65853	<0.0001	1.17997	0.0136	0.451522	0.05-0.02	0.59463	<0.0001	0.917194	0.5-0.1	0.879464	0.0694	0.691528	0.1-0.05	0.807139	0.0222	1.19283	0.0222	-	-	integral membrane protein
SYNPCC7002_A1805	0.6802	<0.0001	0.948647	0.2296	0.832381	0.008	0.837072	0.5-0.1	1.16339	0.0094	1.18113	<0.001	0.995278	0.4721	0.933777	0.5-0.1	1.36334	0.0001	1.04996	0.3085	CO2-conc-fix	ndhF4	NADH dehydrogenase subunit F4
SYNPCC7002_A1806	0.809656	0.0055	1.25096	0.0004	0.782793	0.0019	0.702184	0.5-0.1	1.21375	0.0022	1.33924	<0.001	1.17751	0.0089	0.894671	0.5-0.1	1.23865	0.0154	1.04759	0.3336	CO2-conc-fix	ndhD4	NADH dehydrogenase subunit D4
SYNPCC7002_A1807	0.793559	0.0071	1.24312	0.0019	0.687214	0.0001	1.04415	>0.5	0.807687	0.011	1.29215	<0.001	0.802444	0.0094	1.34873	0.01-0.001	1.18998	0.0934	1.13523	0.1736	CO2-conc-fix	'cupB'	CO2 hydration protein
SYNPCC7002_A1808	0.869997	0.2514	1.05708	0.3821	0.953783	0.4052	1.40437	0.1-0.05	0.715002	0.0708	1.3089	<0.001	1.09537	0.3121	0.652559	0.01-0.001	0.639695	0.1292	0.948489	0.4364	ArginineProlineMetabolism	speA	arginine decarboxylase
SYNPCC7002_A1809	0	0.1314	0	0.1314	0.827696	0.4247	0	>0.5	1.51772	0.281	1.37511	0.5-0.1	0.773185	0.4013	2.88137	0.5-0.1	0.105612	0.1131	0.591924	0.2912	-	-	hypothetical protein
SYNPCC7002_A1810	0.928129	0.4443	0.913176	0.4325	0.744847	0.305	1.44692	0.5-0.1	0.876909	0.4013	1.00723	>0.5	0.838113	0.3745	1.79406	<0.001	0.770397	<0.0001	0.900807	0.0005	-	-	conserved hypothetical protein
SYNPCC7002_A1811	6.15193	<0.0001	1.35895	0.0618	1.66217	0.0023	2.65269	<0.001	0.701153	0.1003	9.31598	<0.001	2.72816	<0.0001	3.14121	<0.001	0.840984	0.2743	1.09278	0.3632	FeS-synthesis	sufS	Cysteine desulfurase SufS; FeS assembly protein
SYNPCC7002_A1812	5.43978	<0.0001	1.29643	0.0475	1.79073	<0.0001	1.96205	<0.001	0.663845	0.0287	8.81102	<0.001	2.64281	<0.0001	2.85978	<0.001	0.960857	0.4129	1.26654	0.0643	FeS-synthesis	sufD	FeS assembly protein SufD
SYNPCC7002_A1813	8.9636	<0.0001	2.0855	0.0071	2.83744	<0.0001	2.18567	<0.001	0.711435	0.2578	10.536	<0.001	1.8946	0.0217	2.85771	<0.001	1.53924	0.166	2.32264	0.0087	FeS-synthesis	sufC	FeS assembly ATPase SufC
SYNPCC7002_A1814	6.74243	<0.0001	1.38341	<0.0001	1.89675	<0.0001	2.44781	<0.001	0.587918	<0.0001	10.3149	<0.001	2.60373	<0.0001	3.47518	<0.001	1.02004	0.4404	1.12677	0.1635	FeS-synthesis	sufB	FeS assembly protein SufB
SYNPCC7002_A1815	4.55364	<0.0001	1.37363	0.0392	2.2738	<0.0001	1.79526	<0.001	0.547497	0.0166	6.89182	<0.001	1.75931	0.0002	3.70127	<0.001	0.523418	0.0001	0.831185	0.0918	transcription/FeS-synthesis	sufR'	"sugar-specific transcriptional regulator, TrmB"
SYNPCC7002_A1816	0.695594	0.0384	1.23407	0.0869	1.35786	0.0188	0.464221	0.1-0.05	0.778085	0.0985	1.007	>0.5	1.37942	0.0136	0.463668	0.01-0.001	0.680257	0.0582	0.953157	0.409	-	mutM	formamidopyrimidine-DNA glycosylase
SYNPCC7002_A1817	0.549869	0.0294	0.96403	0.4404	0.96086	0.4364	0.707385	0.5-0.1	0.62156	0.0559	1.45923	0.01-0.001	0.658224	0.0749	1.57166	0.05-0.02	0.69338	0.0281	0.521756	0.0014	-	-	PIN domain protein
SYNPCC7002_A1818	0.698271	0.1867	0.906233	0.3897	1.54556	0.0548	1.60558	0.1-0.05	0.633935	0.1401	1.40622	0.02-0.01	1.15882	0.3192	1.38558	0.1-0.05	0.349103	0.0901	0.830078	0.3632	-	-	"predicted transcriptional regulator, copG family"
SYNPCC7002_A1819	1.30008	0.003	0.888038	0.1515	0.870857	0.119	0.922676	>0.5	1.42329	0.0001	0.970058	>0.5	1.46784	<0.0001	0.85631	0.5-0.1	1.26942	0.0485	1.03333	0.4168	-	-	NAD dependent epimerase/dehydratase family
SYNPCC7002_A1820	1.00726	0.488	1.03909	0.4286	1.0493	0.4129	1.23792	>0.5	0.865831	0.2709	1.08128	>0.5	1.2089	0.1711	0.830665	>0.5	0.943489	0.3228	1.02821	0.409	-	-	conserved hypothetical protein
SYNPCC7002_A1821	13.6875	<0.0001	1.21593	0.1379	2.37539	<0.0001	2.3369	<0.001	1.0025	0.496	3.03108	<0.001	2.6416	<0.0001	2.07459	<0.001	0.950704	0.4721	1.04953	0.4721	antenna	nblA	putative phycobilisome degradation protein
SYNPCC7002_A1822	1.67599	<0.0001	1.38494	0.0013	1.25481	0.0239	0.936245	>0.5	1.38167	0.0015	1.07246	0.5-0.1	1.29283	0.0113	1.0501	>0.5	1.37695	0.0014	1.1693	0.0901	-	-	conserved hypothetical protein
SYNPCC7002_A1823	0.827547	0.2912	0.658474	0.1401	0.853001	0.3192	1.16413	0.5-0.1	0.708451	0.1788	1.05848	0.5-0.1	1.15081	0.3156	0.483218	<0.001	1.11469	0.0808	0.941836	0.2389	ribosome	rpsO	ribosomal protein S15
SYNPCC7002_A1824	1.17747	<0.0001	1.35799	<0.0001	1.21057	<0.0001	1.11458	0.5-0.1	0.756643	<0.0001	1.35017	<0.001	1.09877	0.0049	0.911655	0.5-0.1	0.910901	0.0918	0.97738	0.3669	-	-	conserved hypothetical protein
SYNPCC7002_A1825	1.97364	0.0004	1.49451	0.0446	1.19308	0.2546	1.01629	>0.5	1.02224	0.4681	1.51923	<0.001	0.908253	0.3745	1.20918	0.01-0.001	0.84078	0.1949	1.11201	0.2743	PhenylalanineTyrosineTryptophanBiosynthesis	aroF	phospho-2-dehydro-3-deoxyheptonate aldolase
SYNPCC7002_A1826	1.34829	<0.0001	1.35076	<0.0001	1.03666	0.209	0.924423	>0.5	1.07046	0.0606	1.55109	<0.001	0.843672	0.0003	1.57014	0.01-0.001	1.1339	0.3483	0.917967	0.4052	ThiaminBiosynthesis	thiO/thiG	bifunctional glycine oxidase (ThiO) and thiazole biosynthesis protein ThiG
SYNPCC7002_A1827	1.6779	<0.0001	1.212	0.0207	1.03248	0.3783	1.99761	<0.001	1.04017	0.3483	1.42781	<0.001	1.00491	0.4801	0.640772	<0.001	1.05416	0.0409	0.954168	0.0708	nitrogenMetabolism	nirA	nitrite reductase
SYNPCC7002_A1828	0.512617	0.0222	1.26014	0.1423	1.36848	0.0643	0.440827	<0.001	1.73692	0.0012	0.53197	<0.001	1.03051	0.4483	0.524517	<0.001	1.68914	<0.0001	1.3038	0.0384	PorphyrinChlorophyllMetabolism	hemF	"coproporphyrinogen III oxidase, aerobic"
SYNPCC7002_A1829	0.5045	<0.0001	1.23695	0.0301	1.00686	0.4801	0.252637	0.05-0.02	0.937776	0.3121	0.485916	<0.001	1.14209	0.1292	0.376649	0.01-0.001	1.85174	0.0139	1.79892	0.0197	-	panB	3-methyl-2-oxobutanoate hydroxymethyltransferase
SYNPCC7002_A1830	0.75203	0.2296	1.41549	0.1075	0.969947	0.4641	0.176846	0.1-0.05	0.889283	0.3707	0.80391	0.5-0.1	0.996675	0.496	0.582095	0.5-0.1	1.10599	0.2578	1.28358	0.0401	-	cutE	apolipoprotein N-acyltransferase
[truncated: 1,391 more rows]
