# Supplementary material for: Fur-type transcriptional repressors and metal homeostasis in the cyanobacterium Synechococcus sp. PCC 7002
Source: Front Microbiol. 2015 Oct 31;6:1217. doi: 10.3389/fmicb.2015.01217 (PMC4628125; doi:10.3389/fmicb.2015.01217)
Supplement: Supplementary file 3 [file Table_3.XLSX]

## Sheet: SigmaComp_ZnLim-wt-4mmUni
Table 2:
Comparisons of the relative transcript levels for a selection of protein-coding genes for the straines and conditions probed in this study.
WT, wild type; Δfur, fur (SYNPCC7002_A1649) mutant; Δper, per (SYNPCC7002_A1836) mutant; Δzur, zur (SYNPCC7002_A2498) mutant; ΔA0590, SYNPCC7002_A0590 mutant;
ΔsmtB, smtB (SYNPCC7002_A2564) mutant; std, standard growth conditions; *: SOLiD 5500 data sets; #: SOLiD 4 data sets; n. d.: not defined due to division by zero.
	Ratio*		Ratio*		Ratio*		Ratio*		Ratio*		Ratio*		Ratio*		Ratio*		Ratio#		Ratio#
	WT Zn-limited/		WT 100 µM Zn/		Δfur std/		Δfur Fe-limted/		ΔperR std/		ΔperR Fe-limted/		Δzur std/		Δzur Fe-limted/		ΔA0590 std/		ΔsmtB std/
Locus tag	WT std	p value	WT std	p value	WT std	p value	Δfur std	p value	WT std	p value	ΔperR std	p value	WT std	p value	Δzur std	p value	WT std	p value	WT std	p value	Gene group	Gene name	Gene product
SYNPCC7002_A0042	0.411245	0.0011	0.65748	0.0375	0.617323	0.0233	0.499783	0.02-0.01	0.742342	0.0901	0.388046	<0.001	1.93476	<0.0001	0.0580837	<0.001	0.800007	0.209	1.27748	0.1314	-	-	conserved hypothetical protein
SYNPCC7002_A0112	0.376865	<0.0001	0.9924	0.4801	0.691571	0.0166	0.42474	<0.001	0.898018	0.242	0.627273	<0.001	1.11432	0.2148	0.172639	<0.001	1.06875	0.1977	0.821414	0.0139	PS2	psbV	Cytochrome c-550 precursor (Cytochrome c550) (Low potential cytochrome c550)
SYNPCC7002_A0135	0.286424	0.102	0.842364	0.3897	0.736277	0.3192	0.711698	0.05-0.02	1.12069	0.4168	0.745312	<0.001	1.14743	0.3974	0.516737	<0.001	1.56302	<0.0001	1.25461	0.0021	PS2	psbZ	Photosystem II subunit PsbZ
SYNPCC7002_A0157	2.1494	<0.0001	0.950019	0.4247	1.1668	0.2611	1.53102	<0.001	1.24309	0.1762	1.62317	<0.001	1.99874	0.0001	1.02188	0.5-0.1	1.67766	0.0006	1.44165	0.0174	PS2	psbA-II	photosystem II D1 subunit PsbA-II (Qb protein)
SYNPCC7002_A0186	24.1112	<0.0001	2.08614	0.0001	5.24319	<0.0001	4.38168	<0.001	1.04441	0.4404	8.20718	<0.001	2.27402	<0.0001	13.0031	<0.001	0.818534	0.2206	1.07339	0.3783	-	-	CAB/ELIP/HLIP superfamily
SYNPCC7002_A0226	2.51896	<0.0001	2.25209	<0.0001	1.53398	0.0006	1.2955	0.5-0.1	1.21289	0.0968	1.95391	<0.001	1.16636	0.1562	1.11138	0.5-0.1	0.950388	0.1357	0.887771	0.0064	FeS-synthesis	sufA'real_sufA'	FeS cluster assembly accessory/regulatory protein
SYNPCC7002_A0230	0.446251	0.0002	0.767199	0.0681	1.05904	0.352	0.929884	0.5-0.1	1.12136	0.2177	0.645617	<0.001	1.06322	0.3446	0.400696	<0.001	1.25997	0.0495	1.1477	0.1736	PS2	psbE	cytochrome b559, alpha subunit (Photosystem II subunit PsbE)
SYNPCC7002_A0231	0.411196	<0.0001	0.937853	0.2776	0.953046	0.3264	0.755709	0.1-0.05	1.30137	0.0021	0.630123	<0.001	1.35871	0.0003	0.351253	<0.001	1.49679	0.0034	1.15172	0.2033	PS2	psbF	cytochrome b559, beta subunit (Photosystem II subunit PsbF)
SYNPCC7002_A0232	0.269613	0.0344	0.668457	0.2061	0.81003	0.3192	1.01821	>0.5	0.908952	0.409	0.567445	<0.001	1.14649	0.3594	0.429004	<0.001	1.21988	0.1788	0.858716	0.2776	PS2	psbL	Photosystem II subunit PsbL
SYNPCC7002_A0233	0.427006	<0.0001	1.22463	0.0274	1.10781	0.1788	0.944359	>0.5	1.30617	0.0045	0.602751	<0.001	1.2025	0.0418	0.601732	<0.001	1.1001	0.0594	1.03195	0.3085	PS2	psbJ	Photosystem II subunit PsbJ
SYNPCC7002_A0263	0.386388	0.0268	0.918532	0.3974	0.739293	0.2061	0.955311	>0.5	0.399022	0.0294	1.34271	<0.001	0.653409	0.1379	1.14243	0.01-0.001	0.477089	0.0031	0.885742	0.2743	LRT	lrtA	light-repressed protein LrtA (ribosomal subunit interface protein)
SYNPCC7002_A0269	0.381441	0.0041	0.839788	0.2483	0.676418	0.0838	0.714	<0.001	0.508599	0.0183	0.573117	<0.001	0.856426	0.2709	0.297415	<0.001	0.65365	0.0024	0.787683	0.0418	PS2	psbO	photosystem II manganese stabilizing protein PsbO
SYNPCC7002_A0322	0.580024	0.0526	0.671313	0.102	0.793583	0.2119	0.540069	<0.001	1.33986	0.0951	0.380689	<0.001	1.22961	0.1867	0.1699	<0.001	1.83905	<0.0001	1.2123	0.0113	PS2	psbU	Photosystem II 12 kDa extrinsic protein (PsbU)
SYNPCC7002_A0348	0.487711	<0.0001	0.980272	0.3336	0.696133	<0.0001	0.830964	0.5-0.1	0.957361	0.1762	0.839424	0.01-0.001	1.07728	0.0455	0.901082	0.5-0.1	1.1626	<0.0001	0.818393	<0.0001	antenna	nblB'	phycobiliprotein lyase related protein, HEAT-like repeat
SYNPCC7002_A0379	1.50168	0.1075	1.70208	0.0409	0.791693	0.3015	1.79057	0.02-0.01	0.505073	0.1093	1.19332	0.5-0.1	0.952174	0.4522	1.93956	<0.001	0.834608	0.2266	0.920383	0.3594	-	-	signal transduction protein, CAP effector domain
SYNPCC7002_A0395	2.59909	<0.0001	1.2106	0.0099	1.17924	0.0239	0.669872	0.1-0.05	0.573347	<0.0001	0.406992	<0.001	1.16277	0.0359	0.211392	<0.001	0.859603	0.1335	1.07287	0.2843	nitrogenMetabolism/ABC-transporter	-	ABC transporter, Branched-chain amino acid transport, ATP-binding protein
SYNPCC7002_A0396	3.09752	<0.0001	1.42527	0.0119	1.09739	0.3015	0.855708	>0.5	0.773527	0.1151	0.408316	<0.001	1.24006	0.102	0.153673	<0.001	1.45925	0.0228	1.3197	0.0823	nitrogenMetabolism/ABC-transporter	-	ABC transporter, Branched-chain amino acid transport, permease protein
SYNPCC7002_A0397	2.25118	<0.0001	1.36621	0.0427	0.96241	0.4286	0.558462	0.05-0.02	0.640494	0.0455	0.368144	<0.001	1.42543	0.0228	0.0637647	<0.001	0.993201	0.492	0.776542	0.2643	nitrogenMetabolism/ABC-transporter	-	ABC transporter, branched-chain amino acid transport system, permease component
SYNPCC7002_A0398	1.92038	<0.0001	1.05238	0.3897	0.915472	0.3228	0.519711	<0.001	0.960386	0.4168	0.322993	<0.001	1.07596	0.3409	0.144886	<0.001	1.01249	0.4801	0.953911	0.4325	nitrogenMetabolism/ABC-transporter	livK	ABC transporter, branched-chain amino acid transport, periplasmic binding protein
SYNPCC7002_A0411	0.548099	0.2177	0.697742	0.3015	1.0162	0.488	17.2079	<0.001	0.156632	0.0735	1.79457	<0.001	0.272401	0.1056	2.32838	<0.001	0.402902	0.0516	0.40482	0.0526	-	-	hypothetical protein
SYNPCC7002_A0585	2.05759	<0.0001	1.54431	0.0032	1.39536	0.0239	0.735084	0.5-0.1	1.01215	0.4761	1.24356	0.01-0.001	1.03649	0.4286	1.2515	0.5-0.1	1.28397	0.1949	1.07312	0.4129	-	-	Outer membrane efflux protein
SYNPCC7002_A0586	4.68077	<0.0001	4.65147	<0.0001	1.1121	0.3372	1.59162	0.5-0.1	0.739222	0.1635	1.57572	0.01-0.001	1.45441	0.0436	0.960456	>0.5	2.63431	<0.0001	0.820249	0.3228	-	-	probable dioxygenase of extradiol dioxygenase family
SYNPCC7002_A0587	6.98266	<0.0001	12.5673	<0.0001	2.64423	<0.0001	1.13225	>0.5	1.05941	0.4364	1.72983	<0.001	1.09949	0.3936	2.05248	<0.001	5.21266	<0.0001	0.858446	0.3228	-	czcA	cation efflux system protein CzcA
SYNPCC7002_A0588	15.0849	<0.0001	2.12949	0.2578	0	0.281	No_transcription_detected_at_all	-	0.665955	0.4247	0.951998	>0.5	1.01779	0.496	2.88137	0.5-0.1	147.522	<0.0001	1.60235	0.3632	-	-	Low molecular weight phosphotyrosine protein phosphatase
SYNPCC7002_A0589	19.3293	<0.0001	0.634569	0.2177	2.02921	0.0139	1.06108	>0.5	0.558137	0.1736	1.83348	0.5-0.1	1.3269	0.242	0.548832	0.5-0.1	99.6538	<0.0001	0.656706	0.352	-	-	Arsenite efflux pump ACR3
SYNPCC7002_A0590	3.51445	<0.0001	2.61118	0.0039	2.00399	0.0485	3.09481	0.05-0.02	4.74645	<0.0001	0.259326	<0.001	1.09201	0.4404	4.93949	<0.001	0	0.0329	0.870138	0.4052	transcription	-	arsenical resistance operon repressor, ArsR family
SYNPCC7002_A0591	5.04938	<0.0001	2.2063	0.0008	1.08542	0.4129	4.77485	0.01-0.001	1.0615	0.4364	1.547	0.1-0.05	0.709758	0.2236	4.11624	<0.001	0.528052	0.2877	0.80155	0.409	-	-	efflux transporter, RND family, MFP subunit
SYNPCC7002_A0592	2.06363	<0.0001	1.26734	0.0057	1.4817	<0.0001	1.23442	0.5-0.1	1.27778	0.0044	1.97303	<0.001	1.17856	0.0455	1.31784	0.05-0.02	1.1894	0.2327	0.88405	0.3264	-	-	probable membrane-associated zinc-dependent metalloprotease
SYNPCC7002_A0639	0.292722	<0.0001	1.07842	0.2776	1.03134	0.4052	1.42582	0.1-0.05	0.784036	0.0505	0.892997	0.5-0.1	0.849012	0.1271	0.967268	>0.5	0.686441	0.2611	0.889849	0.4129	antenna	cpcG	phycocyanin-associated phycobilisome rod-core linker polypeptide
SYNPCC7002_A0682	0.56845	0.1814	0.813156	0.3446	0.718389	0.2743	0.678545	<0.001	0.790593	0.33	0.676101	<0.001	1.00912	0.492	0.233703	<0.001	0.914787	0.3557	0.976965	0.4602	PS1	psaD	photosystem I subunit II
SYNPCC7002_A0792	1.49655	0.0192	0.831965	0.242	0.908735	0.352	1.815	0.02-0.01	16.3015	<0.0001	1.27161	<0.001	1.44087	0.0329	0.967901	>0.5	0.814828	0.2611	0.960077	0.4443	?PyrimidineMetabolism	trxB	probable Thioredoxin reductase
SYNPCC7002_A0793	1.15441	0.119	0.895272	0.2119	0.986837	0.4602	2.02853	<0.001	16.1544	<0.0001	1.07228	<0.001	2.0495	<0.0001	0.557908	<0.001	0.9772	0.3821	0.897325	0.0901	-	-	AhpC/TSA family protein
SYNPCC7002_A0808	0.981222	0.4443	1.8076	<0.0001	1.16893	0.0985	0.705478	<0.001	0.854261	0.1335	0.743523	<0.001	0.567557	0.0005	1.18376	<0.001	0.838787	0.1562	1.33406	0.0179	PS2	psbH	phosphoprotein of photosystem II
SYNPCC7002_A0809	1.91906	0.0001	1.05574	0.4129	3.15946	<0.0001	0.984064	>0.5	1.38606	0.063	1.44761	<0.001	1.6423	0.0055	1.30845	0.5-0.1	1.29512	0.2296	1.59182	0.0708	PS2	psbN'	Photosystem II reaction center N protein.-related protein
SYNPCC7002_A0811	0.277423	<0.0001	0.665075	<0.0001	0.766362	<0.0001	0.496214	<0.001	0.761923	<0.0001	0.492943	<0.001	1.04766	0.2119	0.263075	<0.001	0.81243	0.0039	0.906222	0.0918	antenna	cpcG	Phycobilisome rod-core linker polypeptide cpcG (L-RC 28.5)
SYNPCC7002_A0957	0.599226	0.281	0.88942	0.4364	1.20691	0.3821	1.21676	<0.001	0.385046	0.1867	1.66635	<0.001	0.717058	0.3409	2.49669	<0.001	0.549624	<0.0001	0.531391	<0.0001	PS2	psbT	Photosystem II reaction center, PsbT protein
SYNPCC7002_A0975	1.12109	0.3015	1.01739	0.4721	2.05647	<0.0001	0.290138	<0.001	1.4681	0.0222	0.441507	<0.001	1.23066	0.1611	0.16398	<0.001	1.92764	0.0073	1.65801	0.0418	PS1	btpA	Photosystem I biogenesis protein btpA
SYNPCC7002_A1008	0.459867	0.0001	0.636956	0.0057	0.782811	0.0655	0.677643	<0.001	0.72558	0.0281	0.806837	<0.001	0.87412	0.1894	0.414552	<0.001	1.25925	0.0001	0.759034	0.0003	PS1	psaF	photosystem I reaction center subunit III, PsaF
SYNPCC7002_A1009	0.372239	<0.0001	0.562302	<0.0001	0.786716	0.0009	0.93574	>0.5	0.720123	<0.0001	0.675468	<0.001	1.15349	0.0125	0.392104	<0.001	0.772241	0.0838	0.990485	0.4761	PS1	psaJ	Photosystem I reaction centre, subunit IX / PsaJ
SYNPCC7002_A1023	0.626135	<0.0001	1.10556	0.1271	0.871874	0.0838	0.819531	0.5-0.1	1.02683	0.3859	0.740443	<0.001	0.96675	0.3594	0.47365	<0.001	1.21311	0.0002	1.16637	0.0026	FattyAcidBiosynthesis	fabF	3-oxoacyl-[acyl-carrier-protein] synthase II
SYNPCC7002_A1024	0.456529	0.0778	0.775435	0.2776	1.14115	0.3557	3.36985	<0.001	0.450889	0.0764	0.737768	<0.001	0.651525	0.1814	1.26766	<0.001	0.642924	<0.0001	0.974594	0.3015	FattyAcidBiosynthesis	acpP	acyl carrier protein
SYNPCC7002_A1034	2.16509	<0.0001	0.700056	<0.0001	1.79295	<0.0001	1.93763	<0.001	1.77793	<0.0001	2.73728	<0.001	0.506478	<0.0001	6.60982	<0.001	2.45321	<0.0001	1.30112	0.0516	-	-	conserved hypothetical protein
SYNPCC7002_A1093	1.09172	0.2912	0.916063	0.3085	0.840902	0.1711	0.739275	0.5-0.1	0.821525	0.1423	1.42556	<0.001	1.26842	0.0537	0.965331	>0.5	1.20947	0.2483	0.811129	0.2709	PS1	ycf4	Photosystem I assembly protein ycf4
SYNPCC7002_A1138	0.61194	0.2611	1.60369	0.1587	0.929923	0.4522	16.8212	<0.001	0.496507	0.2005	0.931698	0.5-0.1	0.42412	0.1685	2.73094	<0.001	0.294032	0.063	0.541994	0.1611	-	-	Phosphotransferase enzyme family domain protein
SYNPCC7002_A1180	4.80895	<0.0001	1.4932	0.0985	2.07885	0.0024	1.62216	<0.001	0.738336	0.2451	1.95279	<0.001	1.02302	0.4761	3.61619	<0.001	0.530957	0.0087	0.812418	0.1711	-	-	conserved hypothetical protein (DUF1257)
SYNPCC7002_A1181	5.33462	<0.0001	1.86415	<0.0001	1.35426	0.0125	1.46656	<0.001	0.906391	0.2776	2.4008	<0.001	1.31748	0.0222	2.57307	<0.001	1.05367	0.2206	0.985989	0.4207	-	-	ATPase, AAA family domain protein
SYNPCC7002_A1182	7.75766	<0.0001	2.24566	0.0006	2.09069	0.0021	1.48707	<0.001	1.25833	0.2483	1.73636	<0.001	0.888052	0.3859	2.37593	<0.001	0.975005	0.409	1.15249	0.0764	-	-	conserved hypothetical protein
SYNPCC7002_A1213	0.161726	0.0044	0.643523	0.1314	0.606253	0.1093	0.388564	<0.001	0.579321	0.0934	0.173247	<0.001	0.70033	0.1736	0.13127	<0.001	0.546932	0.0244	1.02092	0.4641	-	-	conserved hypothetical protein
SYNPCC7002_A1233	0.146545	0.0002	1.32952	0.0838	0.898776	0.3336	0.545351	<0.001	0.867254	0.2877	0.883634	<0.001	1.15709	0.2546	0.283007	<0.001	0.428162	0.0244	0.822453	0.2709	-	-	lipoprotein, putative
SYNPCC7002_A1258	1.13355	0.209	0.973096	0.4364	0.760649	0.0749	1.35046	0.5-0.1	0.735431	0.0559	0.842573	0.05-0.02	0.968937	0.4247	0.755559	0.1-0.05	0.915116	0.3669	0.940306	0.4052	PS2	psbW	Photosystem II reaction center W protein
SYNPCC7002_A1290	37.1757	<0.0001	0.33215	0.0329	34.6259	<0.0001	2.57132	<0.001	0.876431	0.3669	122.749	<0.001	0.694535	0.2005	158.612	<0.001	1.13186	0.3821	0.916316	0.4247	-	-	conserved hypothetical protein
SYNPCC7002_A1291	272.158	<0.0001	0	0.1075	268.246	<0.0001	2.09175	<0.001	1.45813	0.2843	267.758	<0.001	0	0.1075	n.d.	<0.001	17.1537	<0.0001	14.4211	<0.0001	PS-lowFe	isiB'	flavodoxin
SYNPCC7002_A1292	149.54	<0.0001	0.147623	0.0853	279.274	<0.0001	1.29586	<0.001	1.22629	0.3594	291.991	<0.001	0.837855	0.3974	548.774	<0.001	3.85874	<0.0001	1.90427	0.0274	PS-lowFe	isiA	photosystem II chlorophyll-binding protein
SYNPCC7002_A1303	1.00095	>0.495	0.777152	0.1469	0.602463	0.0301	0.795808	>0.5	0.704259	0.0808	1.37718	0.01-0.001	0.745691	0.1151	0.942334	>0.5	0.547117	0.0091	0.425891	0.0014	PS2	psbP'	PsbP
SYNPCC7002_A1312	1.69014	<0.0001	0.971637	0.1251	1.15998	<0.0001	1.01055	>0.5	0.841946	<0.0001	1.76561	<0.001	0.961035	0.0571	1.81778	<0.001	0.779485	0.2546	0.761011	0.2358	PS2	psbW2	photosystem II complex subunit
SYNPCC7002_A1321	8.83468	<0.0001	2.49051	<0.0001	1.19035	0.0094	2.76141	<0.001	0.933316	0.2061	4.86442	<0.001	1.34437	<0.0001	2.67625	<0.001	1.04382	0.1736	1.18574	<0.0001	-	-	flavoprotein
SYNPCC7002_A1347	0.246098	0.0011	0.649504	0.0778	0.914511	0.3632	0.523066	0.01-0.001	0.775475	0.1814	0.364047	<0.001	0.733961	0.1401	0.251923	<0.001	0.868835	0.3372	0.814554	0.2776	PS2	psbY'	photosystem II PsbY protein
SYNPCC7002_A1393	0.569884	0.011	0.888854	0.2776	1.89951	<0.0001	0.701385	<0.001	1.11726	0.2676	0.817571	<0.001	1.03245	0.4325	0.748453	<0.001	0.560894	0.0918	0.94182	0.4286	PS1	psaE	photosystem I reaction center subunit IV
SYNPCC7002_A1418	1.30962	0.123	0.677232	0.1131	0.797869	0.2236	0.84853	<0.001	1.16974	0.2611	0.584235	<0.001	1.46648	0.0401	0.426029	<0.001	1.12125	0.2643	1.22339	0.1251	PS2	psbA	photosystem q(b) protein
SYNPCC7002_A1490	0.563716	0.0003	0.508297	0.0001	0.545602	0.0002	0.866722	0.1-0.05	0.37865	<0.0001	1.21676	<0.001	1.232	0.0336	0.479947	<0.001	0.408978	<0.0001	0.504363	<0.0001	-	-	hypothetical protein
SYNPCC7002_A1506	0.284795	0.1867	0.507743	0.2709	0.412286	0.2327	1.42618	0.05-0.02	0.182903	0.1539	2.41173	<0.001	0.459675	0.2514	3.01116	<0.001	0.164332	0.0256	0.467754	0.1075	-	-	conserved hypothetical protein
SYNPCC7002_A1507	0.296201	0.1131	0.398493	0.1492	0.445105	0.1685	1.36913	0.05-0.02	0.346656	0.1292	1.77947	<0.001	0.424174	0.1611	2.83202	<0.001	0.22153	0.0409	0.467919	0.117	-	-	putative pyruvyltransferase
SYNPCC7002_A1508	0.475509	0.1841	0.755167	0.3372	0.662628	0.281	1.58788	<0.001	0.24743	0.0985	2.1436	<0.001	0.494755	0.1922	2.31017	<0.001	0.149617	0.1112	0.496459	0.2358	-	-	putative sulfotransferase
SYNPCC7002_A1509	0.192289	0.1736	0.427478	0.2514	0.437434	0.2546	1.0445	>0.5	0.158751	0.1635	3.03971	<0.001	0.421395	0.2483	2.48554	<0.001	0.200421	0.0537	0.283679	0.0735	-	-	membrane protein, putative
SYNPCC7002_A1510	0.35061	0.0436	0.62282	0.1611	0.562484	0.1251	1.06552	>0.5	0.312157	0.0351	2.49187	<0.001	0.649655	0.1788	2.16793	<0.001	0.349065	0.0548	0.796796	0.3085	-	-	glycosyl transferase, group 1 family protein domain protein
SYNPCC7002_A1511	0.317096	0.1292	0.640154	0.2743	0.434283	0.1736	1.43749	0.01-0.001	0.224664	0.1003	2.54914	<0.001	0.667448	0.2912	2.79494	<0.001	0.220906	0.0708	0.479871	0.1635	-	-	conserved hypothetical protein
SYNPCC7002_A1512	0.280134	0.0446	0.61181	0.1788	0.494836	0.1151	0.864582	0.5-0.1	0.296295	0.0475	2.76901	<0.001	0.606057	0.1762	2.24106	<0.001	0.160628	0.0594	0.48989	0.1711	-	-	glycosyl transferase, group 2 family protein
SYNPCC7002_A1559	1.30379	0.1788	0.889276	0.3669	1.12932	0.3483	0.606444	<0.001	1.50159	0.0643	0.48622	<0.001	1.22335	0.2483	0.202818	<0.001	1.83652	<0.0001	1.52101	0.0005	PS2	psbC	photosystem II 44 kDa subunit reaction center protein
SYNPCC7002_A1560	1.2871	0.1841	0.797109	0.2611	1.13529	0.3336	0.462954	<0.001	1.72352	0.0113	0.526026	<0.001	1.09903	0.3783	0.399059	<0.001	1.73419	<0.0001	1.44129	0.0003	PS2	psbD	photosystem II D2 protein (photosystem q(a) protein)
SYNPCC7002_A1566	1.00325	0.496	0.604957	0.0455	1.00775	0.488	0.852651	0.5-0.1	0.795616	0.1922	1.21084	0.01-0.001	1.12069	0.3015	0.98927	>0.5	1.01105	0.4721	1.12459	0.2266	PS1	-	photosystem I assembly protein ycf3
SYNPCC7002_A1589	0.326099	0.0029	0.825365	0.2389	1.28988	0.117	0.58354	<0.001	0.394953	0.0066	0.840074	<0.001	0.673613	0.0901	1.17187	<0.001	0.361429	0.0005	0.965075	0.4286	PS1	psaC	photosystem I iron-sulfur center subunit VII
SYNPCC7002_A1631	0.530159	0.0025	1.0005	>0.495	1.17697	0.1446	0.531447	<0.001	1.153	0.1788	0.604831	<0.001	0.994974	0.488	0.252608	<0.001	1.60343	<0.0001	1.63234	<0.0001	antenna	apcF	allophycocyanin beta-18 subunit
SYNPCC7002_A1649	0.931619	0.3783	1.35784	0.0495	0.393243	0.0026	0.884231	>0.5	1.06493	0.3821	1.03456	>0.5	1.32652	0.0668	0.783141	0.5-0.1	0.983139	0.3936	1.48008	<0.0001	transcription/FeUptake	fur	ferric uptake regulator
SYNPCC7002_A1733	19.4172	<0.0001	0.450938	0.0026	0.700401	0.063	0.624163	0.5-0.1	0.572901	0.0146	0.75323	0.1-0.05	0.827464	0.1894	0.75943	0.5-0.1	0.619284	0.1635	1.04984	0.4483	ABC-transporter	-	ABC 3 transport family protein
SYNPCC7002_A1734	15.3442	<0.0001	0.284412	0.0006	0.814902	0.2005	0.473695	0.5-0.1	0.524771	0.0158	0.806778	0.5-0.1	0.774827	0.1539	0.404403	0.01-0.001	0.257087	<0.0001	0.579182	0.0017	ABC-transporter	-	ABC transporter family protein
SYNPCC7002_A1735	21.3663	<0.0001	0.284772	<0.0001	0.667801	0.0217	0.964616	>0.5	0.59835	0.0071	0.521508	<0.001	0.751421	0.0655	0.434924	0.01-0.001	0.55533	0.0107	0.451807	0.0023	ABC-transporter	-	periplasmic solute binding protein family
SYNPCC7002_A1759	0.884788	0.3594	0.981079	0.4761	0.882933	0.3557	0.717021	<0.001	0.964699	0.4562	0.628913	<0.001	0.970767	0.4641	0.36849	<0.001	1.0702	0.0014	1.11004	<0.0001	PS2	psbB	photosystem II protein
SYNPCC7002_A1811	6.15193	<0.0001	1.35895	0.0618	1.66217	0.0023	2.65269	<0.001	0.701153	0.1003	9.31598	<0.001	2.72816	<0.0001	3.14121	<0.001	0.840984	0.2743	1.09278	0.3632	FeS-synthesis	sufS	Cysteine desulfurase SufS; FeS assembly protein
SYNPCC7002_A1812	5.43978	<0.0001	1.29643	0.0475	1.79073	<0.0001	1.96205	<0.001	0.663845	0.0287	8.81102	<0.001	2.64281	<0.0001	2.85978	<0.001	0.960857	0.4129	1.26654	0.0643	FeS-synthesis	sufD	FeS assembly protein SufD
SYNPCC7002_A1813	8.9636	<0.0001	2.0855	0.0071	2.83744	<0.0001	2.18567	<0.001	0.711435	0.2578	10.536	<0.001	1.8946	0.0217	2.85771	<0.001	1.53924	0.166	2.32264	0.0087	FeS-synthesis	sufC	FeS assembly ATPase SufC
SYNPCC7002_A1814	6.74243	<0.0001	1.38341	<0.0001	1.89675	<0.0001	2.44781	<0.001	0.587918	<0.0001	10.3149	<0.001	2.60373	<0.0001	3.47518	<0.001	1.02004	0.4404	1.12677	0.1635	FeS-synthesis	sufB	FeS assembly protein SufB
SYNPCC7002_A1815	4.55364	<0.0001	1.37363	0.0392	2.2738	<0.0001	1.79526	<0.001	0.547497	0.0166	6.89182	<0.001	1.75931	0.0002	3.70127	<0.001	0.523418	0.0001	0.831185	0.0918	transcription/FeS-synthesis	sufR'	sugar-specific transcriptional regulator, TrmB
SYNPCC7002_A1821	13.6875	<0.0001	1.21593	0.1379	2.37539	<0.0001	2.3369	<0.001	1.0025	0.496	3.03108	<0.001	2.6416	<0.0001	2.07459	<0.001	0.950704	0.4721	1.04953	0.4721	antenna	nblA	putative phycobilisome degradation protein
SYNPCC7002_A1834	0.25078	0.0367	0.371975	0.0668	1.04348	0.4602	0.770783	<0.001	0.187529	0.0262	2.16804	<0.001	0.306526	0.0495	4.80228	<0.001	0.165808	0.011	0.650777	0.1685	PS1	psaM	Photosystem I protein M
SYNPCC7002_A1836	1.61866	0.0287	1.38985	0.1151	2.68172	<0.0001	1.25183	0.5-0.1	0	0.0011	n.d.	0.5-0.1	1.26663	0.2061	0.896426	>0.5	2.02586	0.002	2.38605	0.0001	transcription/FeUptake	-	transcriptional regulator, Fur family
SYNPCC7002_A1878	0.939693	0.4801	0.331633	0.2877	1.69679	0.281	1.32635	>0.5	7.13018	<0.0001	0.830835	0.5-0.1	0	0.2033	n.d.	0.01-0.001	2.53082	0.0537	2.95509	0.0197	-	-	conserved hypothetical protein
SYNPCC7002_A1879	0.557902	0.1922	0.393786	0.117	2.51848	0.0014	0.707385	>0.5	9.41575	<0.0001	0.646771	<0.001	0.548945	0.1867	2.74416	0.05-0.02	1.19564	0.3483	1.61752	0.1112	DNA-stuff	dnaB	putative replicative DNA helicase
SYNPCC7002_A1880	0	0.1271	1.38137	0.33	3.53387	0.0019	0	0.5-0.1	12.9599	<0.0001	0.546518	0.01-0.001	0.550188	0.305	1.92091	>0.5	3.00736	0.123	16.8553	<0.0001	-	-	hypothetical protein
SYNPCC7002_A1881	0.0699989	0.0968	0.296445	0.1635	2.9071	0.0039	0.692007	0.5-0.1	4.98302	<0.0001	0.846221	0.1-0.05	0.118071	0.1093	0	0.5-0.1	0.813097	0.3557	1.62032	0.1093	-	-	hypothetical protein
SYNPCC7002_A1882	0.693556	0.0192	0.594436	0.0032	1.78906	<0.0001	0.795808	>0.5	4.34673	<0.0001	0.798322	0.02-0.01	0.668494	0.0129	0.960456	>0.5	0.856549	0.3974	1.96695	0.0384	transcription	-	HTH containing protein
SYNPCC7002_A1883	0.332516	0.1492	0.430286	0.1867	1.50105	0.2177	0.530539	0.5-0.1	7.3551	<0.0001	1.02919	>0.5	1.35545	0.2877	1.58972	0.1-0.05	2.17247	0.0068	1.96093	0.0217	-	-	hypothetical protein
SYNPCC7002_A1884	0.907665	0.4522	0.371996	0.2005	1.42748	0.2843	0.884231	>0.5	4.23328	<0.0001	0.930197	0.5-0.1	0.814895	0.4013	0.582095	0.5-0.1	1.01983	0.488	1.66333	0.1587	-	-	hypothetical protein
SYNPCC7002_A1885	1.642	0.0233	1.24813	0.2206	2.16667	0.0001	1.11692	>0.5	3.58961	<0.0001	0.99205	>0.5	1.06525	0.4207	1.48871	0.1-0.05	1.39529	0.2546	1.85563	0.0778	-	-	hypothetical protein
SYNPCC7002_A1928	0.323814	<0.0001	0.716477	0.025	0.836316	0.1292	0.522586	<0.001	1.03822	0.3974	0.536806	<0.001	0.708885	0.0217	0.383049	<0.001	1.00641	0.4681	1.09161	0.123	antenna	apcC	allophycocyanin-associated phycobilisome 7.8-kDa core-linker polypeptide
SYNPCC7002_A1929	0.271898	0.0125	0.677349	0.1611	0.863896	0.3372	0.31851	<0.001	1.23107	0.2389	0.325157	<0.001	0.705841	0.1841	0.133783	<0.001	1.35084	0.0351	1.09026	0.3228	antenna	apcB	allophycocyanin, beta subunit
SYNPCC7002_A1930	0.459874	<0.0001	0.960292	0.352	0.764188	0.0113	0.403272	<0.001	1.07326	0.2389	0.351638	<0.001	0.972749	0.3974	0.164381	<0.001	1.38139	0.0197	1.07638	0.3409	antenna	apcA	allophycocyanin alpha subunit
SYNPCC7002_A1961	0.634208	0.0694	0.976567	0.4641	0.737905	0.1446	0.633992	<0.001	1.29836	0.1131	0.498681	<0.001	1.35783	0.0735	0.311694	<0.001	1.33446	0.017	1.20617	0.0951	PS1	psaA	Photosystem I P700 chlorophyll A apoprotein A1
SYNPCC7002_A1962	0.525799	0.0125	0.58148	0.0239	0.555619	0.0179	0.634509	<0.001	1.33303	0.0582	0.52478	<0.001	1.2264	0.1423	0.288184	<0.001	1.36912	0.0853	1.08146	0.3821	PS1	psaB	photosystem I protein A2
SYNPCC7002_A2009	0.274485	0.0011	0.89527	0.33	0.745992	0.1423	0.450945	<0.001	1.0251	0.4562	0.429711	<0.001	0.779345	0.1762	0.320013	<0.001	0.906937	0.2206	0.926786	0.2709	antenna	apcE	phycobilisome core-membrane linker phycobiliprotein ApcE
SYNPCC7002_A2110	2.09657	0.001	7.39914	<0.0001	2.29848	0.0001	1.97652	0.01-0.001	0.764424	0.2514	1.54378	<0.001	0.820953	0.305	1.52688	0.1-0.05	1.14301	0.102	1.06771	0.2743	-	-	hypothetical protein
SYNPCC7002_A2111	2.54174	<0.0001	11.2583	<0.0001	3.19275	<0.0001	1.76846	0.02-0.01	0.914759	0.409	1.43858	0.02-0.01	1.1495	0.3409	2.28433	<0.001	0.825915	0.2981	1.28583	0.1894	sigma	sigH	transcription initiation factor sigma E
SYNPCC7002_A2140	0.702012	0.1423	0.99327	0.492	1.04534	0.4364	0.702097	<0.001	1.11301	0.3409	0.705879	<0.001	0.800772	0.2389	0.376141	<0.001	0.850662	0.0035	1.1687	0.0011	antenna	apcD	allophycocyanin B alpha subunit
SYNPCC7002_A2151	0.455426	0.0968	0.864002	0.3707	2.40753	0.0004	0.762598	0.01-0.001	0.351964	0.0606	1.03966	>0.5	0.422334	0.0838	1.38337	0.01-0.001	0.252952	0.0375	0.829295	0.3409	PS2	psbM	photosystem II reaction centre M protein
SYNPCC7002_A2164	2.56829	<0.0001	0.823992	0.2843	0.843183	0.3085	2.38742	0.1-0.05	0.901904	0.3745	0.779732	0.5-0.1	1.18148	0.281	0.832395	>0.5	1.04968	0.3821	0.809994	0.1271	PS2	psbA	photosystem q(b) protein
SYNPCC7002_A2199	0.772852	0.3336	0.483749	0.166	0.695881	0.2843	0.351303	<0.001	0.883154	0.4129	0.250727	<0.001	1.01724	0.488	0.268729	<0.001	0.696909	0.015	1.13459	0.1685	PS2	psbD	photosystem II D2 protein
SYNPCC7002_A2208	1.14115	0.0008	0.842497	0.0002	0.811366	<0.0001	0.453546	<0.001	0.495255	<0.0001	0.295899	<0.001	1.0751	0.0465	0.0813204	<0.001	0.604344	<0.0001	0.792986	0.0089	nitrogenMetabolism	-	ammonium/methylammonium permease
SYNPCC7002_A2209	0.110952	<0.0001	0.503913	0.0003	0.655635	0.0084	0.289054	<0.001	1.27583	0.0281	0.318822	<0.001	0.915251	0.2776	0.178085	<0.001	1.2998	0.0192	0.909864	0.2676	antenna	cpcB	phycocyanin, beta subunit
SYNPCC7002_A2210	0.11186	<0.0001	0.509381	0.002	0.624762	0.0139	0.288945	<0.001	1.33855	0.0239	0.32573	<0.001	0.764876	0.0838	0.173366	<0.001	1.33312	0.0749	0.899622	0.3336	antenna	cpcA	phycocyanin, alpha subunit
SYNPCC7002_A2211	0.156745	0.0002	0.801423	0.2061	0.770382	0.1711	0.277956	<0.001	1.5609	0.0102	0.296553	<0.001	0.68554	0.0968	0.231456	<0.001	1.545	<0.0001	1.01118	0.4641	antenna	cpcC	phycocyanin-associated rod linker protein
SYNPCC7002_A2212	0.244869	<0.0001	0.760308	0.1056	1.15675	0.2061	0.527466	<0.001	1.15064	0.2148	0.326367	<0.001	0.498564	0.0044	0.345603	<0.001	1.07466	0.4286	0.814791	0.3264	antenna	cpcD	phycocyanin-associated, rod-terminating linker protein CpcD
SYNPCC7002_A2213	0.384688	0.0116	0.950339	0.4286	0.810394	0.242	0.757912	>0.5	1.26192	0.166	0.379613	<0.001	0.684925	0.123	0.505503	0.1-0.05	0.820465	0.2206	1.22211	0.1711	antenna	cpcE	phycocyanin alpha subunit phycocyanobilin lyase, CpcE
SYNPCC7002_A2214	0.519737	0.0418	1.05739	0.4168	1.26971	0.166	0.115334	0.02-0.01	1.15568	0.2877	0.565177	<0.001	0.928242	0.3974	0.533587	0.1-0.05	1.89495	<0.0001	0.922446	0.1515	antenna	cpcF	phycocyanin alpha subunit phycocyanobilin lyase, CpcF
SYNPCC7002_A2325	0.362016	0.0571	0.772802	0.2877	0.813122	0.3228	0.624163	0.5-0.1	0.860005	0.3632	0.528588	<0.001	0.990421	0.492	0.231087	<0.001	0.934743	0.3897	1.60317	0.0048	PET/Fd-rubredoxin	petF	ferredoxin
SYNPCC7002_A2326	0.477234	<0.0001	0.628189	<0.0001	0.511821	<0.0001	0.644969	<0.001	0.725455	<0.0001	0.348458	<0.001	1.02872	0.2676	0.12312	<0.001	1.21759	0.1335	1.25376	0.0968	PET/Fd-rubredoxin	petF	ferredoxin I (2Fe-2S)
SYNPCC7002_A2347	0.0403355	0.1056	0.797164	0.3974	0.388443	0.2119	0.165793	0.01-0.001	0.205893	0.1492	0.434546	<0.001	0.277815	0.1736	0.0784046	<0.001	0.616123	0.1379	0.450414	0.0594	PorphyrinChlorophyllMetabolism	chlL	light-independent protochlorophyllide reductase, iron-sulfur ATP-binding protein
SYNPCC7002_A2401	0.229912	<0.0001	0.637643	0.0066	1.08609	0.2776	0.512103	<0.001	1.44912	0.0011	0.768951	<0.001	1.02631	0.4286	0.430739	<0.001	1.13712	0.3783	1.10273	0.4052	PS1	psaK	photosystem I reaction center subunit X
SYNPCC7002_A2492	88.555	<0.0001	8.40804	<0.0001	0.811686	0.3446	3.97904	0.5-0.1	0.930229	0.4404	3.89262	<0.001	2.6538	0.0002	1.6465	0.5-0.1	5.84345	<0.0001	2.72922	0.0375	-	-	conserved hypothetical membrane protein
SYNPCC7002_A2493	47.9952	<0.0001	3.07969	<0.0001	1.18178	0.2843	0	0.5-0.1	0.963113	0.4562	3.88733	<0.001	2.02391	0.0007	2.61943	0.02-0.01	0.697989	0.3936	0.652002	0.3783	-	-	conserved hypothetical protein
SYNPCC7002_A2498	5.61588	<0.0001	0.692105	0.2578	1.04624	0.4602	0.204053	0.1-0.05	0.860849	0.3821	1.36	0.1-0.05	0	0.0166	n.d.	0.02-0.01	0.764521	0.1423	0.669515	0.0668	transcription/FeUptake	-	ferric uptake regulation protein
SYNPCC7002_A2499	17.6739	<0.0001	1.57058	0.1401	1.72195	0.0853	0.530539	0.5-0.1	1.03496	0.4721	1.44144	0.05-0.02	21.1792	<0.0001	0.841311	0.1-0.05	2.7442	<0.0001	1.53804	0.0003	ABC-transporter	-	zinc ABC transport family protein
SYNPCC7002_A2500	15.8404	<0.0001	0.37753	0.0495	0.965808	0.4641	0.408107	0.5-0.1	0.624382	0.1587	1.22317	0.5-0.1	19.6402	<0.0001	0.648223	<0.001	1.38014	0.0465	1.81103	0.0002	ABC-transporter	-	ABC transporter
SYNPCC7002_A2501	19.5369	<0.0001	0.735191	0.1401	1.21997	0.1841	0.884231	>0.5	0.823349	0.2358	0.957986	>0.5	28.1107	<0.0001	0.804706	<0.001	1.46397	0.0007	2.11488	<0.0001	ABC-transporter	zntC	Zinc ABC transporter, zinc-binding protein
SYNPCC7002_A2507	5.70207	<0.0001	0.4572	0.0212	3.05652	<0.0001	1.63573	<0.001	1.62564	0.0096	3.70622	<0.001	0.512089	0.0344	4.98531	<0.001	2.75377	<0.0001	1.54263	0.0869	FeS-synthesis/ABC-transporter	sufA	iron transport protein
SYNPCC7002_A2533	0.488854	0.0694	0.841788	0.3228	0.823015	0.305	1.19577	0.5-0.1	0.735022	0.2206	0.948623	0.5-0.1	1.25679	0.2296	0.380529	<0.001	0.886555	0.102	1.02501	0.3897	PS2	psbZ	photosystem II 11 kD protein
SYNPCC7002_A2563	0.542657	0.0793	60.8628	<0.0001	4.62987	<0.0001	0.954408	>0.5	0.516567	0.0681	2.09716	<0.001	8.60413	<0.0001	2.47522	<0.001	0.452881	0.1423	35.737	<0.0001	-	smtA	Prokaryotic metallothionein-related protein
SYNPCC7002_A2564	0.849433	0.3594	4.49669	<0.0001	0.766903	0.2877	4.42116	0.05-0.02	0.46875	0.1003	1.904	0.1-0.05	2.50739	0.0001	0.731776	0.5-0.1	0.207131	0.2358	1.93484	0.1977	transcription	smtB	metallothionein repressor, regulation protein
SYNPCC7002_A2594	0.277768	0.0749	0.984449	0.488	1.09583	0.4247	0.691687	<0.001	1.67241	0.0901	0.677059	<0.001	0.739707	0.3015	0.975204	>0.5	2.37975	<0.0001	2.18035	<0.0001	-	-	hypothetical protein
SYNPCC7002_A2595	0.259131	0.0233	0.819911	0.3156	0.834973	0.33	0.640747	0.01-0.001	1.56004	0.0655	0.777346	<0.001	0.65187	0.1736	1.13811	0.5-0.1	2.73337	0.0001	1.63493	0.0778	-	-	conserved hypothetical protein
SYNPCC7002_A2596	0.605316	<0.0001	0.810684	0.0019	0.770711	0.0002	0.337616	0.01-0.001	1.67661	<0.0001	0.909444	0.1-0.05	1.13883	0.017	0.971496	>0.5	2.85121	<0.0001	2.49769	<0.0001	-	-	conserved hypothetical protein
SYNPCC7002_A2620	0.204022	<0.0001	0.609519	0.015	0.683634	0.0392	0.43079	<0.001	0.814538	0.1515	0.399379	<0.001	0.985962	0.4681	0.180423	<0.001	0.747445	0.1151	1.00761	0.484	PS1	psaL	photosystem I reaction center subunit XI
SYNPCC7002_A2621	0.596146	<0.0001	0.732468	<0.0001	1.41976	<0.0001	0.649724	<0.001	1.79786	<0.0001	0.65426	<0.001	0.860723	0.0002	0.621064	<0.001	1.41414	<0.0001	1.44437	<0.0001	PS1	psaI'	Photosystem I reaction center subunit VIII
SYNPCC7002_A2657	18.1544	<0.0001	1.06783	0.4602	91.9689	<0.0001	1.14906	0.5-0.1	2.50457	0.0104	75.5428	<0.001	0.95694	0.4721	191.237	<0.001	6.0167	<0.0001	4.14127	<0.0001	-	-	hypothetical protein
SYNPCC7002_A2658	2.18003	0.0001	0.500089	0.0548	0.984108	0.4801	3.18323	0.01-0.001	0.6767	0.1515	7.10825	<0.001	0.827367	0.2912	3.30824	<0.001	0.970619	0.4761	0.793336	0.3409	-	-	oxidoreductase, 2OG-Fe(II) oxygenase family family
SYNPCC7002_A2659	10.1077	<0.0001	0.657433	0.1562	8.44045	<0.0001	1.81088	<0.001	1.77043	0.0116	9.4688	<0.001	0.771001	0.2483	14.5699	<0.001	1.81711	0.0021	1.19589	0.2451	-	-	conserved hypothetical protein
SYNPCC7002_A2660	5.37316	<0.0001	0.672738	0.0217	3.70018	<0.0001	1.52684	<0.001	0.838254	0.1587	6.97385	<0.001	0.743548	0.0559	10.8246	<0.001	1.7155	0.0314	1.3684	0.1685	-	-	conserved hypothetical protein
SYNPCC7002_A2662	9.94319	<0.0001	1.19996	0.2148	13.0013	<0.0001	1.48425	<0.001	1.54914	0.0154	5.93324	<0.001	0.662678	0.0918	14.1449	<0.001	1.58106	0.1003	2.50118	0.0005	-	-	glycoprotein 64
SYNPCC7002_A2661	0	0.281	2.99672	0.1251	15.3326	<0.0001	0	0.5-0.1	0	0.281	No_transcription_detected_at_all	-	0	0.281	No_transcription_detected_at_all	-	0	0.281	0	0.281	-	-	hypothetical protein
SYNPCC7002_A2671	0.114056	<0.0001	1.04656	0.3121	0.771372	0.0078	0.309052	<0.001	0.924653	0.2119	0.347966	<0.001	0.949684	0.2981	0.198105	<0.001	1.0211	0.4286	0.876066	0.1446	-	-	conserved hypothetical protein
SYNPCC7002_A2672	0.0684165	0.0013	0.625237	0.1131	0.617692	0.1075	0.390923	<0.001	1.14755	0.3156	0.330795	<0.001	0.996104	0.496	0.105416	<0.001	1.43878	0.1131	0.830344	0.3192	-	-	conserved hypothetical protein
SYNPCC7002_A2673	0.102082	<0.0001	1.05585	0.3156	0.815291	0.0571	0.392137	<0.001	1.22415	0.0281	0.269592	<0.001	1.44372	0.0001	0.101333	<0.001	1.37146	0.2296	1.11007	0.4129	-	-	hypothetical protein
SYNPCC7002_A2674	0.120763	<0.0001	0.856013	0.1949	0.723772	0.0495	0.170044	<0.001	1.43563	0.0047	0.264522	<0.001	1.051	0.3821	0.174268	<0.001	1.22282	0.2514	0.886305	0.3669	-	-	V4R domain protein
SYNPCC7002_A2675	0.150497	<0.0001	0.61611	<0.0001	0.686786	<0.0001	0.248094	<0.001	1.50925	<0.0001	0.308602	<0.001	0.920793	0.0694	0.120358	<0.001	1.56212	0.0001	0.976493	0.4404	Fd-rubredoxin	-	probable ferredoxin
SYNPCC7002_A2676	0.101055	0.0002	0.781505	0.1977	0.757658	0.1711	0.374988	<0.001	1.31474	0.1093	0.277392	<0.001	0.831896	0.2546	0.154015	<0.001	1.49644	0.0129	1.26208	0.119	-	-	conserved hypothetical protein
SYNPCC7002_A2779	0.336054	0.0968	1.18875	0.3557	1.76397	0.0668	0.641952	<0.001	0.462541	0.1469	0.750059	<0.001	0.744806	0.3085	1.52568	<0.001	0.41705	0.0485	0.995574	0.496	PS2	psbK'	Photosystem II 4 kDa reaction center component superfamily
SYNPCC7002_B0001	0.787567	0.2843	0.951934	0.4483	1.23289	0.2676	3.20424	<0.001	0.331087	0.0367	6.7936	<0.001	2.59416	<0.0001	3.73839	<0.001	0.52616	0.0322	0.951278	0.4247	-	-	hypothetical protein
SYNPCC7002_B0002	0.778498	0.3974	0.732653	0.3745	1.07102	0.4681	2.73559	<0.001	0.214802	0.1736	5.22844	<0.001	1.14118	0.4325	2.31562	<0.001	0.364162	0.015	0.496462	0.0427	-	-	hypothetical protein
SYNPCC7002_B0003	0.560187	0.1762	0.795656	0.3336	1.5645	0.1151	2.26079	<0.001	0.381859	0.0951	3.56625	<0.001	1.95597	0.0212	3.32084	<0.001	0.519754	0.0059	0.918491	0.3336	-	-	hypothetical protein
SYNPCC7002_C0007	1.10354	0.3974	1.17099	0.3336	1.08325	0.4168	1.47372	0.05-0.02	0.212529	0.0244	2.20912	<0.001	0.587158	0.1515	2.8405	<0.001	0.251939	0.1314	0.676601	0.3156	-	-	conserved hypothetical protein
SYNPCC7002_C0008	2.0736	<0.0001	1.28577	0.1357	1.76597	0.0016	2.13633	<0.001	1.08661	0.3707	2.84005	<0.001	1.18215	0.242	2.57315	<0.001	0.590919	0.0287	0.700935	0.0823	-	-	conserved hypothetical protein
SYNPCC7002_C0009	1.32618	0.117	1.61002	0.0132	1.10154	0.3557	1.84535	0.1-0.05	0.819655	0.2546	6.99265	<0.001	1.54349	0.0244	2.08795	<0.001	1.13413	0.2611	1.24277	0.121	-	-	conserved hypothetical protein
SYNPCC7002_C0010	0.910918	0.4404	0.900139	0.4325	0.634433	0.2709	5.30539	<0.001	0.585262	0.2451	8.84638	<0.001	1.48163	0.2119	3.64262	<0.001	0.517662	0.0003	0.931025	0.3121	-	-	conserved hypothetical protein
SYNPCC7002_C0011	0.68666	0.33	1.18167	0.3974	1.19856	0.3897	1.52889	<0.001	0.400578	0.2005	2.83741	<0.001	0.652195	0.3121	2.94838	<0.001	0.245231	0.0314	1.0207	0.4801	-	-	hypothetical protein
SYNPCC7002_C0012	2.50379	<0.0001	1.52751	0.0721	1.78739	0.015	1.87249	<0.001	0.939868	0.4325	2.97985	<0.001	1.9234	0.0054	1.41412	<0.001	0.90226	0.3085	1.36236	0.0329	-	-	conserved hypothetical protein, PIN domain
SYNPCC7002_C0013	1.45309	0.1314	0.91168	0.4129	1.41603	0.1515	3.35488	<0.001	1.01825	0.4801	3.50653	<0.001	1.42976	0.1423	1.94705	<0.001	1.11004	0.3483	1.49487	0.0392	-	-	conserved hypothetical protein
SYNPCC7002_C0014	2.25288	<0.0001	1.23301	0.2206	1.56628	0.0307	3.02112	<0.001	1.11358	0.3557	2.53108	<0.001	1.24976	0.2061	1.67104	<0.001	0.861957	0.4325	1.20223	0.4013	-	-	conserved hypothetical protein
SYNPCC7002_C0015	2.26777	<0.0001	1.33389	0.117	1.89577	0.0007	2.33437	<0.001	0.886439	0.3409	2.50548	<0.001	0.90317	0.3632	1.28061	0.5-0.1	1.03521	0.4801	1.55664	0.2177	-	-	conserved hypothetical protein
SYNPCC7002_C0016	2.50723	0.0007	1.51687	0.1379	3.23375	<0.0001	1.06108	>0.5	1.38358	0.209	4.98666	<0.001	3.02078	<0.0001	0.768365	>0.5	1.22026	0.2709	1.13986	0.3483	-	-	hypothetical protein
SYNPCC7002_C0017	1.81616	0.0287	1.2819	0.2578	3.00612	<0.0001	0.964616	>0.5	1.87917	0.0207	5.13374	<0.001	3.06342	<0.0001	0.880418	>0.5	0.911806	0.4562	2.38485	0.0359	-	-	site-specific recombinase for integration and excision
SYNPCC7002_E0027	0.484689	0.1611	0.746421	0.3121	1.23323	0.3264	6.93123	<0.001	0.674754	0.2643	0.640383	0.01-0.001	0.668908	0.2611	1.86755	0.01-0.001	0.342688	0.0001	0.563393	0.0052	-	-	hypothetical protein
SYNPCC7002_E0032	0.510444	0.119	1.29103	0.242	1.53617	0.0985	7.02964	<0.001	0.65726	0.2061	0.906665	>0.5	0.251124	0.0359	3.29299	0.01-0.001	0.682925	0.3483	0.552873	0.2912	-	-	hypothetical protein
SYNPCC7002_E0039	0.291638	0.0322	0.843448	0.3409	1.58792	0.063	1.00153	>0.5	0.425451	0.0668	1.04649	0.5-0.1	0.264882	0.0274	2.38742	<0.001	0.261033	0.0188	0.459278	0.0643	-	-	Conserved hypothetical protein, with zinc-binding domain
SYNPCC7002_F0065	0.345003	0.015	0.932576	0.4129	0.925604	0.4013	6.65708	<0.001	0.257952	0.0069	0.985616	>0.5	0.439666	0.0322	1.59207	<0.001	0.334094	0.0485	0.512885	0.1131	-	-	conserved hypothetical protein; TPR-repeat domain
SYNPCC7002_G0016	1.50824	0.1894	4.96798	<0.0001	2.7234	0.0014	1.76846	>0.5	2.08076	0.0307	3.80799	<0.001	1.27202	0.3192	5.12243	0.01-0.001	2.8284	0.0021	3.0824	0.0005	nitrogenMetabolism/CO2-conc/ABC-transporter	-	ABC-type nitrate/sulfonate/bicarbonate transport system, permease
SYNPCC7002_G0017	5.65473	<0.0001	1.59652	0.2483	20.4213	<0.0001	3.18323	0.01-0.001	0.31205	0.2148	134.549	<0.001	0	0.1251	n.d.	<0.001	1.87739	0.1587	0	0.1271	-	-	hypothetical protein
SYNPCC7002_G0018	8.40944	<0.0001	1.06842	0.4207	39.936	<0.0001	1.987	<0.001	0.92813	0.4168	76.7945	<0.001	0.709236	0.1977	138.69	<0.001	0.544553	0.063	0.813879	0.2643	-	-	esterase/lipase
SYNPCC7002_G0019	8.99119	<0.0001	0.91613	0.4247	38.6492	<0.0001	1.8484	<0.001	0.905083	0.4168	82.7987	<0.001	0.796115	0.3264	102.529	<0.001	0.929241	0.4207	0.719819	0.2177	FeUptake	-	Siderophore biosynthesis protein, IucA / IucC family
SYNPCC7002_G0020	7.31989	<0.0001	0.746982	0.1788	76.1194	<0.0001	1.84246	<0.001	0.340672	0.0082	275.626	<0.001	1.19006	0.2451	161.837	<0.001	0.500676	0.063	0.701533	0.1814	FeUptake	-	major facilitator transport protein
SYNPCC7002_G0021	23.8551	<0.0001	1.27735	0.0548	108.43	<0.0001	1.76241	<0.001	0.635512	0.0174	332.247	<0.001	0.97126	0.4325	249.581	<0.001	0.848303	0.4325	1.02547	0.488	FeUptake	-	siderophore biosynthesis protein; N-monooxygenase
SYNPCC7002_G0022	17.39	<0.0001	1.33418	0.1515	84.6456	<0.0001	2.14997	<0.001	0.521547	0.0694	295.12	<0.001	1.27534	0.1977	195.933	<0.001	1.23029	0.3859	1.14923	0.4247	FeUptake	-	Siderophore biosynthesis protein, IucB family; acetyl transferase
SYNPCC7002_G0023	26.3392	<0.0001	1.73917	0.2005	138.845	<0.0001	1.76749	<0.001	0.890853	0.4522	282.627	<0.001	0.859896	0.4364	310.227	<0.001	0.605305	0.1131	0.928911	0.4129	FeUptake	-	Siderophore biosynthesis protein
SYNPCC7002_G0024	37.6231	<0.0001	2.91924	<0.0001	140.93	<0.0001	1.89996	<0.001	0.699424	0.2451	483.949	<0.001	1.23772	0.2912	252.163	<0.001	0.529553	0.0001	1.23666	0.0336	-	-	L-2,4-diaminobutyrate decarboxylase
SYNPCC7002_G0025	70.8868	<0.0001	2.41987	<0.0001	198.644	<0.0001	2.47763	<0.001	1.05724	<0.0001	552.76	<0.001	0.595295	<0.0001	713.207	<0.001	0.641513	0.0436	0.973775	0.4522	GlycineSerineThreonineMetabolism	-	2,4-diaminobutyrate 4-transaminase
SYNPCC7002_G0079	41.724	<0.0001	0.346473	0.0003	113.01	<0.0001	1.59162	<0.001	1.08352	0.3336	167.314	<0.001	0	<0.0001	n.d.	<0.001	4.73471	0.0001	3.09593	0.0207	Fe/ABC-transporter	-	ABC transporter, permease, FecCD family
SYNPCC7002_G0080	135.733	<0.0001	2.94785	<0.0001	257.659	<0.0001	1.52692	<0.001	3.26499	<0.0001	138.506	<0.001	2.93525	<0.0001	146.758	<0.001	12.0155	<0.0001	6.12211	<0.0001	Fe/ABC-transporter	-	iron compound ABC transporter, ATP-binding protein
SYNPCC7002_G0081	50.5509	<0.0001	0.733161	0.3821	136.918	<0.0001	1.47776	<0.001	0.859805	0.4364	229.749	<0.001	0.876033	0.4443	145.989	<0.001	0.508821	0.209	0.633729	0.2743	FeUptake	-	outer membrane TonB-dependent hemoglobin/transferrin/lactoferrin receptor family protein
SYNPCC7002_G0082	9.24956	<0.0001	0	0.1492	61.2398	<0.0001	1.80865	0.1-0.05	1.27606	0.3859	164.59	<0.001	1.30015	0.3783	46.1019	<0.001	0	0.281	0	0.281	-	-	glyoxalase family protein family
SYNPCC7002_G0083	5.53922	<0.0001	0.837808	0.2946	23.9335	<0.0001	1.46492	0.1-0.05	1.14628	0.3156	60.0817	<0.001	0.500537	0.0495	59.5483	<0.001	0.885599	0.2776	1.03406	0.4325	Fe/ABC-transporter	-	ABC transporter, periplasmic iron-binding lipoprotein
SYNPCC7002_G0084	3.5662	<0.0001	1.12372	0.3936	6.43942	<0.0001	1.94215	0.01-0.001	1.21241	0.3192	8.11268	<0.001	1.23529	0.3015	7.09902	<0.001	2.69658	0.0009	1.67927	0.1056	-	-	conserved hypothetical protein
SYNPCC7002_G0085	1.82354	0.0329	0.858077	0.3745	0.997797	>0.495	2.65269	0.05-0.02	0.777595	0.3085	2.73777	<0.001	1.39813	0.1867	1.28061	0.5-0.1	1.34996	0.3446	0.974421	0.488	-	-	PemK-like protein
SYNPCC7002_G0086	5.83325	<0.0001	0.756693	0.1977	4.61174	<0.0001	0.851482	0.5-0.1	1.2876	0.1562	5.14594	<0.001	0.585039	0.0735	13.621	<0.001	1.44376	0.1635	1.82462	0.0336	Fe/ABC-transporter	-	ATP-binding protein of ABC transporter for iron compound
SYNPCC7002_G0087	5.80155	<0.0001	1.52692	0.0968	3.68427	<0.0001	1.47017	0.05-0.02	0.773248	0.2877	5.41136	<0.001	0.518317	0.117	8.8362	<0.001	1.82741	0.0154	1.15474	0.3446	Fe/ABC-transporter	fecD	FecCD transport family; iron compound ABC transporter
SYNPCC7002_G0088	2.86152	<0.0001	0.419195	0.0162	2.79473	<0.0001	0.925358	>0.5	0.873966	0.3228	6.2529	<0.001	0.318745	0.006	17.1967	<0.001	1.47954	0.0384	1.11239	0.3372	Fe/ABC-transporter	fecC	FecCD transport (permease) family
SYNPCC7002_G0089	5.78788	<0.0001	1.07188	0.4483	4.4236	<0.0001	0.961795	>0.5	1.49816	0.1841	6.14236	<0.001	0.531636	0.2005	9.77919	<0.001	2.47816	<0.0001	1.45171	0.0006	-	-	MORN repeat protein
SYNPCC7002_G0090	4.5613	<0.0001	0.661062	0.1635	5.40908	<0.0001	1.15857	0.1-0.05	1.48343	0.0808	4.39877	<0.001	0.615024	0.1335	9.54806	<0.001	1.65437	0.0749	0.985063	0.488	FeUptake	-	TonB family C-terminal domain protein
SYNPCC7002_G0091	0.686836	0.2061	1.61597	0.0537	3.72062	<0.0001	1.17897	>0.5	0.379022	0.0526	4.2311	<0.001	0.579264	0.1357	4.48213	0.02-0.01	0.456306	0.2033	0.568323	0.2546	Fe/ABC-transporter	fecB	iron(III) dicitrate-binding periplasmic protein
SYNPCC7002_G0092	0.741811	0.2709	1.02443	0.4761	1.223	0.2981	1.51582	0.5-0.1	0.516149	0.1271	0.853516	0.5-0.1	0.408019	0.0808	3.5857	<0.001	0.360889	<0.0001	0.553827	<0.0001	Fe/ABC-transporter	-	iron(III) dicitrate-binding periplasmic protein
SYNPCC7002_G0093	1.56684	0.0606	0.90485	0.3974	1.54321	0.0681	1.32635	>0.5	0.275113	0.0233	2.35733	0.1-0.05	0.360393	0.0401	0.640304	>0.5	0.873369	0.3974	0.271942	0.0655	FeUptake	-	TonB dependent receptor
SYNPCC7002_G0094	3.23643	0.0001	0.856644	0.4052	2.55674	0.0043	1.51582	>0.5	0.446497	0.1762	6.66399	<0.001	0.341193	0.1335	14.4068	<0.001	0.890383	0.1335	0.55448	<0.0001	-	-	conserved hypothetical protein
SYNPCC7002_G0095	8.28222	<0.0001	2.54168	0.0143	9.75329	<0.0001	1.23792	>0.5	1.98715	0.0793	5.96586	<0.001	0.607397	0.2877	41.2996	<0.001	4.64208	<0.0001	4.33623	<0.0001	FeUptake	-	ferric aerobactin receptor
SYNPCC7002_G0096	3.19153	<0.0001	0.727431	0.0594	4.95248	<0.0001	1.72023	<0.001	0.568724	0.0069	6.5002	<0.001	0.448613	0.0008	33.9161	<0.001	1.07277	0.4562	1.14323	0.409	transcription	-	transcription regulator, AraC family
SYNPCC7002_G0097	1.51632	0.0708	1.05045	0.4443	1.52111	0.0681	2.299	0.01-0.001	0.495861	0.0749	1.40816	0.05-0.02	0.521009	0.0853	4.71497	<0.001	0.681212	0.0655	0.940662	0.3897	FeUptake	-	periplasmic binding protein, probable iron compound transporter
SYNPCC7002_G0098	3.56305	<0.0001	1.44238	0.002	3.40609	<0.0001	1.76846	0.05-0.02	0.592759	0.004	3.86991	<0.001	0.70706	0.0281	5.64268	<0.001	1.47388	0.0359	0.876127	0.3192	FeUptake	-	TonB-dependent siderophore receptor
SYNPCC7002_G0099	2.09011	0.0091	0.435016	0.1112	4.54825	<0.0001	1.10059	>0.5	0.916808	0.4286	2.83552	<0.001	0.632786	0.2119	7.68365	<0.001	1.82966	0.0041	1.48858	0.0594	transcription	-	transcriptional regulator, AraC family
SYNPCC7002_G0100	2.3061	<0.0001	1.07192	0.409	1.01563	0.4801	1.32635	>0.5	0.760454	0.2177	2.95314	<0.001	0.853869	0.3156	2.98809	<0.001	1.30127	0.1469	1.42511	0.0694	ABC-transporter	-	ABC transporter, transmembrane and ATP-binding domains
SYNPCC7002_G0101	4.65309	<0.0001	0.631597	0.2912	2.90838	0.0023	1.76846	0.5-0.1	0.888837	0.4325	9.09687	<0.001	0.905613	0.4443	8.0038	<0.001	0.944547	0.4801	1.524	0.3228	-	-	conserved hypothetical protein
SYNPCC7002_G0102	4.75015	<0.0001	0.957947	0.4364	3.85101	<0.0001	1.44692	0.5-0.1	0.641954	0.0901	11.3711	<0.001	0.490553	0.0287	10.565	<0.001	0.430712	0.1977	0.724202	0.3409	Fe/ABC-transporter	-	Periplasmic binding protein; probable iron siderophore transporter system
SYNPCC7002_G0103	7.08502	<0.0001	0.732882	0.3632	4.74234	<0.0001	1.60395	0.1-0.05	0.674101	0.3336	11.3605	<0.001	0.309071	0.1788	22.0905	<0.001	0.714404	0.1814	1.092	0.3859	FeUptake	fhuA	ferrichrome-iron receptor; TonB-dependent siderophore receptor
SYNPCC7002_G0104	10.0616	<0.0001	0.68495	0.0392	16.877	<0.0001	1.27561	0.1-0.05	1.00056	>0.495	10.7089	<0.001	0.904578	0.2981	22.0448	<0.001	1.56891	0.1379	1.9753	0.0314	transcription	-	transcriptional regulator, AraC family
SYNPCC7002_G0127	135.589	<0.0001	1.33635	0.0023	1.31488	0.0039	1.59162	>0.5	0.642951	0.0013	1.11066	>0.5	218.512	<0.0001	0.98799	>0.5	0.769521	0.2912	1.35777	0.1977	PorphyrinChlorophyllMetabolism	hemB-II	delta-aminolevulinic acid dehydratase
SYNPCC7002_G0128	74.1543	<0.0001	0.497534	0.2743	1.2728	0.3707	2.65269	0.5-0.1	0.583477	0.3085	2.20017	0.02-0.01	133.047	<0.0001	1.63252	<0.001	0.603962	0.2119	0.725361	0.2877	FolateBiosynthesis	folE-II	GTP cyclohydrolase I
SYNPCC7002_G0129	1.24373	0.3264	1.47851	0.1867	1.06379	0.4522	1.76846	0.5-0.1	0.361231	0.117	2.03093	0.02-0.01	1.21456	0.3446	3.75451	<0.001	0.268737	<0.0001	0.533441	0.006	-	-	phosphoesterase-related protein
SYNPCC7002_G0130	3.6405	<0.0001	1.33144	0.1469	1.60113	0.0281	1.75473	<0.001	0.538334	0.0708	2.45177	<0.001	2.27488	<0.0001	2.48767	<0.001	0.513826	0.0073	0.972011	0.4443	-	-	hypothetical protein
SYNPCC7002_G0131	95.813	<0.0001	0.197166	0.011	2.52198	<0.0001	1.06108	>0.5	0.462448	0.063	1.48089	0.5-0.1	142.767	<0.0001	0.52619	<0.001	2.69445	0.0021	4.40462	<0.0001	-	-	conserved hypothetical protein
SYNPCC7002_G0132	91.9264	<0.0001	1.10442	0.3897	2.11902	0.0012	0.884231	>0.5	0.107933	0.0075	11.424	0.01-0.001	70.2709	<0.0001	1.83975	<0.001	0	0.1335	0.325652	0.2266	-	-	FAD-dependent oxidoreductase
SYNPCC7002_G0137	2.31109	0.0005	0.241666	0.0281	2.96238	<0.0001	1.08414	>0.5	1.23205	0.281	2.23856	<0.001	0.409076	0.0681	4.51979	<0.001	3.0581	<0.0001	1.37484	0.0023	-	-	MotA/TolQ/ExbB proton channel family
SYNPCC7002_G0138	8.10782	<0.0001	0.250211	0.0869	5.77727	<0.0001	1.43939	<0.001	1.20884	0.352	3.31027	<0.001	0.375629	0.1292	11.9567	<0.001	3.90732	<0.0001	1.85853	0.0287	FeUptake	-	TonB-dependent siderophore receptor
